# Supplementary material for: A Trypanosoma brucei ORFeome-Based Gain-of-Function Library Identifies Genes That Promote Survival during Melarsoprol Treatment
Source: mSphere. 2020 Oct 7;5(5):e00769-20. doi: 10.1128/mSphere.00769-20 (PMC7568655; doi:10.1128/mSphere.00769-20)
Supplement: DATA SET S1 [file mSphere.00769-20-sd001.xlsx]

## Sheet: genes_present_pentr_unique
gene name	gene description	gene length
Tb927.10.3210	delta-1-pyrroline-5-carboxylate dehydrogenase, putative	1686
Tb927.5.2310	hypothetical protein, conserved	2136
Tb927.9.4560	RBP32 (RBP32)	3096
Tb927.8.7570	tRNA-dihydrouridine synthase 1, putative	1563
Tb927.1.4650	cyclin-like F-box protein 2 (CFB2)	1431
Tb927.3.3880	hypothetical protein, conserved	414
Tb927.6.2680	hypothetical protein, conserved	495
Tb927.7.5640	hypothetical protein, conserved	816
Tb927.9.8290	hypothetical protein, conserved	657
Tb927.10.9740	proteasome regulatory ATPase subunit 6,19S proteasome regulatory subunit (RPT6)	1227
Tb927.3.1020	hypothetical protein, conserved	1482
Tb927.6.1260	proteasome beta-1 subunit, putative (TbPSB1)	849
Tb927.7.1610	6-phosphofructo-2-kinase/fructose-2,6-biphosphatase, putative	1962
Tb927.6.4160	hypothetical protein, conserved	1089
Tb927.9.17670	hypothetical protein, conserved	462
Tb927.7.5500	hypothetical protein, conserved	3537
Tb927.5.3950	hypothetical protein, conserved	957
Tb927.4.200	retrotransposon hot spot protein 1 (RHS1), putative	2040
Tb927.10.320	hypothetical protein, conserved	396
Tb927.11.9860	hypothetical protein, conserved	312
Tb927.8.4370	hypothetical protein, conserved	2733
Tb927.6.1080	glyoxalase II,hydroxyacylglutathione hydrolase, putative (glxII)	891
Tb927.8.5360	hypothetical protein, conserved	417
Tb927.10.7770	hypothetical protein	693
Tb927.9.7670	hypothetical protein, conserved	708
Tb927.9.13110	hypothetical protein, conserved	1320
Tb927.5.3040	MIX protein	597
Tb927.11.12100	RNA-binding protein, putative (RBP5)	393
Tb927.5.580	prefoldin subunit, putative	408
Tb927.8.6620	hypothetical protein, conserved	1116
Tb927.9.5210	glutaminyl-tRNA synthetase, putative	1734
Tb927.10.9350	hypothetical protein, conserved	2568
Tb927.10.4970	hypothetical protein, conserved	612
Tb927.11.11130	hypothetical protein, conserved	510
Tb927.7.820	dynein arm light chain, axonemal, putative	921
Tb927.11.11135	hypothetical protein, conserved	342
Tb927.10.11640	hypothetical protein, conserved	1476
Tb927.11.7860	DNA replication licensing factor MCM2, putative	2847
Tb927.1.2710	hypothetical protein, conserved	2142
Tb927.6.1880	aspartyl-tRNA synthetase, putative	1683
Tb927.8.8280	hypothetical protein, conserved	789
Tb927.11.15650	poly(A) polymerase, putative	1002
Tb927.10.4790	hypothetical protein, conserved	411
Tb927.1.1620	ATP-dependent DEAD/H RNA helicase, putative	2220
Tb927.7.6690	hypothetical protein	1467
Tb927.10.14920	hypothetical protein, conserved	3543
Tb927.7.6340	hypothetical protein, conserved	1329
Tb927.6.770	receptor-type adenylate cyclase GRESAG 4, putative	3732
Tb927.7.6600	hypothetical protein, conserved	807
Tb927.7.4270	hypothetical protein, conserved	669
Tb927.3.4050	hypothetical protein, conserved	498
Tb927.3.4500	fumarate hydratase, class I (FHc)	1698
Tb927.10.810	hypothetical protein, conserved	1812
Tb927.5.890	oligosaccharyl transferase subunit, putative	2406
Tb927.6.3650	ADP-ribosylation factor, putative	552
Tb927.6.3300	GPI alpha-mannosyltransferase I,alpha-1-4-Mannosyltransferase (MT-I) (GPI14)	1293
Tb927.9.12570	glycerol kinase, glycosomal (glk1)	1539
Tb927.10.11250	hypothetical protein, conserved	2619
Tb927.7.7050	hypothetical protein, conserved	2898
Tb927.2.4520	hypothetical protein, conserved	3765
Tb927.11.7280	DNA-direcetd RNA polymerase II, subunit 9, putative (RPB9)	402
Tb927.4.4750	hypothetical protein, conserved	1272
Tb927.10.2530	adenylate kinase, putative	669
Tb927.5.1630	hypothetical protein, conserved	480
Tb927.2.510	retrotransposon hot spot protein 4 (RHS4), putative	2514
Tb927.11.16300	hypothetical protein, conserved	1077
Tb927.10.5440	RNA editing endoribonuclease,RNA-editing complex protein (KREN2)	1617
Tb927.11.7130	hypothetical protein, conserved	2094
Tb927.11.13760	hypothetical protein, conserved	786
Tb927.9.3370	thioredoxin (trx)	324
Tb927.7.2190	hypothetical protein, conserved	801
Tb927.10.2790	hypothetical protein, conserved	3207
Tb927.5.1490	Eukaryotic translation initiation factor 4 gamma type 1 (eif4g1)	3357
Tb927.5.1940	hypothetical protein, conserved	576
Tb927.7.3820	hypothetical protein, conserved	2091
Tb927.10.12690	hypothetical protein, conserved	1047
Tb927.8.2020	agmatinase, putative	996
Tb927.10.6230	MORN repeat containing protein	2073
Tb927.7.7120	kinesin, putative	2433
Tb927.11.2500	carboxypeptidase, putative,metallo-peptidase, Clan MA(E) Family M32	1512
Tb927.4.4360	monoglyceride lipase, putative	933
Tb927.10.10120	hypothetical protein, conserved	1725
Tb927.3.1560	hypothetical protein, conserved	1143
Tb927.4.980	actin, putative	1119
Tb927.2.5210	3-oxoacyl-ACP reductase, putative	726
Tb927.11.490	hypothetical protein, conserved	474
Tb927.7.5870	hypothetical protein, conserved	627
Tb927.9.11870	zinc finger protein, putative,predicted zinc finger protein	858
Tb927.6.2470	hypothetical protein, conserved	1479
Tb927.6.820	pumilio RNA binding protein, putative (PUF4)	3102
Tb927.3.5010	hypothetical protein, conserved	582
Tb927.9.14130	hypothetical protein, conserved	1563
Tb927.11.14230	hypothetical protein, conserved	1365
Tb927.3.3080	serine/threonine-protein kinase Nek1, putative,protein kinase, putative	1503
Tb927.11.12680	prefoldin subunit 2, putative	438
Tb927.11.3900	glycosyltransferase family-like protein, putative	828
Tb927.9.2290	hypothetical protein, conserved	417
Tb927.8.3480	hypothetical protein, conserved	1827
Tb927.11.13880	kinetoplastid-specific protein tyrosine phosphatase, putative	1485
Tb927.6.2210	hypothetical protein, conserved	3387
Tb927.11.9670	glycine synthase, putative (GCVT1)	1128
Tb927.10.6490	hypothetical protein, conserved	486
Tb927.11.6370	leucine-rich repeat protein (LRRP), putative	2640
Tb927.4.4980	adrenodoxin precursor, putative	504
Tb927.11.11480	Trichohyalin, putative	1977
Tb927.11.11950	cytochrome oxidase assembly protein, putative	1182
Tb927.8.1420	acyl-CoA dehydrogenase, mitochondrial precursor, putative	1560
Tb927.11.14350	mitochondrial carrier protein (MCP22)	1041
Tb927.10.7010	hypothetical protein, conserved	1641
Tb927.9.7060	hypothetical protein, conserved	894
Tb927.4.2750	hypothetical protein, conserved	900
Tb927.10.7540	hypothetical protein, conserved	2949
Tb927.10.3040	hypothetical protein, conserved	408
Tb927.7.4470	hypothetical protein, conserved	582
Tb927.11.12970	hypothetical protein, conserved	1338
Tb927.8.3730	hypothetical protein, conserved	387
Tb927.7.560	hypothetical protein, conserved	2322
Tb927.11.3630	nucleobase/nucleoside transporter 8.1	1323
Tb927.11.9490	hypothetical protein, conserved	1032
Tb927.10.11410	hypothetical protein, conserved	1116
Tb927.8.4890	endoplasmic reticulum oxidoreductin, putative,pol-associated gene 1	1329
Tb927.8.1640	MSP-B, putative	1665
Tb11.02.5430	hypothetical protein, conserved	1233
Tb927.8.5080	hypothetical protein, conserved	1788
Tb927.2.3460	D-alanyl-glycyl endopeptidase-like protein,cysteine peptidase, Clan CA, family C51, putative	843
Tb927.3.5740	hypothetical protein	309
Tb927.2.2590	hypothetical protein, conserved	318
Tb927.1.630	anti-silencing protein ASF 1 like protein, putative	516
Tb927.3.585	hypothetical protein	354
Tb927.3.580	leucine-rich repeat protein (LRRP), putative	2121
Tb927.2.4850	hypothetical protein, conserved	759
Tb927.6.1740	hypothetical protein, conserved	1476
Tb927.9.10830	hypothetical protein, conserved	549
Tb11.02.5380	exosome complex exonuclease RRP44p homologue (RRP44)	2919
Tb927.7.4040	hypothetical protein, conserved	2559
Tb927.11.5390	hypothetical protein, conserved	252
Tb927.8.7490	hypothetical protein, conserved	4338
Tb927.11.15330	phosphatidylinositol 3-kinase catalytic subunit, putative	3342
Tb927.10.4890	hypothetical protein, conserved	906
Tb927.11.4150	hypothetical protein, conserved	1926
Tb927.5.3220	signal peptidase type I, putative,serine peptidase, Clan SF, Family S26A	627
Tb927.4.690	geranylgeranyl transferase type II beta subunit, putative	999
Tb927.8.3860	WD-repeat containing protein	1251
Tb927.4.1580	hypothetical protein, conserved	630
Tb927.5.4010	hypothetical protein	915
Tb927.11.7450	zinc finger protein family member, putative (ZC3H43)	1800
Tb927.9.9150	GTP-binding protein, putative	1356
Tb927.4.4560	hypothetical protein, conserved	3243
Tb927.9.9400	ceramide phosphorylethanolamine synthase	972
Tb927.4.2970	chaperone protein DNAj, putative	1008
Tb927.11.1670	cysteine desulfurase	1314
Tb927.11.8720	major surface protease gp63, putative,surface protease homologue	1581
Tb927.8.7720	hypothetical protein, conserved	678
Tb927.10.8290	eukaryotic translation initiation factor 3 subunit 8, putative	2223
Tb927.11.15480	heat shock protein Hsp20, putative	627
Tb927.11.1420	hypothetical protein, conserved	2583
Tb927.10.12500	P-type H+-ATPase, putative	2739
Tb927.3.3140	hypothetical protein, conserved	396
Tb927.1.1100	conserved protein, unknown function	2913
Tb927.7.7460	hypothetical protein, conserved	579
Tb927.10.13110	Dynein light chain roadblock-type protein, putative	357
Tb927.9.3580	hypothetical protein, conserved	1740
Tb927.4.4690	hypothetical protein, conserved	837
Tb927.7.1400	hypothetical protein, conserved	1662
Tb927.3.1810	hypothetical protein, conserved	981
Tb927.7.1150	hypothetical protein, conserved	3939
Tb927.1.3850	hypothetical protein, conserved	162
Tb927.10.12440	kinesin, putative	2604
Tb927.7.5310	hypothetical protein, conserved	1989
Tb927.11.7460	glucose-regulated protein 78, putative,luminal binding protein 1 (BiP), putative	1962
Tb927.11.700	hypothetical protein, conserved	1068
Tb927.7.6750	hypothetical protein, conserved	2187
Tb927.9.6390	hypothetical protein, conserved	624
Tb927.6.3820	hypothetical protein, conserved	2544
Tb927.9.12740	hypothetical protein, conserved	1242
Tb927.3.720	zinc finger protein 3,ZFP family member, putative (ZFP3)	393
Tb927.10.5140	mitogen-activated protein kinase 2, putative (MPK2)	1329
Tb927.9.12960	transporter, putative	1776
Tb927.11.6020	hypothetical protein, conserved	810
Tb927.11.9030	cation transporter, putative	1164
Tb927.2.1730	hypothetical protein, conserved	813
Tb927.5.1790	hypothetical protein, conserved	1896
Tb927.10.2490	glucose-6-phosphate 1-dehydrogenase (G6PD)	1677
Tb927.6.4440	RNA-binding protein 42 (RNA-binding motif protein 42) (RBP42)	1059
Tb927.9.6170	unspecified product	1215
Tb927.3.3550	hypothetical protein, conserved	3492
Tb927.10.12990	predicted ankyrin repeat family protein	891
Tb927.2.5020	acyl-CoA oxidase, putative	2187
Tb927.11.4840	hypothetical protein, conserved	1161
Tb927.11.640	hypothetical protein, conserved	903
Tb927.11.12370	hypothetical protein, conserved	729
Tb927.1.1310	transmembrane protein, conserved	1293
Tb927.9.2760	hypothetical protein, conserved	1611
Tb927.6.3790	valosin-containing protein homolog, putative,AAA ATPase	2388
Tb927.5.770	hypothetical protein, conserved	2181
Tb927.8.6450	inhibitor of cysteine peptidase (ICP)	366
Tb927.10.9160	hypothetical protein, conserved	1920
Tb927.11.11300	hypothetical protein, conserved	570
Tb927.10.5320	RNA editing endoribonuclease,RNA-editing complex protein (KREN3)	1791
Tb927.8.6090	ubiquitin-conjugating enzyme e2, putative,ubiquitin-protein ligase, putative,ubiquitin carrier protein, putative	468
Tb927.4.1720	nucleoside diphosphate kinase, putative	1050
Tb927.5.4270	ATP-dependent DEAD/H RNA helicase, putative	2487
Tb927.11.7630	Gp63-1 surface protease homolog, putative	1824
Tb927.5.1570	zinc finger CCCH domain containing protein 12 (ZC3H12)	504
Tb927.10.2670	hypothetical protein, conserved	366
Tb927.1.3270	hypothetical protein, conserved	2736
Tb927.9.7800	hypothetical protein, conserved	795
Tb927.4.5000	hypothetical protein, conserved	2580
Tb927.6.540	gene related to expression site-associated gene 2 (GRESAG2), putative	1365
Tb927.8.4910	hypothetical protein, conserved	345
Tb927.8.7930	receptor-type adenylate cyclase GRESAG 4, putative	3804
Tb927.7.3120	small nuclear ribonucleoprotein SmD1,SmD-1 like small nuclear ribonucleoprotein (Sm-D1)	321
Tb927.11.12760	hypothetical protein, conserved	783
Tb927.8.6040	hypothetical protein, conserved	720
Tb927.10.14120	hypothetical protein	441
Tb927.9.2350	serine/threonine protein kinase, putative	3015
Tb927.10.8980	hypothetical protein, conserved	510
Tb927.7.790	hypothetical protein, conserved	1608
Tb927.10.1800	hypothetical protein, conserved	1026
Tb927.3.5240	hypothetical protein, conserved	1746
Tb927.2.4990	hypothetical protein, conserved	2487
Tb927.3.2040	kinesin, putative	3219
Tb927.4.1240	hypothetical protein	354
Tb927.7.4860	kinetoplastid kinetochore protein 13 (kkt13)	1020
Tb927.10.14690	syntaxin, putative	972
Tb927.11.10230	RNA polymerase-associated protein CDC73, putative	1086
Tb927.11.10940	hypothetical protein, conserved	852
Tb927.6.2040	nitrate reductase, putative	1185
Tb927.9.6290	arginine kinase,AK1 (AK)	1071
Tb927.11.6410	hypothetical protein, conserved	4365
Tb927.9.1950	hypothetical protein, conserved	1224
Tb927.10.3180	hypothetical protein, conserved	1347
Tb927.11.5140	ubiquitin carboxyl-terminal hydrolase, putative,cysteine peptidase, Clan CA, family C12, putative	930
Tb927.9.3000	cytidine deaminase, putative	549
Tb927.10.790	vesicle-associated membrane protein, putative,synaptobrevin, putative (VAMP)	720
Tb927.9.8050	hypothetical protein, conserved	1626
Tb927.4.3340	hypothetical protein, conserved	1311
Tb927.11.2240	hypothetical protein, conserved	471
Tb927.10.6550	hypothetical protein, conserved	723
Tb927.11.2245	hypothetical protein	189
Tb927.4.3610	protein phosphatase 1, putative	630
Tb927.11.2710	cell division cycle 45 (CDC45), putative	2058
Tb927.8.1090	NPAPL,nuclear-poly(A)-polymerase-like (NPAPL)	2241
Tb927.10.15610	zinc finger protein, putative	2115
Tb927.7.3220	hypothetical protein, conserved	621
Tb927.8.7550	hypothetical protein	1533
Tb927.7.3650	protein kinase, putative	1914
Tb927.11.7600	hypothetical protein, conserved	786
Tb927.10.4950	U2 small nuclear ribonucleoprotein 16.5K	396
Tb927.11.13180	hypothetical protein conserved	1683
Tb927.10.240	peroxin 14, putative (PEX14)	1101
Tb927.10.9760	alternative oxidase	1056
Tb927.7.7250	hypothetical protein, conserved	3954
Tb927.5.288b	ribulose-phosphate 3-epimerase, putative	744
Tb927.11.11540	unspecified product	4275
Tb927.6.1240	hypothetical protein, conserved	321
Tb927.6.1530	hypothetical protein, conserved	945
Tb927.9.14300	hypothetical protein, conserved	1983
Tb927.9.14650	SLACS retrotransposable element (part), putative	3351
Tb927.5.2550	hypothetical protein, conserved	969
Tb927.9.13350	hypothetical protein, conserved	1014
Tb927.6.840	hypothetical protein, conserved	1056
Tb927.5.3930	hypothetical protein, conserved	1368
Tb927.8.6110	3-hydroxy-3-methylglutaryl-CoA synthase, putative (HMGS)	1500
Tb927.5.3680	hypothetical protein, conserved	771
Tb927.10.300	hypothetical protein, conserved	765
Tb927.4.730	hypothetical protein, conserved	1479
Tb927.4.3960	hypothetical protein, conserved	654
Tb927.11.2860	hypothetical protein, conserved	2310
Tb927.3.910	gamma-tubulin,tubulin gamma chain	1344
Tb927.11.9800	hypothetical protein, conserved	1026
Tb927.6.5090	hypothetical protein, conserved	2460
Tb927.8.4350	hypothetical protein, conserved	3108
Tb927.6.5095	hypothetical protein	219
Tb927.10.7205	hypothetical protein, Tryp Specific	240
Tb927.9.10150	hypothetical protein, conserved	1809
Tb927.8.8110	hypothetical protein, conserved	1728
Tb927.9.7650	ADP-ribosylation factor, putative	570
Tb927.10.7970	hypothetical protein, conserved	1101
Tb927.10.3230	protein kinase, putative	1122
Tb927.10.3980	unspecified product	564
Tb927.10.7750	hypothetical protein, conserved	756
Tb927.11.5720	hypothetical protein, conserved	1455
Tb927.10.4400	hypothetical protein, conserved	492
Tb927.11.12160	hypothetical protein, conserved	603
Tb927.11.4450	ALBA-Domain Protein (ALBA2)	354
Tb927.8.6600	hypothetical protein, conserved	948
Tb927.10.9370	hypothetical protein, conserved	1035
Tb927.9.12880	protein kinase, putative	2064
Tb927.11.11150	U5 snRNP-specific 40 kDa protein	981
Tb927.7.800	mitochondrial RNA binding complex 1 subunit (MRB800)	1632
Tb927.10.1580	hypothetical protein, conserved	345
Tb927.4.1260	hypothetical protein, conserved	1005
Tb927.4.1910	hypothetical protein, conserved	732
Tb927.9.9090	hypothetical protein, conserved	1089
Tb927.7.4780	hypothetical protein, conserved	483
Tb927.6.4780	DNA ligase I, putative	2100
Tb927.6.4140	paraflagellar rod component, putative (PFC4)	348
Tb927.7.6320	hypothetical protein, conserved	1920
Tb927.10.14900	hypothetical protein, conserved	1722
Tb927.6.3490	zinc finger protein 1 (ZFP1)	309
Tb927.6.710	dephospho-CoA kinase, putative	726
Tb927.8.4760	hypothetical protein, conserved	735
Tb927.6.4320	hypothetical protein, conserved	1200
Tb927.10.8170	nuclear pore complex protein (NUP155), putative,nucleoporin, putative	3978
Tb927.10.870	hypothetical protein, conserved	4056
Tb927.3.4070	hypothetical protein, conserved	1788
Tb927.11.16090	outer dynein arm docking complex, putative (DC2)	1905
Tb927.4.4730	amino acid transporter, putative (AATP11)	1422
Tb927.3.2890	radial spoke protein RSP10, putative	969
Tb927.3.2210	hypothetical protein, conserved	1785
Tb927.6.3520	hypothetical protein, conserved	1953
Tb927.1.1910	MORN repeat-containing protein	3777
Tb927.11.13785	hypothetical protein	177
Tb927.11.7150	NGG1 interacting factor 3-like	846
Tb927.9.3390	hypothetical protein, conserved	762
Tb927.11.13780	profilin	453
Tb927.10.13900	UDP-galactose transporter	1080
Tb927.3.5130	hypothetical protein, conserved	1137
Tb927.8.7230	hypothetical protein, conserved	825
Tb927.9.1720	peroxisomal membrane protein 4, putative	672
Tb927.5.1960	hypothetical protein, conserved	1143
Tb927.3.1600	hypothetical protein, conserved	309
Tb927.7.3800	hypothetical protein, conserved	741
Tb927.7.5120	hypothetical protein, conserved	1176
Tb927.10.9600	protein kinase, putative,tyrosine protein kinase, putative	1617
Tb927.3.5655	hypothetical protein	234
Tb927.3.5650	protein kinase, putative,serine/threonine protein kinase, putative	2790
Tb927.11.2520	UDP-N-acetylglucosamine pyrophosphorylase, putative	1638
Tb927.4.3420	wee1-like protein kinase	1812
Tb927.3.5380	hypothetical protein, conserved	1554
Tb927.7.2310	DNA primase small subunit, putative	1266
Tb927.10.14740	hypothetical protein, conserved	1158
Tb927.3.1540	CAAX prenyl protease 2, putative,peptidase with unknown catalytic mechanism (family U48)	909
Tb927.9.15020	hypothetical protein, conserved	885
Tb927.10.15420	hypothetical protein, conserved	1173
Tb927.11.14780	phosphomannose isomerase, putative	1230
Tb927.8.5980	TFIIH basal transcription factor complex helicase subunit, putative,DNA excision repair protein, Transcription factor II H complex, XPD subunit, putative	2412
Tb927.3.3760	tryparedoxin 1b, putative (TXN1b)	435
Tb927.3.4380	Tob55, putative	1440
Tb927.6.220	purine nucleoside transporter (TbNT9)	1392
Tb927.10.12000	iron-sulfur cluster assembly protein, putative	300
Tb927.9.11850	structural maintenance of chromosome 1, putative (SMC1)	3828
Tb927.10.490	hypothetical protein	375
Tb927.10.9970	hypothetical protein, conserved	3075
Tb927.5.1210	short-chain dehydrogenase, putative	936
Tb927.11.14250	T-complex protein 1, epsilon subunit, putative (TCP-1-epsilon)	1617
Tb927.2.3990	hypothetical protein, conserved	3177
Tb927.11.3430	hypothetical protein, conserved	618
Tb927.11.3920	hypothetical protein, conserved	2055
Tb927.11.3380	Ran-binding protein 1, putative	474
Tb927.11.6000	hypothetical protein, conserved	1380
Tb927.10.6960	hypothetical protein, conserved	963
Tb927.11.2380	phosphoglycerate kinase, putative	2742
Tb927.11.6600	hypothetical protein, conserved	1593
Tb927.11.9650	hypothetical protein, conserved	1455
Tb927.11.6350	AAA ATPase, putative	3816
Tb927.8.4160	hypothetical protein, conserved	3738
Tb927.9.7000	hypothetical protein, conserved	702
Tb927.10.7560	hypothetical protein, conserved	855
Tb927.8.5570	transporter, putative	1950
Tb927.3.2380	hypothetical protein, conserved	321
Tb927.7.4410	hypothetical protein, conserved	1278
Tb927.4.2770	hypothetical protein, conserved	1026
Tb927.2.3190	hypothetical protein, conserved	468
Tb927.11.12950	ras-like small GTPase, putative (TbRLJ)	651
Tb927.3.4920	LETM1 and EF-hand domain-containing protein 1, putative	1137
Tb927.8.6980	hypothetical protein, conserved	2502
Tb927.11.3650	adenylosuccinate synthetase, putative	1809
Tb927.8.3750	Nucleolar protein 56, putative (NOP56)	1452
Tb927.6.2450	protein kinase, putative,protein kinase B kinase, putative	1542
Tb927.10.11430	hypothetical protein, conserved	1002
Tb927.8.4290	hypothetical protein, conserved	576
Tb927.8.1665	hypothetical protein	348
Tb927.6.1180	hypothetical protein, conserved	3816
Tb11.02.5410	ubiquitin activating enzyme, putative	888
Tb927.4.2480	8-oxoguanine DNA glycosylase, putative	1449
Tb927.2.3440	D-alanyl-glycyl endopeptidase-like protein,cysteine peptidase, Clan CA, family C51, putative	822
Tb927.10.7690	rib72 protein- like protein	2175
Tb927.2.3330	hypothetical protein	492
Tb927.10.14480	hypothetical protein, conserved	2598
Tb927.11.670	epsinR	1518
Tb927.1.610	hypothetical protein, conserved	909
Tb927.6.2230	RGG protein	2385
Tb927.6.2980	protein kinase, putative	3078
Tb927.4.500	hypothetical protein, conserved	1293
Tb927.9.11140	hypothetical protein, conserved	1431
Tb927.2.4870	kinetoplastid-specific dual specificity phosphatase, putative	909
Tb927.6.1980	hypothetical protein, conserved	1752
Tb927.8.3120	hypothetical protein, conserved	363
Tb927.6.1760	KU80 protein (KU80)	1908
Tb927.9.9390	sphingomyelin/ceramide phosphorylethanolamine synthase, bifunctional,sphingomyelin synthase (SLS3)	990
Tb927.7.4060	calpain-like cysteine peptidase, putative,cysteine peptidase, Clan CA, family C2, putative	348
Tb927.11.8290	DIS3-like exonuclease, putative	2688
Tb927.11.5800	hypothetical protein, conserved	2502
Tb927.10.8760	hypothetical protein, conserved	858
Tb927.11.15310	hypothetical protein, conserved	2229
Tb927.11.10140	hypothetical protein, conserved	810
Tb927.5.3210	small ubiquitin-related modifier (SUMO)	345
Tb927.8.3800	nucleoside phosphatase, putative,guanosine diphosphatase, putative	1812
Tb927.8.2400	hypothetical protein, conserved	786
Tb927.10.6610	chaperone protein DNAj, putative	825
Tb927.9.8550	hypothetical protein, conserved	633
Tb927.11.14800	hypothetical protein, conserved	1422
Tb927.9.9170	hypothetical protein, conserved	1140
Tb927.4.4500	hypothetical protein, conserved	3513
Tb927.4.2950	mitochondrial DNA polymerase I protein A, putative	2877
Tb927.11.1650	hypothetical protein, conserved	408
Tb927.11.8740	hypothetical protein, conserved	390
Tb927.9.4620	ubiquitin-activating enzyme e1, putative	1404
Tb927.11.10490	hypothetical protein, conserved	1818
Tb927.3.3160	poly(A) polymerase,polynucleotide adenylyltransferase (PAP)	2114
Tb927.10.12520	hypothetical protein, conserved	2553
Tb927.1.1120	Ribosomal RNA-processing protein 8, putative (RRP8)	1110
Tb927.10.13130	UTP-glucose-1-phosphate uridylyltransferase	1458
Tb927.7.7440	hypothetical protein, conserved	420
Tb927.3.1830	hypothetical protein, conserved	1428
Tb927.10.15190	hypothetical protein, conserved	1983
Tb927.7.1130	trypanothione/tryparedoxin dependent peroxidase 2,glutathione peroxidase-like 2 (TDPX2)	510
Tb927.10.12420	predicted S. cerevisiae Got1 homologue	429
Tb927.9.13540	hypothetical protein, conserved	1074
Tb927.7.5330	hypothetical protein, conserved	2316
Tb927.11.720	hypothetical protein, conserved	795
Tb927.9.5390	hypothetical protein, conserved	657
Tb927.5.4070	PrimPol-like protein 1 (ppl1)	1827
Tb927.11.7430	hypothetical protein, conserved	411
Tb927.10.5120	KREPA6,RNA-editing complex protein (KREPA6)	495
Tb927.3.700	hypothetical protein, conserved	258
Tb927.9.15230	hypothetical protein, conserved	1257
Tb927.5.1770	hypothetical protein, conserved	2103
Tb927.10.2470	hypothetical protein, conserved	1653
Tb927.3.3570	hypothetical protein, conserved	489
Tb927.11.620	hypothetical protein, conserved	3891
Tb927.2.5040	hypothetical protein, conserved	528
Tb927.11.4860	hypothetical protein, conserved	1401
Tb927.5.790	casein kinase I isoform 1 (CK1.1)	993
Tb927.11.12310	protein kinase, putative,cdc2-related kinase, putative (CRK12)	2310
Tb927.7.1260	hypothetical protein, conserved	702
Tb927.8.6470	hypothetical protein, conserved	1638
Tb927.10.9140	hypothetical protein, conserved	1935
Tb927.8.3910	thymidylate kinase, putative	1038
Tb927.10.5690	procyclin-associated gene 2 (PAG2) protein, putative	1164
Tb927.11.11360	receptor for activated C kinase 1 (RACK1)	957
Tb927.10.5870	hypothetical protein, conserved	1371
Tb927.10.1390	hypoxanthine-guanine phosphoribosyltransferase, putative	705
Tb927.11.7380	glycerol-3-phosphate dehydrogenase (FAD-dependent), mitochondrial	1812
Tb927.4.1700	protein kinase, putative	2079
Tb927.8.5020	hypothetical protein, conserved	1332
Tb927.5.1510	hypothetical protein, conserved	939
Tb927.1.2780	hypothetical protein	225
Tb927.9.7820	hypothetical protein, conserved	2316
Tb927.4.880	TPR-repeat-containing chaperone protein DNAJ, putative	1917
Tb927.11.7560	predicted WD40 repeat protein	1890
Tb927.7.690	zinc finger protein, putative	1467
Tb927.8.3230	hypothetical protein, conserved	1755
Tb927.10.14240	N-myristoyltransferase (NMT)	1341
Tb927.10.11190	hypothetical protein, conserved	1461
Tb927.8.4930	hypothetical protein, conserved	918
Tb927.7.2810	hypothetical protein, conserved	1041
Tb927.7.3140	hypothetical protein, conserved	561
Tb927.11.14910	protein phosphatase 2C, putative	1290
Tb927.9.5890	solanesyl-diphosphate synthase, putative,trans-octaprenyltranstransferase	1080
Tb927.10.14100	hypothetical protein, conserved	420
Tb927.3.4240	thioredoxin, putative	603
Tb927.8.6060	2-amino-3-ketobutyrate coenzyme A ligase, putative,glycine acetyltransferase, putative	1215
Tb927.3.4710	hypothetical protein, conserved	1641
Tb927.5.3700	hypothetical protein, conserved	879
Tb927.6.3110	protein kinase, putative,cdc2-related kinase, putative (CRK11)	1320
Tb927.10.11990	RNA-binding protein	648
Tb927.10.1820	hypothetical protein, conserved	795
Tb927.7.4880	hypothetical protein, conserved	684
Tb927.11.10960	hypothetical protein, conserved	1953
Tb927.9.6270	hypothetical protein, conserved	1527
Tb927.8.2180	hypothetical protein, conserved	495
Tb927.11.6160	eukaryotic release factor 3, putative (ERF3)	2097
Tb927.4.4080	C-5 sterol desaturase, putative	741
Tb927.11.6850	hypothetical protein, conserved	723
Tb927.8.7070	hypothetical protein, conserved	951
Tb927.9.1970	syntaxin binding protein 1, putative	1929
Tb927.8.1850	mitochondrial calcium uptake 1	1233
Tb927.7.5930	Protein Associated with Differentiation (PAD1)	1791
Tb927.8.820	hypothetical protein, conserved	1662
Tb927.10.6570	hypothetical protein, conserved	963
Tb927.9.8700	hypothetical protein, conserved	1044
Tb927.4.3360	hypothetical protein, conserved	1335
Tb927.11.2260	eukaryotic translation initiation factor 4e, putative (eIF4E)	702
Tb927.11.6290	hypothetical protein, conserved	774
Tb927.10.15670	hypothetical protein, conserved	2055
Tb927.3.2710	6-phosphofructo-2-kinase/fructose-2,6-bisphosphatase	3072
Tb927.2.2120	protein kinase, putative,NIMA/Nek Serine/threonine-protein kinase family, putative	1362
Tb927.7.5680	deoxyribose-phosphate aldolase, putative	843
Tb927.10.260	hypothetical protein, conserved	234
Tb927.7.7270	hypothetical protein, conserved	2367
Tb927.5.150	hypothetical protein, conserved	816
Tb927.10.9700	predicted C2 domain protein	3546
Tb927.6.1510	lysyl-tRNA synthetase, putative	1905
Tb927.9.10310	mitochondrial carrier protein,mitochondrial carrier protein (MCP11)	954
Tb927.11.5120	hypothetical protein, conserved	1953
Tb927.10.3430	hypothetical protein, conserved	1854
Tb927.5.2530	hypothetical protein, conserved	3120
Tb927.5.3660	hypothetical protein, conserved	1491
Tb927.5.3910	small nuclear RNA-activating protein (SNAP2)	1119
Tb927.4.710	hypothetical protein, conserved	825
Tb927.5.2570	translation initiation factor, putative (EIF3B)	2091
Tb927.11.9820	hypothetical protein, conserved	1752
Tb927.4.3940	calpain-like cysteine peptidase, putative,cysteine peptidase, Clan CA, family C2, putative (TbCALP2)	2379
Tb927.11.2840	hypothetical protein, conserved	585
Tb927.11.9350	phosphonopyruvate decarboxylase-like protein, putative	1194
Tb927.8.4330	small GTP-binding protein Rab11,Rab11A GTPase (RAB11)	651
Tb927.9.10170	predicted zinc finger protein	249
Tb927.8.5320	hypothetical protein, conserved	402
Tb927.10.7730	hypothetical protein, conserved	1152
Tb927.8.8130	hypothetical protein, conserved	2151
Tb927.10.7220	hypothetical protein, conserved	1362
Tb927.4.2540	ubiquitin, putative	237
Tb927.4.2010	acyl-CoA binding protein, putative (ACBP)	282
Tb927.5.3000	hypothetical protein, conserved	1047
Tb927.11.4470	serine/threonine protein kinase, putative	3270
Tb927.8.6660	paraflagellar rod component, putative (PFC1)	1824
Tb927.3.5670	hypothetical protein	672
Tb927.11.11170	hypothetical protein, conserved	516
Tb927.10.9890	hypothetical protein, conserved	2616
Tb927.7.2440	pyrroline-5-carboxylate reductase, putative (P5CR)	813
Tb927.10.11600	hypothetical protein, conserved	1800
Tb927.4.1930	RNA-binding protein, putative (EIF3D)	819
Tb927.4.3400	hypothetical protein, conserved	1818
Tb927.6.860	hypothetical protein	2337
Tb927.7.1300	protein disulfide isomerase, putative	1134
Tb927.7.6900	double-strand-break repair protein rad21 homolog, putative	1755
Tb927.10.14390	hypothetical protein, conserved	1668
Tb927.6.730	hypothetical protein, conserved	1785
Tb927.6.3470	hypothetical protein, conserved	765
Tb927.7.6300	hypothetical protein, conserved	1650
Tb927.10.8150	predicted bromodomain protein	906
Tb927.9.13150	TFIIF-stimulated CTD phosphatase, putative	852
Tb927.10.4420	hypothetical protein	423
Tb927.11.10770	hypothetical protein, conserved	1377
Tb927.6.3610	hypothetical protein, conserved	1038
Tb927.9.3620	hypothetical protein, conserved	696
Tb927.11.13230	hypothetical protein, conserved	651
Tb927.6.4640	hypothetical protein, conserved	2715
Tb927.8.2960	Probable methyltransferase BTM2 homolog	1665
Tb927.7.2410	hypothetical protein, conserved	1803
Tb927.5.830	hypothetical protein, conserved	1791
Tb927.1.3400	hypothetical protein, conserved	1050
Tb927.3.1990	hypothetical protein, conserved	1446
Tb927.11.15110	hypothetical protein, conserved	1722
Tb927.11.15690	U5 snRNP-associated 102 kDa protein, putative	3030
Tb927.1.1660	ESCO acetyltransferase domain-containing protein	888
Tb927.11.16340	hypothetical protein, conserved	3450
Tb927.11.7170	seryl-tRNA synthetase	1440
Tb927.10.13920	hypothetical protein, conserved	372
Tb927.7.2150	hypothetical protein, conserved	4113
Tb927.9.1700	hypothetical protein, conserved	1806
Tb927.3.1660	hypothetical protein, conserved	2370
Tb927.8.7210	hypothetical protein, conserved	450
Tb927.5.1980	hypothetical protein, conserved	1950
Tb927.3.3290	protein kinase, putative	1419
Tb927.7.5100	hypothetical protein, conserved	876
Tb927.3.4010	hypothetical protein	591
Tb927.5.630	acidic phosphatase, putative	1206
Tb927.8.610	hypothetical protein, conserved	2646
Tb927.3.5630	3,2-trans-enoyl-CoA isomerase, mitochondrial precursor, putative	936
Tb927.11.9360	prenyltransferase, putative	1473
Tb927.7.2480	peptidyl-prolyl cis-trans isomerase, putative,parvulin (PAR45)	1152
Tb927.9.15000	hypothetical protein, conserved	756
Tb927.7.1930	nucleoside diphosphatase, putative,ectonucleoside triphosphate diphosphohydrolase 5, putative	1332
Tb927.10.15440	hypothetical protein, conserved	858
Tb927.3.1525	hypothetical protein, Tb specific	384
Tb927.5.1180	hypothetical protein, conserved	2589
Tb927.7.6480	hypothetical protein, conserved	2283
Tb927.3.3740	hypothetical protein, conserved	1866
Tb927.2.5250	tubulin-tyrosine ligase, putative	1182
Tb927.10.9950	hypothetical protein, conserved	1185
Tb927.3.1290	cullin 4B, putative	2844
Tb927.10.2130	hypothetical protein, conserved	2526
Tb927.5.1230	hypothetical protein, conserved	1452
Tb927.11.14270	protein kinase, putative	2256
Tb927.11.3410	hypothetical protein, conserved	3171
Tb927.10.11380	hypothetical protein, conserved	1173
Tb927.11.6330	6-phosphogluconolactonase (6PGL)	801
Tb927.11.9100	hypothetical protein, conserved	861
Tb927.8.1580	hypothetical protein, conserved	834
Tb927.8.1460	hypothetical protein, conserved	1224
Tb927.11.14310	small nuclear ribonucleoprotein Sm-G (Sm-G)	249
Tb927.3.2360	hypothetical protein, conserved	1428
Tb927.9.7020	hypothetical protein, conserved	678
Tb927.4.2710	ubiquitin-conjugating enzyme e2, putative,ubiquitin carrier protein, putative,ubiquitin-protein ligase, putative	492
Tb927.11.1810	hypothetical protein, conserved	957
Tb927.10.7500	fibrillarin (NOP1)	903
Tb927.8.5510	apurinic/apyrimidinic endonuclease, putative	1191
Tb927.7.3420	peptidyl-prolyl cis-trans isomerase, putative (PPIase)	339
Tb927.7.4430	hypothetical protein, conserved	690
Tb927.8.3770	mitogen-activated protein kinase, putative (MPK10)	1230
Tb927.3.4900	tRNA isopentenyltransferase, putative	1377
Tb927.11.3670	hypothetical protein, conserved	1374
Tb927.6.3040	small GTP-binding protein Rab28, putative,Ras- related protein Rab-26 (Rab26), putative	723
Tb927.9.11830	hypothetical protein, conserved	1962
Tb927.6.2430	hypothetical protein, conserved (ATG5)	1341
Tb927.6.1160	leucine-rich repeat protein (LRRP), putative	2226
Tb927.8.1680	kinetoplastid kinetochore protein 12 (kkt12)	603
Tb927.3.2500	hypothetical protein	1188
Tb927.9.10660	hypothetical protein, conserved	528
Tb927.10.3630	hypothetical protein, conserved	1120
Tb927.11.13310	hypothetical protein, conserved	909
Tb927.4.520	hypothetical protein, conserved	612
Tb927.11.13590	hypothetical protein, conserved	402
Tb927.10.6900	hypothetical protein	1968
Tb927.6.1700	hypothetical protein, conserved	573
Tb927.9.9370	hypothetical protein, conserved	774
Tb927.11.5820	hypothetical protein, conserved	909
Tb927.8.7450	myosin heavy chain kinase A, putative	984
Tb927.9.4390	DNA-damage inducible protein DDI1-like protein	1137
Tb927.9.4420	hypothetical protein, conserved	1248
Tb927.10.8700	selenoprotein, putative	264
Tb927.10.4850	hypothetical protein, conserved	1419
Tb927.10.12090	RNA-binding protein, putative (RBP7A)	351
Tb927.11.4660	kinesin, putative,MCAK-like kinesin, putative,kinesin family member 6, putative (Kif13-2)	2073
Tb927.5.3270	hypothetical protein, conserved	2502
Tb927.1.490	hypothetical protein	249
Tb927.8.3820	hypothetical protein, conserved	1020
Tb927.9.6730	hypothetical protein, conserved	1002
Tb927.8.2420	hypothetical protein, conserved	918
Tb927.10.6630	ATP-dependent DEAD/H RNA helicase HEL64, putative (HEL64)	1707
Tb927.4.3000	hypothetical protein, conserved	1305
Tb927.4.4520	hypothetical protein, conserved	1515
Tb927.9.9115	hypothetical protein	174
Tb927.11.8760	hypothetical protein, conserved	1863
Tb927.11.510	RNA-binding protein, UBP2 (UBP2)	528
Tb927.11.15190	hypothetical protein, conserved	2049
Tb927.4.4670	hypothetical protein, conserved	1452
Tb927.2.2370	hypothetical protein, conserved	4200
Tb927.10.12540	NADH-ubiquinone oxidoreductase complex I subunit, putative,ferredoxin, putative (NDUFS1)	912
Tb927.4.380	hypothetical protein, conserved	1002
Tb927.3.3100	peptidyl-prolyl cis-trans isomerase NIMA-interacting 4, putative	369
Tb927.11.290	phosphatase and tensin homologue, putative	783
Tb927.10.13150	hypothetical protein, conserved	2559
Tb927.11.1550	hypothetical protein, conserved	1575
Tb927.3.890	hypothetical protein, conserved	918
Tb927.7.1440	non-canonical poly (A) polymerase (ncPAP2)	1467
Tb927.3.1850	hypothetical protein, conserved	1788
Tb927.7.1110	asparagine synthetase a, putative	1056
Tb927.9.13520	hypothetical protein, conserved	2727
Tb927.10.12400	membrane transporter protein, putative	1449
Tb927.7.5350	hypothetical protein, conserved	1551
Tb927.8.3980	hypothetical protein, conserved	2118
Tb927.5.3490	hypothetical protein, conserved	915
Tb927.9.2490	nucleolar protein (NOP66)	1740
Tb927.11.12080	N-acetyl-D-glucosaminylphosphatidylinositol de-N-acetylase,N-Acetylglucosaminylphosphatidylinositol deacetylase,GlcNAc-PI de-N-acetylase (GPI12)	759
Tb927.11.740	eukaryotic translation initiation factor 5a, putative (eIF-5A)	501
Tb927.4.5380	hypothetical protein, conserved	4383
Tb927.6.3860	hypothetical protein, conserved	1176
Tb927.11.16640	hypothetical protein, conserved	2328
Tb927.10.5100	hypothetical protein	423
Tb927.11.11690	vacuolar ATP synthase subunit b, putative,v- ATPase B subunit,vacuolar proton pump B subunit	1488
Tb927.4.1540	hypothetical protein, conserved	1527
Tb927.10.1620	phosphoserine/threonine/tyrosine-binding protein, putative	1668
Tb927.5.4050	hypothetical protein, conserved	312
Tb927.10.1150	hypothetical protein, conserved	3003
Tb927.4.1890	hypothetical protein, conserved	675
Tb927.11.11660	conserved protein	1089
Tb927.5.1750	conserved protein, unknown function	1497
Tb927.6.4480	valyl-tRNA synthetase, putative (ValRS)	2928
Tb927.11.15730	hypothetical protein, conserved	2118
Tb927.2.5060	GTP binding protein, putative	1185
Tb927.11.605	hypothetical protein, Tryp Specific	321
Tb927.11.4880	hypothetical protein, conserved	825
Tb927.11.600	hypothetical protein, conserved	279
Tb927.11.12330	hypothetical protein, conserved	447
Tb927.8.6410	short-chain dehydrogenase, putative	1425
Tb927.11.11340	gamma-tubulin complex subunit, putative,spindle pole body component alp6, putative	2349
Tb927.8.4480	hypothetical protein, conserved	795
Tb927.4.1760	hypothetical protein, conserved	474
Tb927.10.5810	hypothetical protein, conserved	1302
Tb927.8.2880	hypothetical protein, conserved	3396
Tb927.11.14480	ubiquitin carboxyl-terminal hydrolase, putative	1329
Tb927.8.4140	hypothetical protein, conserved	1215
Tb927.8.3210	hypothetical protein, conserved	519
Tb927.7.6465	hypothetical protein, Tryp Specific	258
Tb927.7.6460	FG-GAP repeat protein, putative,intergrin alpha chain protein, putative	2538
Tb927.10.4740	nucleolar RNA-binding protein, putative	192
Tb927.10.2680	hypothetical protein, conserved	1728
Tb927.11.3080	vesicular protein trafficking mediator, putative	615
Tb927.10.8940	flagellum targeting protein kharon1, putative (KH1)	1236
Tb927.6.3130	queuine tRNA-ribosyltransferase, putative	1344
Tb927.7.280	cyclophilin-type peptidyl-prolyl cis-trans isomerase, putative (PPIase)	678
Tb927.10.1840	hypothetical protein, conserved	1551
Tb927.2.4330	PFR5	2289
Tb927.11.13060	translation-associated element 2, putative	3303
Tb927.8.5550	hypothetical protein, conserved	480
Tb927.8.2220	hypothetical protein, conserved	4488
Tb927.9.6130	calmodulin, putative	474
Tb927.11.8880	hypothetical protein, conserved	1140
Tb927.11.2235	hypothetical protein	171
Tb927.11.5570	DNA replication licensing factor MCM5, putative	2313
Tb927.5.1530	hypothetical protein, conserved	1617
Tb927.10.2630	hypothetical protein, conserved	834
Tb927.7.3310	hypothetical protein, conserved	987
Tb927.11.3880	actin, putative (TRYPARP)	1302
Tb927.11.10900	MENG	2547
Tb927.11.13250	eukaryotic translation initiation factor 2 gamma, putative (eIF-2-gamma)	1434
Tb927.1.4220	hypothetical protein, conserved	1200
Tb927.3.5490	flagellar transport protein, putative (PIFTB2)	2070
Tb927.9.11310	unspecified product	768
Tb927.4.4060	hypothetical protein, conserved	2832
Tb927.10.13710	hypothetical protein, conserved	996
Tb927.7.2740	hypothetical protein, conserved	543
Tb927.1.2770	hypothetical protein, conserved	1212
Tb927.9.1910	hypothetical protein, conserved	648
Tb927.10.15380	U3 snoRNA-associated protein UTP11, putative	1041
Tb927.11.13210	hypothetical protein, conserved	1029
Tb927.7.5910	ATG8/AUT7/APG8/PAZ2, putative,ubiquitin-like protein (ATG8B)	363
Tb927.11.13450	hypothetical protein, conserved	828
Tb927.10.13430	citrate synthase, putative	1455
Tb927.3.5170	hypothetical protein, conserved	1242
Tb927.10.15650	tRNA pseudouridine synthase A-like protein	1767
Tb927.3.2770	hypothetical protein, conserved	3411
Tb927.10.12390	hypothetical protein, conserved	777
Tb927.2.2140	hypothetical protein, conserved	327
Tb927.6.2370	ubiquitin-protein ligase, putative	3255
Tb927.10.13380	hypothetical protein, conserved	2142
Tb927.10.280	cytochrome oxidase subunit VI (COXVI)	477
Tb927.11.9590	S-adenosylhomocysteine hydrolase, putative	1314
Tb927.7.7210	hypothetical protein, conserved	2091
Tb927.11.11500	cyclin dependent kinase-binding protein, putative	1695
Tb927.3.1080	hypothetical protein, conserved	756
Tb927.9.10370	TAX-1	1092
Tb927.6.1570	2-hydroxy-3-oxopropionate reductase, putative	903
Tb927.10.3410	hypothetical protein	324
Tb927.5.2510	hypothetical protein, conserved	4200
Tb927.11.5450	malic enzyme	1716
Tb927.10.3140	leucine-rich repeat protein (LRRP), putative	1893
Tb927.5.2040	hypothetical protein, conserved	981
Tb927.11.12850	oligopeptidase b,serine peptidase, clan SC, family S9A-like protein (OPB)	2148
Tb927.5.3640	hypothetical protein, conserved	813
Tb927.11.190	elongation factor, putative	1944
Tb927.9.8180	hypothetical protein, conserved	1929
Tb927.4.3920	hypothetical protein, conserved	3240
Tb927.11.2820	hypothetical protein, conserved	2625
Tb927.11.9370	hypothetical protein, conserved	1863
Tb927.3.950	hypothetical protein, conserved	1263
Tb927.8.4310	hypothetical protein, conserved	1947
Tb927.9.10190	hypothetical protein, conserved	2022
Tb927.11.14100	DRBD4 (DRBD4)	1518
Tb927.8.8150	hypothetical protein, conserved	549
Tb927.10.7240	kinetoplastid kinetochore protein 14 (kkt14)	2058
Tb927.4.2030	ALBA-Domain Protein (ALBA4)	654
Tb927.8.5300	hypothetical protein, conserved	1689
Tb927.3.2190	RNA triphosphatase (TbCET1)	762
Tb927.4.2520	NAD dependent deacetylase, putative,transcriptional regulator, Sir2 family protein, nicotinic acid mononucleotide 5,6-dimethylbenzimidazole (cobb) protein	735
Tb927.10.14520	hypothetical protein, conserved	1401
Tb927.9.2550	hypothetical protein, conserved	3129
Tb927.8.6640	hypothetical protein, conserved	1815
Tb927.2.4930	esterase, putative	738
Tb927.4.1950	NADPH--cytochrome p450 reductase, putative (CPR)	1833
Tb927.7.4740	hypothetical protein, conserved	996
Tb927.6.4100	hypothetical protein, conserved	2394
Tb927.6.880	hypothetical protein, conserved	1395
Tb927.9.13310	hypothetical protein, conserved	300
Tb927.6.3450	hypothetical protein, conserved	2442
Tb927.9.12040	hypothetical protein, conserved	1536
Tb927.2.4680	hypothetical protein, conserved	1236
Tb927.2.6100	hypothetical protein, conserved	1464
Tb927.10.7860	hypothetical protein, conserved	651
Tb927.9.9580	tubulin tyrosine ligase protein, putative	1974
Tb927.7.4290	hypothetical protein, conserved	894
Tb927.10.8130	hypothetical protein, conserved	1230
Tb927.6.4810	zinc-binding protein (Yippee), putative	354
Tb927.11.15500	hypothetical protein, conserved	852
Tb927.11.10750	Pre-mRNA-splicing factor CWC22, putative (TbCWC22)	1746
Tb927.10.4440	predicted SAP domain protein	864
Tb927.1.4760	hypothetical protein, conserved	3087
Tb927.5.3020	hypothetical protein, conserved	1263
Tb927.10.5710	hypothetical protein, conserved	684
Tb927.4.1370	hypothetical protein, conserved	456
Tb927.9.3600	hypothetical protein, conserved	927
Tb927.8.2940	mannosyl-oligosaccharide 1,2-alpha-mannosidase IB, putative	1314
Tb927.3.4820	acyltransferase, putative	918
Tb927.10.15010	lipoic acid synthetase, mitochondrial precursor, putative	1230
Tb927.7.1580	hypothetical protein, conserved	2676
Tb927.1.1680	Transcription elongation factor 1 domain-containing protein	714
Tb927.7.2170	hypothetical protein, conserved	4446
Tb927.8.7270	hypothetical protein, conserved	1218
Tb927.7.5160	deoxyuridine triphosphatase, putative,dUTP diphosphatase	864
Tb927.3.4030	hypothetical protein, conserved	3642
Tb927.5.610	acidic phosphatase, putative	1287
Tb927.6.3630	sphingosine 1-phosphate lyase, putative,sphingosine phosphate lyase-like protein, putative (SPL)	1617
Tb927.6.4500	hypothetical protein, conserved	612
Tb927.11.4540	nucleoporin 48 (TbNup48)	1362
Tb927.3.5340	Hsc70-interacting protein (Hip), putative	1155
Tb927.7.2350	hypothetical protein, conserved	3060
Tb927.7.7180	leucine-rich repeat protein (LRRP), putative,leucine-rich repeat protein 1 (LRRP1), putative	1938
Tb927.6.830	hypothetical protein, conserved	591
Tb927.9.15060	rRNA processing protein, putative	756
Tb927.10.10140	paraflagellar rod component, putative (PFC19)	996
Tb927.7.1910	pyridoxal phosphate containing glycine decarboxylase, putative,glycine dehydrogenase, putative (GCVP)	2913
Tb927.11.16360	hypothetical protein, conserved	1056
Tb927.5.950	monothiol glutaredoxin, putative	669
Tb927.11.17015	hypothetical protein, conserved	219
Tb927.11.17016	hypothetical protein, Tryp Specific	570
Tb927.8.7890	receptor-type adenylate cyclase GRESAG 4, putative	3804
Tb927.11.17010	hypothetical protein, conserved	324
Tb927.5.3940	helicase, putative	2016
Tb927.10.2150	hypothetical protein, conserved	645
Tb927.5.1250	hypothetical protein, conserved	1731
Tb927.11.14290	vacuolar sorting protein, putative	681
Tb927.7.4980	zinc finger protein family member, putative (ZC3H23)	1188
Tb927.11.12620	hypothetical protein, conserved	2271
Tb927.11.3470	endosomal integral membrane protein, putative	1824
Tb927.7.630	hypothetical protein, conserved	753
Tb927.10.11810	hypothetical protein, conserved	1917
Tb927.8.630	lipoate-protein ligase, putative,lipoyl ligase, putative,lipoyltransferase, putative,lipoate biosynthesis protein, putative	1539
Tb927.8.1440	maoC-like dehydratase, putative	489
Tb927.8.6570	hypothetical protein, conserved	675
Tb927.10.7520	folylpolyglutamate synthase, putative (FPGS)	1503
Tb927.8.5530	COP9 signalosome complex subunit 5, putative,JAB-MPN domain protein	1188
Tb927.3.2340	peroxin-2,glycosome import protein (gim1) (PEX2)	999
Tb927.4.2730	kinesin, putative	2412
Tb927.11.1830	hypothetical protein, conserved	1713
Tb927.7.3400	hypothetical protein, conserved	1314
Tb927.10.14730	chaperone protein DNAj, putative	1332
Tb927.11.3690	hypothetical protein, conserved	1128
Tb927.8.3790	paraflagellar rod component, putative (PFC2)	672
Tb927.6.2410	hypothetical protein, conserved	615
Tb927.9.11760	DNA repair protein RAD2, putative	2241
Tb927.6.2140	hypothetical protein, conserved	804
Tb927.6.1490	leucine-rich repeat protein (LRRP), putative	1311
Tb927.10.10850	argonaute-like protein (AGO1)	2712
Tb927.6.1140	dolichyl-P-Man:GDP-Man5GlcNAc2-PP-dolichyl alpha-1,2-mannosyltransferase, putative,Asparagine-linked glycosylation protein 9	2025
Tb927.9.14080	vesicle-associated membrane protein, putative	618
Tb927.2.3480	transcription elongation factor s-II, putative (TFIIS2-2)	1146
Tb927.2.3370	UDP-Gal or UDP-GlcNAc-dependent glycosyltransferase, putative	1134
Tb927.11.13860	hypothetical protein, conserved	798
Tb927.9.11100	cAMP-dependent protein kinase catalytic subunit 1 (PKAC1)	1005
Tb927.10.6430	hypothetical protein	378
Tb927.11.10570	hypothetical protein, conserved	1002
Tb927.9.8370	hypothetical protein, conserved	477
Tb927.11.6640	cytochrome b5, putative (CYB5)	402
Tb927.10.6380	ring finger containing protein	660
Tb927.4.4290	UDP-Gal or UDP-GlcNAc-dependent glycosyltransferase, putative	1158
Tb927.5.2700	otubain, putative,otubain cysteine peptidase, Clan CA, family C65, putative	807
Tb927.11.1340	hypothetical protein, conserved	3471
Tb927.11.5840	Protein translation factor SUI1 homolog, putative	330
Tb927.10.3350	hypothetical protein, conserved	1638
Tb927.11.5660	hypothetical protein, conserved	1227
Tb927.8.7470	hypothetical protein, conserved	1713
Tb927.10.8720	CCR4-NOT transcription complex subunit 10, putative	1668
Tb927.11.10100	hypothetical protein, conserved	483
Tb927.1.1300	hypothetical transmembrane protein, conserved	924
Tb927.10.4870	tRNA-dihydrouridine synthase 2, putative	1308
Tb927.7.5760	nuclear transport factor 2 protein, putative (NFT2)	408
Tb927.11.4640	calpain-like protein, putative	3339
Tb927.10.540	ATP-dependent DEAD/H RNA helicase, putative,DEAD box RNA helicase, putative	1311
Tb927.8.2440	hypothetical protein, conserved	606
Tb927.10.6650	G10 protein homologue, putative	726
Tb927.9.8510	hypothetical protein, conserved	2097
Tb927.11.2120	hypothetical protein, conserved	2367
Tb927.4.3020	ATP-dependent DEAH-box RNA helicase, putative	4323
Tb927.11.1160	hypothetical protein, conserved	3324
Tb927.4.2990	hypothetical protein, conserved	3870
Tb927.11.1690	hypothetical protein, conserved	552
Tb927.11.8780	hypothetical protein, conserved	1722
Tb927.10.10700	splicing factor Prp31	1068
Tb927.10.3990	DHH1 (DHH1)	1221
Tb927.3.3120	hypothetical protein, conserved	1302
Tb927.1.4480	hypothetical protein, conserved	4455
Tb927.10.13170	hypothetical protein, conserved	1032
Tb927.11.9780	conserved protein	3234
Tb927.10.7760	hypothetical protein, conserved	594
Tb927.6.1720	hypothetical protein, conserved	2295
Tb927.3.1870	hypothetical protein, conserved	870
Tb927.6.4710	calmodulin, putative	2022
Tb927.7.1460	hypothetical protein, conserved	2907
Tb927.9.13050	hypothetical protein, conserved	3735
Tb927.10.4380	hypothetical protein	741
Tb927.11.760	protein phosphatase 2C, putative	1227
Tb927.5.420	hypothetical protein	1122
Tb927.10.130	hypothetical protein	474
Tb927.6.3840	reticulon domain protein	561
Tb927.8.6780	hypothetical protein, conserved	1185
Tb927.10.9450	hypothetical protein	753
Tb927.9.12900	RNA polymerase-associated protein LEO1, putative	1743
Tb927.11.16620	hypothetical protein, conserved	1824
Tb927.11.16990	hypothetical protein, conserved	1968
Tb927.10.6280	hypothetical protein, conserved	657
Tb927.4.1560	hypothetical protein, conserved	1608
Tb927.10.1600	hypothetical protein, conserved	1074
Tb927.11.14840	chromosomal passenger protein (CTC2)	753
Tb927.10.4125	hypothetical protein	183
Tb927.11.14820	hypothetical protein, conserved	2139
Tb927.8.3150	T-complex protein 1, gamma subunit, putative (TCP-1-gamma)	1671
Tb927.1.1580	cytochrome c oxidase assembly factor, putative,electron transport protein SCO1/2, putative	906
Tb927.10.9180	hypothetical protein, conserved	1257
Tb927.8.1945	hypothetical protein, Tb specific	438
Tb927.8.4460	hypothetical protein, conserved	3030
Tb927.10.11030	hypothetical protein, conserved	303
Tb927.11.7690	hypothetical protein	2802
Tb927.10.5380	intraflagellar transport protein IFT122, putative	3729
Tb927.11.7695	hypothetical protein, Tryp Specific	906
Tb927.4.1740	hypothetical protein, conserved	1269
Tb927.7.4170	fatty acid elongase, putative	816
Tb927.11.8165	hypothetical protein, conserved	297
Tb927.10.14280	mitochondrial carrier protein (MCP20)	912
Tb927.7.6440	vesicle transport v-SNARE protein, putative	669
Tb927.4.2240	hypothetical protein, conserved	1173
Tb927.7.6110	hypothetical protein, conserved	645
Tb927.9.12670	predicted zinc finger protein,nucleic acid binding protein, putative	1092
Tb927.10.11150	hypothetical protein, conserved	681
Tb927.9.15270	hypothetical protein, conserved	1632
Tb927.5.1730	ecotin family (I11), putative,inhibitor of serine peptidase (ISP), putative (ISP)	498
Tb927.10.2430	receptor-type adenylate cyclase GRESAG 4, putative	3729
Tb927.5.1880	ecotin family (I11), putative,inhibitor of serine peptidase (ISP), putative (ISP2)	465
Tb927.11.880	cyclophilin a,cyclophilin type peptidyl-prolyl cis-trans isomerase (CYPA)	534
Tb927.10.8920	ras-like small GTPase, putative (TbGRP)	1020
Tb927.11.7030	hypothetical protein, conserved	1272
Tb927.10.5520	hypothetical protein, conserved	972
Tb927.10.1860	hypothetical protein, conserved	1083
Tb927.9.6110	hypothetical protein, conserved	2955
Tb927.10.13880	hypothetical protein, conserved	3261
Tb927.8.2200	terbinafine resistance locus protein (yip1), putative	570
Tb927.8.1520	NUDIX family hydrolase, putative	1179
Tb927.4.4100	hypothetical protein, conserved	1620
Tb927.5.1080	RNA-binding protein, putative (RBP22)	714
Tb927.10.4090	hypothetical protein, conserved	240
Tb927.11.3860	hypothetical protein, conserved	1356
Tb927.11.10920	hypothetical protein, conserved	954
Tb927.11.8430	hypothetical protein, conserved	786
Tb927.1.4970	hypothetical protein	348
Tb927.9.6230	unspecified product	1113
Tb927.9.11370	hypothetical protein, conserved	438
Tb927.8.790	hypothetical protein, conserved	3900
Tb927.7.2720	hypothetical protein, conserved	1992
Tb927.10.13770	hypothetical protein, conserved	342
Tb927.4.4040	hypothetical protein, conserved	780
Tb927.9.9960	katanin, putative	1617
Tb927.3.3460	hypothetical protein, conserved	1452
Tb927.10.12820	hypothetical protein, conserved	3042
Tb927.7.5970	protein associated with differentiation 5, putative (PAD5)	1758
Tb927.5.990	hypothetical protein, conserved	591
Tb927.11.13470	hypothetical protein, conserved	711
Tb927.3.5400	hypothetical protein, conserved	1719
Tb927.9.8740	RNA-binding protein (DRBD3)	984
Tb927.10.730	ATP synthase, putative	1407
Tb927.3.5150	exonuclease, putative	990
Tb927.3.1310	hypothetical protein, conserved	3762
Tb927.10.13540	RNA-binding protein, putative (RBP12)	1104
Tb927.4.2630	ATP-dependent DEAD/H RNA helicase, putative	2532
Tb927.7.3660	hypothetical protein, conserved	1950
Tb927.3.2750	hypothetical protein, conserved	2616
Tb927.2.2160	paraflagellar rod component, putative (PFC11)	990
Tb927.3.3800	hypothetical protein, conserved	3075
Tb927.6.2600	hypothetical protein, conserved	432
Tb927.7.7230	nitroreductase,NADH dehydrogenase, putative (NTR)	963
Tb927.11.6780	chromatin binding protein, putative,regulator of chromatin condensation, putative (RCC1)	1683
Tb927.11.9570	hypothetical protein, conserved	897
Tb927.11.11520	glycosomal membrane protein (PEX11)	657
Tb927.8.1780	protein kinase, putative	2340
Tb927.6.1550	leucine-rich repeat protein (LRRP), putative	1062
Tb927.9.10350	hypothetical protein, conserved	624
Tb927.10.3160	hypothetical protein, conserved	393
Tb927.5.2060	cell division control protein, putative	2184
Tb927.8.5490	hypothetical protein, conserved	1872
Tb927.8.6100	hypothetical protein, conserved	3132
Tb927.11.5470	hypothetical protein, conserved	1254
Tb927.11.12870	hypothetical protein, conserved	2208
Tb927.9.2910	hypothetical protein, conserved	543
Tb927.11.4780	pyruvate dehydrogenase (lipoamide) kinase, putative	1338
Tb927.4.3900	hypothetical protein, conserved	1197
Tb927.11.2800	hypothetical protein, conserved	816
Tb927.11.6870	14-3-3 protein	759
Tb927.10.16070	eukaryotic translation initiation factor 4e, putative	756
Tb927.3.970	hypothetical protein, conserved	1113
Tb927.8.1160	vacuolar-type Ca2+-ATPase, putative	3309
Tb927.10.10270	hypothetical protein	342
Tb927.11.14120	phenylalanyl-tRNA synthetase alpha chain, putative	1491
Tb927.11.11930.2	hypothetical protein, conserved	552
Tb927.11.5780	mitochondrial DNA-directed RNA polymerase (MTRNAP)	3825
Tb927.10.3290	hypothetical protein, conserved	822
Tb927.5.2390	hypothetical protein, conserved	1029
Tb927.10.14500	hypothetical protein, conserved	1014
Tb927.4.5080	hypothetical protein, conserved	390
Tb927.5.293b	hypothetical protein	882
Tb927.1.5160	hypothetical protein	285
Tb927.6.1800	protein phosphatase 2C, putative	1149
Tb927.7.4760	hypothetical protein, conserved	1620
Tb927.7.6940	glutaminyl cyclase, putative	2244
Tb927.9.13990	RNA-binding protein, putative (DRBD2)	918
Tb927.5.3620	kinetoplastid-specific dual specificity phosphatase, putative	1338
Tb927.11.4250	hypothetical protein, conserved	723
Tb927.10.1290	hypothetical protein, conserved	252
Tb927.5.4390	hypothetical protein, conserved	408
Tb927.10.7840	hypothetical protein, conserved	897
Tb927.11.8040	hypothetical protein, conserved	558
Tb927.11.1570	hypothetical protein, conserved	1419
Tb927.5.2930	hypothetical protein, conserved	1113
Tb927.8.7640	amino acid transporter 1, putative (AATP1)	1404
Tb927.10.8110	hypothetical protein, conserved	825
Tb927.6.4830	hypothetical protein, conserved	1593
Tb927.6.4380	hypothetical protein, conserved	1269
Tb927.10.8115	hypothetical protein, conserved	204
Tb927.11.15520	hypothetical protein, conserved	2310
Tb927.10.4460	leucine carboxyl methyltransferase, putative	903
Tb927.11.4430	ferric reductase, putative,ferric reductase transmembrane component, putative	2340
Tb927.1.4740	hypothetical protein, conserved	3180
Tb927.5.4575	hypothetical protein	309
Tb927.10.1470	hypoxanthine-guanine phosphoribosyltransferase (HGPRT)	633
Tb927.4.1350	glyoxalase II,hydroxyacylglutathione hydrolase, putative (glx2-2)	1434
Tb927.11.7200	hypothetical protein, conserved	1842
Tb927.11.13270	hypothetical protein, conserved	813
Tb927.8.2920	mannosyl-oligosaccharide 1,2-alpha-mannosidase IB, putative	1794
Tb927.1.3910	hypothetical protein, conserved	2724
Tb927.6.3530	hypothetical protein, conserved	843
Tb927.9.17940	hypothetical protein	504
Tb927.7.5490	arginine N-methyltransferase, type III (PRMT7)	1173
Tb927.6.3430	protein kinase, putative	2541
Tb927.10.13960	flagellar protein PF20	1770
Tb927.7.2110	kinetoplastid kinetochore protein 11 (kkt11)	756
Tb927.9.15590	BARP protein (BARP)	981
Tb927.8.7255	hypothetical protein, Tryp Specific	222
Tb927.8.7250	hypothetical protein, conserved	798
Tb927.10.9610	hypothetical protein	498
Tb927.2.1180	retrotransposon hot spot protein 3 (RHS3), putative	1740
Tb927.6.4520	hypothetical protein, conserved	1311
Tb927.10.12610	hypothetical protein	336
Tb927.3.3250	hypothetical protein, conserved	1011
Tb927.7.5140	hypothetical protein, conserved	1413
Tb927.11.4920	hypothetical protein, conserved	819
Tb927.5.670	hypothetical protein, conserved	2889
Tb927.10.9240	hypothetical protein, conserved	1098
Tb927.9.15040	hypothetical protein, conserved	843
Tb927.11.14720	hypothetical protein, conserved	1131
Tb927.3.3780	tryparedoxin 1a, putative (TXN1a)	435
Tb927.9.7960	hypothetical protein	873
Tb927.4.900	hypothetical protein, conserved	696
Tb927.2.5290	hypothetical protein, conserved	1104
Tb927.11.410	hypothetical protein, conserved	372
Tb927.10.14340	hypothetical protein, conserved	3522
Tb927.11.16380	hypothetical protein, conserved	636
Tb927.8.4695	hypothetical protein, Tryp Specific	204
Tb927.8.4690	hypothetical protein, conserved	375
Tb927.5.1270	hypothetical protein, conserved	648
Tb927.1.3000	aminoacylase, putative,N-acyl-L-amino acid amidohydrolase, putative	1209
Tb927.7.3640	hypothetical protein, conserved	1056
Tb927.11.12600	ATP-dependent DNA helicase, putative	2532
Tb927.11.3320	ras-like small GTPase, putative (TbGTR)	1068
Tb927.8.3400	palmitoyl acyltransferase 12, putative	894
Tb927.11.1240	hypothetical protein, conserved	1248
Tb927.11.12860.2	cAMP response protein, putative (CARP2a)	708
Tb927.7.650	hypothetical protein, conserved	2955
Tb927.10.11830	hypothetical protein, conserved	1233
Tb927.2.4140	hypothetical protein, conserved	2190
Tb927.8.650	cation-transporting ATPase, putative	3786
Tb927.3.5360	hypothetical protein, conserved	825
Tb927.3.2320	COP9 signalosome complex subunit 2, putative	1323
Tb927.7.3460	hypothetical protein, conserved	1350
Tb927.7.3390	hypothetical protein, conserved	1047
Tb927.6.250	hypothetical protein	222
Tb927.3.4410	hypothetical protein, conserved	663
Tb927.3.4940	5-histidylcysteine sulfoxide synthase, putative	2250
Tb927.11.15890	hypothetical protein, conserved	2865
Tb927.10.4910	mitochondrial carrier protein (MCP4)	2115
Tb927.6.2160	hypothetical protein, conserved	888
Tb927.10.4630	hypothetical protein, conserved	642
Tb927.9.11740	cyclophilin type peptidyl-prolyl cis-trans isomerase, putative (PPIase)	552
Tb927.3.5090	tryparedoxin 2, putative (TXN2)	597
Tb927.6.5070	hypothetical protein, conserved	1365
Tb927.2.6180	iron/ascorbate oxidoreductase family protein, putative	960
Tb927.11.13800	hypothetical protein, conserved	327
Tb927.9.8350	hypothetical protein, conserved	1815
Tb927.9.11120	hypothetical protein, conserved	1809
Tb927.9.8680	cytochrome c oxidase assembly factor, putative	816
Tb927.10.6415	hypothetical protein	222
Tb927.11.9140	mitochondrial RNA binding complex 1 subunit (MRB0880)	525
Tb927.8.1310	mitochondrial carrier protein,ADP/ATP mitochondrial translocase, putative,adenine nucleotide mitochondrial translocator, putative (MCP15)	1005
Tb927.11.8400	Mitochondrial RNA processing endonuclease 1 (mRPN1)	1461
Tb927.11.5860	protein kinase, putative	1029
Tb927.10.3330	hypothetical protein, conserved	1050
Tb927.5.2720	zinc-finger protein ZPR1, putative	1416
Tb927.10.3620	Laminin-like protein, putative	927
Tb927.11.5640	hypothetical protein, conserved	2874
Tb927.11.8230	hypothetical protein, conserved	1194
Tb927.8.7410	calreticulin, putative	1188
Tb927.11.10120	hypothetical protein, conserved	2409
Tb927.10.4810	hypothetical protein, conserved	414
Tb927.8.3130	S-adenosyl-methyltransferase mraW-like protein, putative	1425
Tb927.2.5980	ATP-dependent Clp protease subunit, heat shock protein 104 (HSP104), putative,atp-dependent chaperone (HSP104)	2613
Tb927.7.5700	hypothetical protein, conserved	963
Tb927.8.2460	hypothetical protein, conserved	855
Tb927.10.6670	dynein light chain, putative	378
Tb927.11.2140	hypothetical protein, conserved	3342
Tb927.11.9520	DNA topoisomerase III, putative	2757
Tb927.6.1120	hypothetical protein, conserved	2220
Tb927.10.10870	protein kinase, putative	1713
Tb927.3.1120	GTP-binding nuclear protein rtb2, putative (rtb2)	654
Tb927.10.10720	hypothetical protein, conserved	906
Tb927.10.15930	hypothetical protein, conserved	1458
Tb927.9.4680	ATP-dependent DEAD box helicase, putative,eukaryotic initiation factor 4a, putative	1215
Tb927.11.16460	hypothetical protein, conserved	2229
Tb927.9.13290	hypothetical protein, conserved	1017
Tb927.2.2400	hypothetical protein, conserved	2250
Tb927.6.2830	GTPase activating protein, conserved	1347
Tb927.10.13190	Actin-related protein 2/3 complex subunit 1, putative,ARP2/3 complex subunit 1 (ARPC1)	1158
Tb927.4.1050	hypothetical protein, conserved	1386
Tb927.10.1700	hypothetical protein, conserved	1488
Tb927.9.10650	hypothetical protein	396
Tb927.9.13070	predicted heat shock factor binding protein	249
Tb927.11.12045	hypothetical protein	180
Tb927.4.120	hypothetical protein	372
Tb927.9.5330	hypothetical protein, conserved	1143
Tb927.11.12040	hypothetical protein, conserved	324
Tb927.11.780	hypothetical protein, conserved	1845
Tb927.10.150	hypothetical protein, conserved	525
Tb927.5.440	trans-sialidase, putative	2328
Tb927.9.8820	hypothetical protein, conserved	3162
Tb927.11.16600	exosome-associated protein 2 (EAP2)	885
Tb927.11.16970	protein phosphatase 4, putative	912
Tb927.10.1660	hypothetical protein, conserved	888
Tb927.1.2985	hypothetical protein, conserved	297
Tb927.10.11585	hypothetical protein	237
Tb927.1.2980	hypothetical protein, conserved	3417
Tb927.8.4500	Eukaryotic translation initiation factor 4 gamma type 5 (eif4g5)	2250
Tb927.8.8340	hypothetical protein, conserved	843
Tb927.4.2310	asparaginyl-tRNA synthetase, putative	2004
Tb927.10.7100	delta-4 fatty acid desaturase	1266
Tb927.8.5110	hypothetical protein, conserved	3567
Tb927.11.15770	hypothetical protein, conserved	1074
Tb927.10.4100	hypothetical protein, conserved	2076
Tb927.1.1960	chaperone protein DNAj, putative	1977
Tb927.11.1020	ribokinase, putative	1002
Tb927.11.11385	hypothetical protein, conserved	294
Tb927.11.11380	hypothetical protein, conserved	1653
Tb927.8.4440	mitochondrial carrier protein (MCP19)	1104
Tb927.2.4760	hypothetical protein, conserved	1098
Tb927.10.3130	hypothetical protein, conserved	2355
Tb927.11.10500	hypothetical protein, conserved	1590
Tb927.7.4150	hypothetical protein, conserved	3756
Tb927.11.5070	ethanolamine phosphotransferase (EPT) (TbGPI13)	2517
Tb927.7.3040	hypothetical protein, conserved	1908
Tb927.7.6130	hypothetical protein, conserved	660
Tb927.7.6420	hypothetical protein, conserved	393
Tb927.9.12650	ubiquitin-activating enzyme e1, putative (UBA2)	3507
Tb927.7.6425	hypothetical protein	111
Tb927.10.11130	hypothetical protein, conserved	2934
Tb927.11.13390	hypothetical protein, conserved	504
Tb927.5.1860	hypothetical protein, conserved	1530
Tb927.5.1710	ribonucleoprotein p18, mitochondrial precursor, putative	567
Tb927.10.2410	MSP-C, putative (MSP-C)	1776
Tb927.10.8300	U1A small nuclear ribonucleoprotein (RBP14A)	492
Tb927.10.8900	choline/ethanolamine phosphotransferase (CEPT)	1299
Tb927.10.14260	AP-4 complex subunit sigma-1, putative	534
Tb927.10.5500	hypothetical protein, conserved	1041
Tb927.10.1880	hypothetical protein, conserved	576
Tb927.2.4370	trypanothione synthetase (TRYS)	1884
Tb927.11.7010	protein kinase, putative	2076
Tb927.9.3410	hypothetical protein, conserved	381
Tb927.4.4120	hypothetical protein, conserved	399
Tb927.10.11620	calcium-transporting ATPase, putative	3303
Tb927.9.11350	hypothetical protein, conserved	933
Tb927.4.4020	amino acid transporter, putative	1416
Tb927.10.13750	hypothetical protein, conserved	888
Tb927.7.2250	carnitine O-palmitoyltransferase II, putative	2007
Tb927.7.2700	NADH-cytochrome b5 reductase, putative (B5R)	864
Tb927.10.12800	Zinc finger CCCH domain-containing protein 38 (ZC3H38)	843
Tb927.3.3440	hypothetical protein, conserved	1038
Tb927.7.460	protein farnesyltransferase beta subunit (TbPFT)	1758
Tb927.7.5950	protein associated with differentiation 3, putative (PAD3)	1773
Tb927.8.840	hypothetical protein, conserved	3261
Tb927.8.510	hypothetical protein	816
Tb927.10.710	hypothetical protein, conserved	861
Tb927.10.6080	proteasome beta 5 subunit, putative,proteasome beta 5 subunit (PRCE)	933
Tb927.3.5420	protein transport protein Sec24 (SEC24.2)	2712
Tb927.4.3690	hypothetical protein, conserved	1320
Tb927.11.2790	hypothetical protein, conserved	2130
Tb927.10.15690	anaphase promoting complex, subunit 10-like protein	708
Tb927.3.1330	hypothetical protein, conserved	4278
Tb927.11.14550	hypothetical protein, conserved	1791
Tb927.11.3840	hypothetical protein, conserved	1389
Tb927.6.2620	hypothetical protein, conserved	534
Tb927.10.6880	glyceraldehyde 3-phosphate dehydrogenase, cytosolic (GAP)	996
Tb927.11.9550	replication factor C, subunit 4, putative	1026
Tb927.11.9080	hypothetical protein, conserved	3651
Tb927.3.2475	hypothetical protein, Tb specific	381
Tb927.9.10400	hypothetical protein, conserved	1407
Tb927.9.7160	hypothetical protein, conserved	618
Tb927.11.5410	hypothetical protein, conserved	1953
Tb927.10.3100	glycerol-3-phosphate acyltransferase, putative	2097
Tb927.5.2000	hypothetical protein	1086
Tb927.7.3070	hypothetical protein, conserved	1497
Tb927.8.3610	hypothetical protein, conserved	1341
Tb927.11.3150	conserved protein	1131
Tb927.11.9330	helicase-like protein	2898
Tb927.11.9880	hypothetical protein, conserved	1356
Tb927.10.16050	hypothetical protein, conserved	540
Tb927.8.1100	protein kinase, putative	2658
Tb927.11.14140	ethanolamine-phosphate cytidylyltransferase (TbECT)	1155
Tb927.9.9810	hypothetical protein, conserved	459
Tb927.10.6690	protein tyrosine phosphatase, putative (TbPTP1)	921
Tb927.2.3720	ubiquitin-conjugating enzyme, putative	756
Tb927.3.5390	hypothetical protein, conserved	1548
Tb927.6.4070	hypothetical protein, conserved	786
Tb927.10.14560	hypothetical protein, conserved	2010
Tb927.3.3860	triacylglycerol lipase, putative	3750
Tb927.4.3430	hypothetical protein, conserved	330
Tb927.7.880	RNA-binding protein, putative (RPB25)	834
Tb927.2.4970	hypothetical protein, conserved	1728
Tb927.6.1820	dolichyl pyrophosphate phosphatase, putative	603
Tb927.7.4700	hypothetical protein, conserved	2097
Tb927.10.8680	hypothetical protein, conserved	1341
Tb927.7.6960	ubiquitin-conjugating enzyme, putative,non-canonical ubiquiting-conjugating enzyme 1, putative	933
Tb927.5.3350	iron superoxide dismutase, putative	717
Tb927.5.3600	ATP-dependent DEAD/H RNA helicase, putative	2847
Tb927.11.4230	hypothetical protein, conserved	3606
Tb927.3.4260	hypothetical protein, conserved	1107
Tb927.10.10110	hypothetical protein, conserved	447
Tb927.5.4370	hypothetical protein, conserved	375
Tb927.6.5100	serine/threonine-protein kinase, putative	2526
Tb927.9.1880	hypothetical protein, conserved	1710
Tb927.10.7820	hypothetical protein, conserved	423
Tb927.10.3810	hypothetical protein, conserved	1788
Tb927.5.2910	hypothetical protein, conserved	540
Tb927.11.8060	hypothetical protein, conserved	1722
Tb927.11.15540	hypothetical protein, conserved	480
Tb927.11.10710	hypothetical protein, conserved	3549
Tb927.10.12240	3-ketoacyl-CoA reductase, putative	984
Tb927.1.4720	hypothetical protein, conserved	1896
Tb927.10.11650	hypothetical protein, conserved	486
Tb927.10.13030	cysteine peptidase, Clan CA, family C2, putative,calpain-like cysteine peptidase, putative	2241
Tb927.6.4650	UV excision repair RAD23 protein, putative	1071
Tb927.10.1410	hypothetical protein, conserved	735
Tb927.4.1330	DNA topoisomerase IB, large subunit	2091
Tb927.9.3640	hypothetical protein, conserved	597
Tb927.9.9670	proteasome alpha 1 subunit, putative,20S proteasome subunit alpha-6, (putative) (TbPSA6)	753
Tb927.3.1930	hypothetical protein, conserved	1440
Tb927.10.14980	intraflagellar transport protein IFT52, putative (IFT52)	1968
Tb927.7.6630	hypothetical protein, conserved	2538
Tb927.9.12000	hypothetical protein, conserved	1167
Tb927.7.2130	hypothetical protein, conserved	1383
Tb927.5.820	hypothetical protein, conserved	1035
Tb927.3.1680	hypothetical protein, conserved	1017
Tb927.7.1720	HIRA-interacting protein 5, putative (HIRIP5)	843
Tb927.3.3270	ATP-dependent phosphofructokinase (PFK)	1464
Tb927.10.12630	hypothetical protein, conserved	657
Tb927.2.2460	ubiquitin-conjugating enzyme e2, putative	597
Tb927.11.4900	guanine nucleotide-binding beta subunit-like protein,G-protein (beta)-like protein,beta transducin-like protein	1683
Tb927.11.12250	DNA replication licensing factor MCM4, putative (MCM4)	2511
Tb927.5.650	receptor-type adenylate cyclase GRESAG 4, putative	3846
Tb927.8.3050	hypothetical protein, conserved	1704
Tb927.4.490	hypothetical protein, conserved	1647
Tb927.10.9220	hypothetical protein, conserved	666
Tb927.11.16010	hypothetical protein, conserved	3642
Tb927.11.11040	hypothetical protein, conserved	861
Tb927.10.5750	hypothetical protein, conserved,protocatechuate 4,5-dioxygenase-like protein	810
Tb927.10.5970	predicted zinc finger protein,predicted tripartite motif protein	1701
Tb927.11.230	cleavage and polyadenylation specificity factor, putative	2457
Tb927.1.3390	hypothetical protein, conserved	489
Tb927.10.2990	nuclear cap binding complex subunit CBP110 (CBP110)	3015
Tb927.11.14700	hypothetical protein, conserved	1644
Tb927.8.5900	hypothetical protein, conserved	396
Tb927.11.14705	hypothetical protein	156
Tb927.11.435	hypothetical protein, conserved	279
Tb927.4.920	hypothetical protein, conserved	762
Tb927.11.430	hypothetical protein, conserved	612
Tb927.1.70	retrotransposon hot spot protein 4 (RHS4), putative	2058
Tb927.10.14360	U2 small nuclear ribonucleoprotein 40K (U2_40K)	978
Tb927.2.240	retrotransposon hot spot protein 5 (RHS5), putative	2025
Tb927.7.6090	hypothetical protein, conserved	2289
Tb927.6.680	hypothetical protein, conserved	1062
Tb927.11.13840	hypothetical protein, conserved	2088
Tb927.10.2190	hypothetical protein, conserved	885
Tb927.7.4940	oligopeptidase B protein, putative,serine peptidase, clan SC, family S9A-like protein	2715
Tb927.9.2270	hypothetical protein, conserved	2190
Tb927.11.12660	hypothetical protein, conserved	2361
Tb927.8.3420	hypothetical protein, conserved	612
Tb927.7.670	hypothetical protein, conserved	2478
Tb927.11.3300	hypothetical protein, conserved	2799
Tb927.6.350	hypothetical protein, conserved	858
Tb927.10.11850	hypothetical protein, conserved	3315
Tb927.8.670	hypothetical protein, conserved	873
Tb927.10.11480	hypothetical protein, conserved	1914
Tb927.3.5300	hypothetical protein, conserved	519
Tb927.3.2900	eukaryotic initiation factor 2a, putative	1257
Tb927.7.2390	hypothetical protein, conserved	2856
Tb927.3.2650	cytochrome c oxidase copper chaperone, putative	222
Tb927.3.2300	hypothetical protein, conserved	606
Tb927.7.3910	hypothetical protein, conserved	1515
Tb927.7.3440	I/6 autoantigen	741
Tb927.10.14770	protein kinase, putative	1923
Tb927.11.2350	hypothetical protein, conserved	708
Tb927.3.4430	hypothetical protein, conserved	1827
Tb927.9.11720	Iron-sulfur cluster assembly protein	543
Tb927.1.1880	WD40 repeat-containing protein	4332
Tb927.11.4200	lectin, putative,mannose-specific lectin, putative	1638
Tb927.10.15110	hypothetical protein, conserved	693
Tb927.10.3640	hypothetical protein, conserved	855
Tb927.11.13820	hypothetical protein, conserved	1155
Tb927.11.13530	hypothetical protein, conserved	666
Tb927.10.6470	hypothetical protein	552
Tb927.9.8330	hypothetical protein	1458
Tb927.11.2300	eukaryotic peptide chain release factor subunit 1, putative (ERF1)	1359
Tb927.4.4920	hypothetical protein, conserved	777
Tb927.8.1370	hypothetical protein, conserved	462
Tb927.10.10090	hypothetical protein, conserved	3261
Tb927.9.1120	hypothetical protein, conserved	336
Tb927.11.5620	hypothetical protein, conserved	1347
Tb927.8.7430	ubiquinol-cytochrome c reductase, putative	216
Tb927.8.6810	protein kinase, putative	1302
Tb927.10.12030	hypothetical protein, conserved	753
Tb927.10.4830	hypothetical protein, conserved	606
Tb927.7.5720	hypothetical protein, conserved	1050
Tb927.8.2480	3-oxo-5-alpha-steroid 4-dehydrogenase-like, putative	1008
Tb927.10.13200	hypothetical protein, conserved	2787
Tb927.11.2160	hypothetical protein, conserved	465
Tb927.4.3060	hypothetical protein, conserved	447
Tb927.6.1450	hypothetical protein, conserved	843
Tb927.3.1100	hypothetical protein, conserved	1194
Tb927.6.900	hypothetical protein, conserved	2943
Tb927.5.3820	aspartate carbamoyltransferase, putative	984
Tb927.4.320	hypothetical protein, conserved	1257
Tb927.2.2390	hypothetical protein, conserved	486
Tb927.6.2810	ABC transporter, putative	1575
Tb927.1.780	leucine-rich repeat-containing protein	1143
Tb927.11.12060	hypothetical protein, conserved	951
Tb927.8.6190	hypothetical protein, conserved	264
Tb927.3.830	flap endonuclease-1 (FEN-1), putative	1182
Tb927.11.16830	Rab-like 5, small G protein (RABL5)	660
Tb927.9.10890	hypothetical protein, conserved	807
Tb927.9.10670	Bardet-Biedl syndrome 1 protein homolog (BBS1-like protein 1), putative	1794
Tb927.9.9310	hypothetical protein, conserved	2901
Tb927.11.14080	cyclin 2,G1 cyclin (CYC2)	636
Tb927.5.2740	hypothetical protein, conserved	1440
Tb927.11.1300	hypothetical protein, conserved	1083
Tb927.11.8210	RAD50 DNA repair-like protein	4050
Tb927.10.3310	hypothetical protein, conserved	2841
Tb927.9.13010	hypothetical protein, conserved	1905
Tb927.11.15280	tRNA-sepcific adenosine deaminase (ADAT3)	1098
Tb927.10.4340	hypothetical protein	177
Tb927.3.1880	hypothetical protein, conserved	2028
Tb927.11.4570	Ras-related protein Rab5B (RAB5B)	612
Tb927.5.3160	protein kinase, putative	4275
Tb927.10.170	pseudouridine synthase, Cbf5p	1284
Tb927.9.2470	nucleolar protein (NOP86)	2283
Tb927.5.2080	guanosine monophosphate reductase, putative	1476
Tb927.4.5320	hypothetical protein, conserved	2667
Tb927.8.3990	hypothetical protein, conserved	873
Tb927.5.460	hypothetical protein, conserved	333
Tb927.8.6740	DNA repair protein, putative	1845
Tb927.10.9410	selenophosphate synthetase, putative (SPS2)	1182
Tb927.11.11670	dolichyl-lipid chaperone, putative (rft1)	1797
Tb927.4.1830	hypothetical protein, conserved	309
Tb927.3.780	proteasome alpha 7 subunit (TbPSA7)	714
Tb927.4.1520	hypothetical protein, conserved	594
Tb927.10.1640	hypothetical protein	384
Tb927.11.16560	CMP-sialic acid transporter, putative	1326
Tb927.11.14880	paraflagellar rod component, putative (PFC9)	1116
Tb927.10.7120	hypothetical protein, conserved	978
Tb927.8.5130	hypothetical protein, conserved	1734
Tb927.4.2330	hypothetical protein, conserved	243
Tb927.11.16950	hypothetical protein, conserved	357
Tb927.10.15910	glycerol uptake protein, putative	1830
Tb927.10.4160	predicted zinc finger protein	1164
Tb927.10.4690	dynein light chain, putative	339
Tb927.1.1700	AATF protein, putative	1482
Tb927.9.2780	hypothetical protein, conserved	1029
Tb927.11.12390	hypothetical protein, conserved	3489
Tb927.8.3190	hypothetical protein, conserved	945
Tb927.9.5170	phosphomevalonate kinase protein, putative	1416
Tb927.8.4420	hypothetical protein, conserved	537
Tb927.11.16480	enoyl-CoA hydratase/isomerase family protein, putative	1089
Tb927.11.9665	hypothetical protein, conserved	360
Tb927.10.11070	hypothetical protein, conserved	1452
Tb927.8.4520	hypothetical protein, conserved	534
Tb927.4.1780	hypothetical protein, conserved	1143
Tb927.2.4700	hypothetical protein, conserved	456
Tb927.6.4750	hypothetical protein, conserved	1875
Tb927.6.4970	serine/arginine-rich protein specific kinase SRPK, putative,protein kinase, putative	2172
Tb927.10.8090	hypothetical protein, conserved	471
Tb927.7.6400	hypothetical protein, conserved	513
Tb927.7.6150	hypothetical protein, conserved	657
Tb927.6.3990	hypothetical protein, conserved	2136
Tb927.10.11110	hypothetical protein, conserved	2538
Tb927.10.12260	cytosolic nonspecific dipeptidase, putative,peptidase (M20/M25/M40 family), putative	1428
Tb927.5.1840	hypothetical protein, conserved	462
Tb927.1.3560	hypothetical protein, conserved	2598
Tb927.10.8320	cytochrome oxidase subunit IX (COXIX)	375
Tb927.11.15750	AMP deaminase, putative	4254
Tb927.11.14580	RNA guanylyltransferase	1761
Tb927.11.15020	iron superoxide dismutase (TbSODB)	627
Tb927.6.3190	hypothetical protein, conserved	1647
Tb927.11.16220	hypothetical protein, conserved	564
Tb927.11.7070	ATP-dependent DEAD/H RNA helicase, putative	1653
Tb927.10.5560	GPI alpha-mannosyltransferase III,GPI10 (GPI10)	1770
Tb927.9.8720	fructose-1,6-bisphosphatase (FBPase)	1053
Tb927.8.2240	Tryptophanyl-tRNA synthetase 2	1422
Tb927.11.13410	hypothetical protein, conserved	846
Tb927.11.8860	hypothetical protein, conserved	1899
Tb927.9.4940	presenilin-like aspartic peptidase, putative,presenilin-like aspartic peptidase, clan AD, family A22A, putative	1098
Tb927.10.13470	hypothetical protein, conserved	2649
Tb927.5.1590	hypothetical protein, conserved	765
Tb927.8.7190	hypothetical protein	939
Tb927.4.2740	hypothetical protein, conserved	453
Tb927.10.10300	hypothetical protein, conserved	1782
Tb927.3.1740	hypothetical protein, conserved	2052
Tb927.8.2610	5-methyltetrahydropteroyltriglutamate-homocysteine S-methyltransferase, putative,cobalamin-independent methionine synthase	2346
Tb927.7.190	thimet oligopeptidase, putative (THOP1)	2058
Tb927.1.4280	hypothetical protein, conserved	2097
Tb927.8.2100	vacuolar ATP synthase 16 kDa proteolipid subunit, putative	498
Tb927.7.2270	hypothetical protein, conserved	702
Tb927.10.10240	procyclin-associated gene 1 (PAG1) protein (PAG1)	1218
Tb927.2.4160	hypothetical protein, conserved	2508
Tb927.2.1860	mitochondrial RNA binding complex 1 subunit (MRB1860)	2619
Tb927.8.3370	Ran-binding protein, putative	621
Tb927.10.12860	hypothetical protein, conserved	2085
Tb927.2.5150	TPR-repeat protein, putative	1470
Tb927.11.590	hypothetical protein, conserved	603
Tb927.3.5440	SNF2 DNA repair protein, putative	4494
Tb927.3.5110	hypothetical protein, conserved	1458
Tb927.11.11870	hypothetical protein, conserved	1050
Tb927.3.1350	hypothetical protein, conserved	2361
Tb927.5.1330	hypothetical protein, conserved	2958
Tb927.10.2030	hypothetical protein, conserved	1842
Tb927.11.14570	hypothetical protein, conserved	1245
Tb927.9.7200	hypothetical protein, conserved	870
Tb927.8.5730	protein kinase, putative	1422
Tb927.11.3790	hypothetical protein, conserved	879
Tb927.10.6860	endonuclease V, putative	951
Tb927.10.9780	ATP-dependent DEAD/H RNA helicase, putative,ATP- dependent RNA helicase, putative	2637
Tb927.8.1290	hypothetical protein, conserved	3321
Tb927.8.1900	hypothetical protein, conserved	1185
Tb927.8.1740	hypothetical protein, conserved	1764
Tb927.10.3120	cytochrome c oxidase assembly protein, putative	699
Tb927.5.2020	hypothetical protein, conserved	2610
Tb927.8.5450	amino acid permease 24 (AAT6)	1467
Tb927.9.16190	UDP-Gal or UDP-GlcNAc-dependent glycosyltransferase, putative	612
Tb927.7.3050	hypothetical protein, conserved	3498
Tb927.11.12830	acyl-CoA binding protein, putative	2337
Tb927.10.14090	transporter, putative	1584
Tb927.11.3170	hypothetical protein, conserved	618
Tb927.11.6520	hypothetical protein, conserved	546
Tb927.10.16030	mitogen activated protein kinase 4, putative,map kinase (MAPK2)	1098
Tb927.8.1120	hypothetical protein, conserved	372
Tb927.11.14165	hypothetical protein, Tb specific	393
Tb927.11.14160	hypothetical protein, conserved	987
Tb927.10.10800	palmitoyl acyltransferase 2, putative	1359
Tb927.9.9870	MCAK-like kinesin, putative	1449
Tb927.3.2460	hypothetical protein, conserved	1008
Tb927.10.14540	hypothetical protein	543
Tb927.3.3840	hypothetical protein, conserved	1053
Tb927.6.2640	importin alpha subunit, putative (TbKap60)	1602
Tb927.6.2310	hypothetical protein, conserved	429
Tb927.5.297b	hypothetical protein	684
Tb927.10.11680	chloride channel protein, putative	2958
Tb927.2.4950	hypothetical protein, conserved	4275
Tb927.6.1840	hypothetical protein, conserved	1035
Tb927.9.10280	Zinc finger CCCH domain-containing protein 48 (ZC3H48)	378
Tb927.6.1660	hypothetical protein, conserved	1713
Tb927.10.3780	hypothetical protein, conserved	3069
Tb927.5.2680	hypothetical protein, conserved	2256
Tb927.7.4720	hypothetical protein	717
Tb927.11.5290	mitochondrial carrier protein (MCP9)	849
Tb927.10.8660	hypothetical protein, conserved	726
Tb927.11.10080	hypothetical protein, conserved	570
Tb927.4.790	hypothetical protein, conserved	663
Tb927.5.3370	hypothetical protein	1701
Tb927.11.4740	paraflagellar rod component, putative (PFC12)	1545
Tb927.10.1780	hypothetical protein	222
Tb927.4.3680	protein phosphatase 2C, putative	840
Tb927.10.7800	cop9 signalosome complex subunit, putative,predicted PCI domain protein	1164
Tb927.11.8000	hypothetical protein, conserved	1635
Tb927.8.7600	amino acid transporter, putative	1404
Tb927.11.15560	Nucleoporin (TbNup53a)	1620
Tb927.5.3080	hypothetical protein, conserved	1005
Tb927.1.4700	hypothetical protein, conserved	960
Tb927.2.2070	hypothetical protein	474
Tb927.10.13010	protein kinase A catalytic subunit (PKAC3)	1014
Tb927.4.4790	hypothetical protein, conserved	687
Tb927.9.9690	hypothetical protein, conserved	705
Tb927.3.1910	hypothetical protein, conserved	1776
Tb927.7.1290	hypothetical protein, conserved	729
Tb927.1.3950	alanine aminotransferase (ALAT)	1515
Tb927.7.1520	hypothetical protein, conserved	291
Tb927.9.13480	hypothetical protein, conserved	498
Tb927.5.3880	hypothetical protein, conserved	2223
Tb927.7.5450	lipin, putative	2421
Tb927.3.640	hypothetical protein, conserved	891
Tb927.10.1250	hypothetical protein, conserved	786
Tb927.5.4350	NUDIX hydrolase, putative	513
Tb927.11.5350	myo-inositol/proton symporter (MIT)	1452
Tb927.9.15550	BARP protein (BARP)	873
Tb927.2.1600	hypothetical protein	933
Tb927.6.4560	hypothetical protein, conserved	1224
Tb927.11.12230	heat shock protein HslVU, ATPase subunit HslU, putative,ATP-dependent hsl protease ATP-binding subunit hslU, putative	1491
Tb927.6.3690	pre-mRNA cleavage complex II Clp1-like, conserved	1272
Tb927.8.3070	hypothetical protein, conserved	438
Tb927.10.9200	hypothetical protein, conserved	1242
Tb927.11.16030	proteasome regulatory non-ATP-ase subunit 7 (RPN7)	1200
Tb927.9.12280	hypothetical protein, conserved	399
Tb927.6.2220	hypothetical protein, conserved	390
Tb927.10.5770	valosin-containing protein homolog,Transitional endoplasmic reticulum ATPase, putative (VCP)	2343
Tb927.10.1430	hypothetical protein, conserved	738
Tb927.5.4530	fatty acid elongase, putative	759
Tb927.11.7240	dynein regulatory complex subunit (CMF70)	1524
Tb927.10.5950	protein kinase, putative,(OTHER) NEK family, HsNEK1-like	1485
Tb927.4.1640	UDP-galactose transporter, putative	1023
Tb927.10.2200	hypothetical protein, conserved	1017
Tb927.11.14760	hypothetical protein, conserved	2310
Tb927.9.7920	hypothetical protein, conserved	309
Tb927.11.450	hypothetical protein, conserved	2466
Tb927.4.940	hypothetical protein, conserved	594
Tb927.10.14300	MEKK-related kinase 1, putative,serine/threonine protein kinase, putative (MRK1)	3252
Tb927.11.6930	hypothetical protein, conserved	699
Tb927.1.3040	hypothetical protein, conserved	813
Tb927.7.4920	hypothetical protein, conserved	2226
Tb927.7.4925	hypothetical protein, conserved	420
Tb927.11.12640	hypothetical protein, conserved	2925
Tb927.9.2250	hypothetical protein, conserved	1152
Tb927.11.3360	hypothetical protein, conserved	2730
Tb927.3.4180	hypothetical protein	1227
Tb927.8.3440	hypothetical protein, conserved	336
Tb927.6.3030	hypothetical protein, conserved	2487
Tb927.10.11870	mitochondrial RNA binding protein (MRB11870)	933
Tb927.10.11300	paraflagellar rod component, putative (PFC16)	381
Tb927.3.5320	UBX domain-containing protein	1212
Tb927.3.2920	hypothetical protein, conserved	1008
Tb927.9.15080	hypothetical protein, conserved	348
Tb927.3.2670	hypothetical protein, conserved	810
Tb927.7.3930	hypothetical protein, conserved	4200
Tb927.3.4450	hypothetical protein, conserved	609
Tb927.8.3040	hypothetical protein, conserved	609
Tb927.11.10860	hypothetical protein, conserved	1299
Tb927.6.2120	hypothetical protein, conserved	753
Tb927.9.11250	predicted WD40 repeat protein	1335
Tb927.9.11700	hypothetical protein, conserved	612
Tb927.10.13650	ARF-like 2-binding protein, putative,BART	384
Tb927.8.7380	dihydrolipoamide dehydrogenase, point mutation,acetoin dehydrogenase e3 component, putative	1641
Tb927.11.3580	hypothetical protein, conserved	1308
Tb927.11.13510	hypothetical protein, conserved	543
Tb927.8.2710	hypothetical protein, conserved	2142
Tb927.10.6320	hypothetical protein, conserved	1842
Tb927.10.6450	hypothetical protein, conserved	915
Tb927.11.2360	phenylalanyl-tRNA synthetase (beta subunit), putative	1875
Tb927.4.4940	hypothetical protein, conserved	2010
Tb927.7.7030	hypothetical protein, conserved	1956
Tb927.8.1350	hypothetical protein, conserved	1089
Tb927.4.1300	amidinotransferase, putative	1125
Tb927.10.15550	hypothetical protein, conserved	3522
Tb927.10.12010	hypothetical protein, conserved	432
Tb927.3.3980	hypothetical protein, conserved	1362
Tb927.6.2780	U3 small nuclear ribonucleoprotein (snRNP), putative	864
Tb927.10.13220	cyclophilin type peptidyl-prolyl cis-trans isomerase, putative (PPIase)	2742
Tb927.11.4140	hypothetical protein, conserved	642
Tb927.7.7350	hypothetical protein	207
Tb927.11.2180	hypothetical protein, conserved	1929
Tb927.9.9230	hypothetical protein, conserved	510
Tb927.10.4880	hypothetical protein, conserved	675
Tb927.6.1470	hypothetical protein, conserved	672
Tb927.3.1160	hypothetical protein, conserved	744
Tb927.9.10070	hypothetical protein, conserved	867
Tb927.3.2580	hypothetical protein, conserved	675
Tb927.2.3390	hypothetical protein, conserved	2286
Tb927.10.7200	hypothetical protein, conserved	2541
Tb927.9.13250	NADPH--cytochrome p450 reductase, putative (CPR)	2073
Tb927.3.3180	Nucleoporin (TbNup98)	2979
Tb927.2.2910	hypothetical protein, conserved	1218
Tb927.11.210	hypothetical protein, conserved	2199
Tb927.2.2440	proteasome regulatory non-ATPase subunit 6 (RPN6)	1542
Tb927.6.2870	hypothetical protein, conserved	1398
Tb927.11.9270	differentiation inhibitory kinase (ZFK)	2577
Tb927.11.2980	hypothetical protein, conserved	645
Tb927.4.3880	receptor-type adenylate cyclase GRESAG 4, putative	3705
Tb927.11.16850	hypothetical protein, conserved	2646
Tb927.5.2880	chaperone protein DNAj, putative	567
Tb927.3.810	hypothetical protein, conserved	1005
Tb927.6.1780	mitogen-activated protein kinase, putative,protein kinase, putative	1236
Tb927.9.9990	kinetoplastid-specific dual specificity phosphatase, putative	807
Tb927.4.2130	hypothetical protein, conserved	957
Tb927.5.2760	UDP-Gal or UDP-GlcNAc-dependent glycosyltransferase, putative	1155
Tb927.11.1320	NADH-ubiquinone oxidoreductase 20 kDa subunit, mitochondrial precursor,NDUFS7 subunit (NDHK)	609
Tb927.11.5600	hypothetical protein, conserved	360
Tb927.4.2680	hypothetical protein, conserved	2136
Tb927.11.1980	zinc finger protein family member, putative (ZC3H41)	1554
Tb927.9.4310	tricarboxylate carrier, putative	984
Tb927.11.4000	hypothetical protein, conserved	1746
Tb927.5.3410	hypothetical protein, conserved	792
Tb927.9.5370	hypothetical protein, conserved	612
Tb927.11.4550	hypothetical protein, conserved	900
Tb927.8.6760	IgE-dependent histamine-releasing factor, putative	513
Tb927.10.9430	phosphoribosylpyrophosphate synthetase, putative (PRS)	1134
Tb927.11.10440	hypothetical protein, conserved	729
Tb927.9.6150	protein phosphatase 2A regulatory subunit, putative	2376
Tb927.11.11610	hypothetical protein, conserved	1719
Tb927.4.1810	hypothetical protein, conserved	345
Tb927.8.4540	PAB1-binding protein , putative (PBP1)	1653
Tb927.9.9190	hypothetical protein, conserved	2121
Tb927.4.2350	G-actin binding protein, putative,twinfilin, putative	963
Tb927.10.7140	membrane-bound acid phosphatase 2 (MBAP2)	1506
Tb927.11.1180	protein kinase, putative,cdc2-related kinase, putative (CRK6)	978
Tb927.7.2090	hypothetical protein, conserved	816
Tb927.10.15970	Triglyceride lipase, putative,class 3 lipase, putative	1695
Tb927.5.3060	hypothetical protein, conserved	1005
Tb927.11.3500	hypothetical protein, conserved	3054
Tb927.1.1760	hypothetical transmembrane protein	441
Tb927.9.5190	proliferative cell nuclear antigen (PCNA), putative	879
Tb927.8.6490	protein kinase, putative	3240
Tb927.10.14310	hypothetical protein, conserved	1014
Tb927.4.4140	hypothetical protein, conserved	1989
Tb927.1.370	leucine-rich repeat protein (LRRP), putative	4182
Tb927.10.11090	hypothetical protein, conserved	2055
Tb927.7.700	hypothetical protein, conserved	2001
Tb927.2.4720	dolichyl-P-Man:GDP-Man7GlcNAc2-PP-dolichyl alpha-1,6-mannosyltransferase, putative (ALG12)	2277
Tb927.10.5890	hypothetical protein, conserved	2718
Tb927.7.4110	kinesin, putative	2706
Tb927.11.8490	DNA polymerase kappa, putative	1719
Tb927.7.1190	regulator of chromosome condensation, putative	3459
Tb927.10.2690	hypothetical protein, conserved	2013
Tb927.6.4950	mago nashi-like protein, putative	504
Tb927.11.10690	hypothetical protein, conserved	1227
Tb927.9.13030	QA-SNARE protein putative	918
Tb927.11.13260.2	hypothetical protein, conserved	1005
Tb927.6.580	hypothetical protein, conserved	1791
Tb927.6.3200	hypothetical protein, conserved	336
Tb927.9.12340	hypothetical protein, conserved	2046
Tb927.11.7580	hypothetical protein, conserved	1833
Tb927.10.5090	hypothetical protein, conserved	558
Tb927.11.13350	hypothetical protein, conserved	1266
Tb927.9.9730	hypothetical protein, conserved	1200
Tb927.11.9760	hypothetical protein, conserved	1293
Tb927.8.7010	chaperone protein DNAj, putative	609
Tb927.9.1500	protein kinase, putative	1398
Tb927.10.8340	hypothetical protein	597
Tb927.11.15000	survival of motor neuron (SMN)-like protein (TbSMN)	474
Tb927.10.4140	hypothetical protein, conserved	222
Tb927.11.7840	ribonucleoside-diphosphate reductase large chain (RNR1)	2517
Tb927.1.2730	hypothetical protein, conserved	1065
Tb927.10.5540	hypothetical protein, conserved	816
Tb927.1.2230	calpain-like protein fragment, putative	372
Tb927.10.5230	ADP-ribosylation factor, putative	813
Tb927.11.7050	hypothetical protein, conserved	486
Tb927.7.2070	heat shock protein DNAJ, putative	987
Tb927.10.13820	hypothetical protein, conserved	786
Tb927.4.4160	mitochondrial RNA binding protein (MRB4160)	2691
Tb927.9.1440	hypothetical protein, conserved	2454
Tb927.9.4961	unspecified product	147
Tb927.3.1760	chaperone protein DNAj, putative	783
Tb927.10.10320	Dynein light chain Tctex-type, putative	330
Tb927.7.5240	hypothetical protein, conserved	1473
Tb927.3.3170	hypothetical protein, conserved	1965
Tb927.7.2210	hypothetical protein, conserved	375
Tb927.1.1130	glycerol-3-phosphate dehydrogenase (FAD-dependent), putative	1854
Tb927.10.15300	protein kinase, putative	3465
Tb927.2.1800	DNA polymerase delta catalytic subunit, putative	3081
Tb927.10.12840	mitochondrial carrier protein (MCP12)	915
Tb927.3.3400	kinesin, putative	1737
Tb927.11.860	leucine-rich repeat protein (LRRP), putative	2847
Tb927.2.5130	hypothetical protein, conserved	1173
Tb927.10.750	hypothetical protein, conserved	381
Tb927.8.880	hypothetical protein	2250
Tb927.3.5460	RNA-binding protein, putative (RBSR3)	1566
Tb927.8.550	peptide methionine sulfoxide reductase, putative,peptide Met(O) reductase, putative,methionine-S-sulfoxide reductase, putative	534
Tb927.11.11850	splicing factor 3B subunit 1, putative	3300
Tb927.5.1310	protoheme IX farnesyltransferase, putative	1116
Tb927.10.2010	hexokinase (HK1)	1416
Tb927.9.7260	hypothetical protein, conserved	1101
Tb927.8.5710	recombination initiation protein NBS1, putative	2757
Tb927.11.12580	hypothetical protein, conserved	1182
Tb927.7.1360	hypothetical protein, conserved	1101
Tb927.8.3380	electron transfer protein, putative	729
Tb927.11.3770	hypothetical protein, conserved	789
Tb927.11.10980	hypothetical protein, conserved	522
Tb927.11.9510	nucleic acid binding protein, putative	1551
Tb927.11.6090	tatD related deoxyribonuclease, putative	1005
Tb927.11.6720	mRNA cap guanine-N7 methyltransferase, putative	3174
Tb927.8.1720	phosphatidylglycerolphosphate synthase, mitochondrial (pgps)	1848
Tb927.11.11580	hypothetical protein, conserved	1263
Tb927.8.4010	flagellum-adhesion glycoprotein (fla1)	1641
Tb927.8.3450	hypothetical protein, conserved	423
Tb927.8.5430	hypothetical protein, conserved	648
Tb927.2.3090	hypothetical protein, conserved	546
Tb927.3.4840	ubiquitin hydrolase, putative,cysteine peptidase, Clan CA, family C19, putative	2196
Tb927.11.3110	hypothetical protein, conserved	834
Tb927.11.6540	hypothetical protein, conserved	1653
Tb927.8.4390	Translation initiation factor eIF-2B subunit beta, putative (EIF2BB)	1428
Tb927.3.2440	serine/threonine-protein kinase, putative,protein kinase, putative	1221
Tb927.8.5380	ubiquitin fold modifier protein, putative (UFM1)	294
Tb927.10.7790	ubiquitin fusion degradation protein, putative	921
Tb927.9.910	hypothetical protein	519
Tb927.11.10320	hypothetical protein, conserved	1200
Tb927.6.2660	hypothetical protein, conserved	3327
Tb927.11.13980	hypothetical protein, conserved	1323
Tb927.10.6840	hypothetical protein, conserved	888
Tb927.6.1860	conserved protein	825
Tb927.6.1640	single strand-specific nuclease, putative	891
Tb927.11.8390	hypothetical protein, conserved	1266
Tb927.9.4760	hypothetical protein, conserved	1053
Tb927.5.295b	retrotransposon hotspot (RHS) protein 1	2490
Tb927.10.8640	hypothetical protein, conserved	1101
Tb927.11.10060	Biotin--acetyl-CoA-carboxylase ligase, putative,biotin--protein ligase, putative	744
Tb927.9.17690	hypothetical protein, conserved, frameshifted fragment	302
Tb927.5.3310	hypothetical protein, conserved	1074
Tb927.11.4760	hypothetical protein	819
Tb927.9.8450	adenylate kinase (ADKG)	603
Tb927.11.6890	DNA repair and recombination helicase protein PIF1 (PIF1)	2790
Tb927.11.2640	ras-like small GTPase, putative (TbNST)	1461
Tb927.8.2520	acetyl-CoA synthetase, putative	2022
Tb927.11.1510	leucine rich repeat protein, putative	2619
Tb927.5.2950	hypothetical protein, conserved	2340
Tb927.8.8040	kinetoplastid-specific phospho-protein phosphatase, putative	759
Tb927.11.5010	TFIIF-stimulated CTD phosphatase, putative	1110
Tb927.10.3500	RNA-binding protein, putative (RBSR4)	2637
Tb927.11.8020	hypothetical protein, conserved	498
Tb927.10.15890	hypothetical protein, conserved	1254
Tb927.10.12200	hypothetical protein, conserved	678
Tb927.11.4490	long-chain-fatty-acid-CoA ligase, putative,acyl-CoA synthetase, putative,fatty acid thiokinase (long chain), putative	1998
Tb927.10.13070	hypothetical protein, conserved	3756
Tb927.3.1970	hypothetical protein, conserved	969
Tb927.10.15090	hypothetical protein, conserved	696
Tb927.7.1500	nucleotide binding protein, putative (NBP 2)	870
Tb927.6.4090	chaperonin HSP60, mitochondrial precursor, putative (HSP60)	1626
Tb927.7.5470	hypothetical protein, conserved	2040
Tb927.9.16070	hypothetical protein	453
Tb927.3.660	hypothetical protein, conserved	1137
Tb927.4.1480	hypothetical protein, conserved	2163
Tb927.10.1230	hypothetical protein, conserved	1029
Tb927.5.4330	dihydrolipoamide branched chain transacylase, putative	1320
Tb927.6.5140	ribosomal P protein AGP2beta-1, putative	663
Tb927.10.9660	hypothetical protein, conserved	2331
Tb927.7.1760	hypothetical protein, conserved	1215
Tb927.6.4230	hypothetical protein, conserved	1503
Tb927.3.3230	hypothetical protein, conserved	1830
Tb927.10.4550	hypothetical protein, conserved	471
Tb927.2.5720	hypothetical protein	366
Tb927.11.4940	AAA ATPase, putative	1572
Tb927.11.12210	hypothetical protein, conserved	876
Tb927.8.6530	hypothetical protein, conserved	1119
Tb927.9.2620	hypothetical protein, conserved	2031
Tb927.5.690	hypothetical protein, conserved	456
Tb927.7.950	hypothetical protein, conserved	1485
Tb927.11.16050	hypothetical protein, conserved	1809
Tb927.11.11000	hypothetical protein, conserved	1482
Tb927.11.7260	hypothetical protein, conserved	237
Tb927.10.5930	protein kinase, putative	1473
Tb927.4.1660	mitochondrial carrier protein, putative (MCP6)	1158
Tb927.1.2000	hypothetical protein	231
Tb927.11.14740	hypothetical protein, conserved	1503
Tb927.8.5940	hypothetical protein, conserved	1419
Tb927.11.470	transcription factor, putative,transcription factor IIIb, putative	1827
Tb927.4.960	hypothetical protein, conserved	3537
Tb927.10.14320	hypothetical protein, conserved	3402
Tb927.2.280	retrotransposon hot spot protein 2 (RHS2), putative	2370
Tb927.2.1740	hypothetical protein, conserved	618
Tb927.7.4300	hypothetical protein, conserved	1605
Tb927.7.3620	tyrosyl-tRNA synthetase, putative	2094
Tb927.8.3460	hypothetical protein, conserved	888
Tb927.11.3340	RNA-binding protein, putative (RBP34)	753
Tb927.11.5330	hypothetical protein, conserved	2313
Tb927.7.6230	ADP-ribosylation factor, putative (ARF3)	573
Tb927.9.12400	protein kinase, putative	4038
Tb927.10.1900	DNA topoisomerase IA, putative	2421
Tb927.3.2940	hypothetical protein, conserved	909
Tb927.10.2220	piwi-like protein 1	3309
Tb927.7.3950	RNA-editing complex protein,RNA-editing 3' terminal uridylyl transferase 1,KRET1 (KRET1)	2928
Tb927.3.4470	hypothetical protein, conserved	1479
Tb927.11.11640	DNA replication licensing factor MCM6, putative	2607
Tb927.11.10840	hypothetical protein, conserved	1500
Tb927.9.11270	T-complex protein 1, eta subunit, putative,t- complex protein 1 (eta subunit), putative (TCP-1-eta)	1707
Tb927.10.13670	serine/threonine protein phosphatase 5	1419
Tb927.7.2680	zinc finger protein family member, putative (ZC3H22)	2127
Tb927.8.7810	hypothetical protein, conserved	921
Tb927.7.760	hypothetical protein, conserved	1710
Tb927.11.12300	hypothetical protein, conserved	582
Tb927.11.13570	hypothetical protein, conserved	393
Tb927.9.6420	hypothetical protein, conserved	915
Tb927.11.2340	hypothetical protein, conserved	1587
Tb927.4.4960	metal-ion transporter, putative	1404
Tb927.8.2730	hypothetical protein, conserved	1149
Tb927.10.6300	hypothetical protein, conserved	1308
Tb927.7.2530	N-acetyltransferase, putative	927
Tb927.8.2735	hypothetical protein, Tryp Specific	294
Tb927.10.15530	ABC transport system ATP-binding protein, putative	1809
Tb927.3.1490	leucine-rich repeat protein (LRRP), putative	2451
Tb927.3.2610	GPI inositol deacylase 2 (GPIdeAc2)	2448
Tb927.4.5250	UDP-Gal or UDP-GlcNAc-dependent glycosyltransferase, putative	1203
Tb927.8.6460	hypothetical protein, conserved	540
Tb927.8.6850	hypothetical protein, conserved	861
Tb927.10.12070	hypothetical protein	441
Tb927.7.7330	hypothetical protein, conserved	1239
Tb927.10.13240	hypothetical protein, conserved	1860
Tb927.6.1410	hypothetical protein, conserved	690
Tb927.3.1140	hypothetical protein, conserved	1173
Tb927.9.10050	hypothetical protein, conserved	1275
Tb927.9.10580	3-demethylubiquinone-9 3-methyltransferase, putative	867
Tb927.11.9940	hypothetical protein, conserved	561
Tb927.11.9530	14-3-3-I protein	789
Tb927.1.740	phosphatidylinositol-4-phosphate 5-kinase related,MORN repeat-containing protein	1308
Tb927.6.2850	ESAG8-associated protein, putative (PIE8)	1683
Tb927.11.270	mitochondrial carrier protein (MCP10)	933
Tb927.4.360	1,2-Dihydroxy-3-keto-5-methylthiopentene dioxygenase, putative	843
Tb927.6.2500	hypothetical protein, conserved	687
Tb927.11.9700	nascent polypeptide associated complex alpha subunit, putative	306
Tb927.7.7480	trans-sialidase, putative	2451
Tb927.4.1040	hypothetical protein, conserved	501
Tb927.11.6970	NADH-cytochrome b5 reductase-like protein	1167
Tb927.11.16870	NADH dehydrogenase subunit NI8M, putative,NADH-ubiquinone oxidoreductase chain NI8M	498
Tb927.3.870	hypothetical protein, conserved	1299
Tb927.1.2820	pteridine transporter, putative	1959
Tb927.9.10630	hypothetical protein, conserved	801
Tb927.10.1730	hypothetical protein, conserved	1074
Tb927.10.7300	hypothetical protein, conserved	288
Tb927.11.8250	hypothetical protein, conserved	555
Tb927.4.2110	protein phosphatase 2C, putative	945
Tb927.9.4370	GTPase activating protein, putative	4194
Tb927.4.180	hypothetical protein	249
Tb927.11.4530	N-acetyltransferase subunit ARD1 (ARD1)	720
Tb927.11.4020	hypothetical protein, conserved	492
Tb927.6.4340	U6 snRNA-associated Sm-like protein LSm5p (TbLSm5)	354
Tb927.1.290	leucine-rich repeat protein (LRRP), putative	4182
Tb927.9.5350	actin related protein 3, putative	1251
Tb927.1.560	hypothetical protein, conserved	1329
Tb927.4.5360	hypothetical protein, conserved	531
Tb927.8.6700	hypothetical protein, conserved	1644
Tb927.1.1270	homocysteine S-methyltransferase, putative	1302
Tb927.9.12980	hypothetical protein, conserved	1269
Tb927.11.11630	hypothetical protein, conserved	729
Tb927.11.16915	hypothetical protein	126
Tb927.4.1870	kinetoplastid-specific phospho-protein phosphatase, putative	1281
Tb927.8.4560	hypothetical protein, conserved	3777
Tb927.9.7480	hypothetical protein, conserved	1515
Tb927.7.4680	hypothetical protein, conserved	267
Tb927.4.2370	hypothetical protein, conserved	1719
Tb927.11.16320	hypothetical protein, conserved	465
Tb927.10.15950	TFIID-like protein, putative (TRF4)	789
Tb927.6.940	metacaspase MCA2 (MCA2)	1044
Tb927.7.6820	hypothetical protein, conserved	1014
Tb927.9.8650	hypothetical protein, conserved	306
Tb927.11.8090	protein phosphatase 1, putative	912
Tb927.6.4930	thiosulfate sulfurtransferase, mitochondrial, putative	744
Tb927.11.15240	Ras-related protein Rab2 (RAB2)	639
Tb927.9.13580	hypothetical protein, conserved	1269
Tb927.10.4300	Trk system potassium uptake protein (HKT1)	1800
Tb927.5.3430	ubiquitin-activating enzyme e1, putative	2391
Tb927.9.12360	RNA-binding protein, putative (RBP35)	1683
Tb927.7.2500	proteasome regulatory ATPase subunit 1	1314
Tb927.4.1290	hypothetical protein, conserved	615
Tb927.10.1570	ATPase subunit 9, putative	357
Tb927.11.13370	hypothetical protein, conserved	849
Tb927.9.9710	hypothetical protein, conserved	1008
Tb927.4.2800	hypothetical protein, conserved	1461
Tb927.11.1700	hypothetical protein, conserved	1713
Tb927.9.1520	hypothetical protein, conserved	258
Tb927.5.1800	hypothetical protein, conserved	372
Tb927.10.10690	hypothetical protein, conserved	1152
Tb927.8.7030	hypothetical protein, conserved	912
Tb927.10.8360	Poly(A)-specific ribonuclease PARN-2	1530
Tb927.11.15790	hypothetical protein, conserved	1197
Tb927.11.10540	hypothetical protein, conserved	2568
Tb927.8.3330	mitochondrial carrier protein (MCP18)	924
Tb927.8.8215	hypothetical protein, Tryp Specific	132
Tb927.1.1030	leucine-rich repeat protein (LRRP), putative	1374
Tb927.10.5210	TFIIH basal transcription factor subunit (p52)	1503
Tb927.11.7702	hypothetical protein, conserved	327
Tb927.1.2210	hypothetical protein, conserved	957
Tb927.11.7700	hypothetical protein	726
Tb927.11.7707	dynein light chain	378
Tb927.10.13800	hypothetical protein, conserved	1296
Tb927.7.2050	hypothetical protein, conserved	2424
Tb927.4.4180	hypothetical protein, conserved	2499
Tb927.9.4900	condensin subunit 1, putative	3777
Tb927.8.7150	UDP-Gal or UDP-GlcNAc-dependent glycosyltransferase, putative	1131
Tb927.1.3290	hypothetical protein, conserved	2967
Tb927.3.1700	diacylglycerol acyltransferase, putative	1473
Tb927.3.3390	kinesin, putative	1776
Tb927.7.1660	hypothetical protein, conserved	3195
Tb927.6.3220	hypothetical protein, conserved	3240
Tb927.8.710	RNA-binding protein, putative (DRBD17)	4134
Tb927.7.2230	hypothetical protein, conserved	1137
Tb927.10.15320	hypothetical protein, conserved	315
Tb927.2.1820	protein kinase, putative	1866
Tb927.8.5880	eukaryotic translation initiation factor 1A, putative	519
Tb927.11.800	hypothetical protein, conserved	375
Tb927.2.340	retrotransposon hot spot protein 4 (RHS4), putative	2577
Tb927.10.9010	leucine-rich repeat protein (LRRP), putative	681
Tb927.5.1370	cyclophilin-type peptidyl-prolyl cis-trans isomerase, putative,PPIase, putative,rotamase, putative,cyclosporin A-binding protein, putative,peptidyl-prolyl cis-trans isomerase, putative (PPIase)	714
Tb927.10.2070	hypothetical protein, conserved	600
Tb927.11.14530	hypothetical protein, conserved	1671
Tb927.3.3990	KREPB6,RNA-editing complex protein (KREPB6)	1317
Tb927.8.5770	Elongator-like Protein 3a	2040
Tb927.11.12560	hypothetical protein	2355
Tb927.10.3660	aspartate aminotransferase	1212
Tb927.11.3750	NADH-cytochrome b5 reductase, putative (B5R)	921
Tb927.8.6280	hypothetical protein, conserved	750
Tb927.11.3280	kinesin, putative,MCAK-like kinesin, putative (Kif13-5)	2160
Tb927.8.4820	eukaryotic translation initation factor 4 gamma, putative (eIF4G3)	1869
Tb927.2.2220	hypothetical protein, conserved	942
Tb927.8.1250	hypothetical protein, conserved	2412
Tb927.8.1700	hypothetical protein, conserved	2010
Tb927.9.7100	hypothetical protein, conserved	741
Tb927.8.5410	hypothetical protein, conserved	1887
Tb927.7.3010	hypothetical protein, conserved	2241
Tb927.7.3540	hypothetical protein, conserved	816
Tb927.9.2990	hypothetical protein	657
Tb927.10.14050	hypothetical protein	393
Tb927.11.3130	glycosomal transporter (GAT2) (GAT2)	1926
Tb927.7.480	hypothetical protein, conserved	2805
Tb927.7.370	hypothetical protein, conserved	471
Tb927.8.570	proteasome regulatory non-ATP-ase subunit 10	996
Tb927.5.910	oligosaccharyl transferase subunit, putative	2466
Tb927.3.2130	hypothetical protein, conserved	2241
Tb927.4.2580	hypothetical protein, conserved	3048
Tb927.3.2420	hypothetical protein, conserved	381
Tb927.10.8560	small GTPase, putative (RAB23)	681
Tb927.4.4340	hypothetical protein, conserved	1098
Tb927.11.10300	hypothetical protein, conserved	1236
Tb927.7.7360	cdc2-related kinase 2,cell division control protein 2 homolog 2 (CRK2)	1038
Tb927.9.11040	mitochondrial carrier protein (MCP3)	924
Tb927.11.13960	U6 snRNA-associated Sm-like protein LSm4p (TbLSm4)	384
Tb927.9.11510	hypothetical protein, conserved	1140
Tb927.10.14110	sjogren s syndrome nuclear autoantigen 1, putative	360
Tb927.10.6820	hypothetical protein, conserved	945
Tb927.11.6700	hypothetical protein, conserved	399
Tb927.4.3180	hypothetical protein, conserved	648
Tb927.11.2080	hypothetical protein, conserved	990
Tb927.9.10930	hypothetical protein, conserved	339
Tb927.11.1280	hypothetical protein, conserved	810
Tb927.11.8620	unspecified product	1716
Tb927.9.4290	hypothetical protein, conserved	753
Tb927.10.8620	hypothetical protein, conserved	552
Tb927.11.10040	hypothetical protein, conserved	369
Tb927.10.12190	RAB-interacting protein, putative	639
Tb927.11.4700	prostaglandin f synthase	831
Tb927.10.13580	major facilitator superfamily protein (MFS), putative	1584
Tb927.8.2500	ribosomal RNA methyltransferase, putative	768
Tb927.4.3980	chaperone protein DNAj, putative	1488
Tb927.11.2880	kinesin, putative (KIN-A)	2589
Tb927.11.6560	hypothetical protein, conserved	1215
Tb927.4.3760	hypothetical protein	1206
Tb927.11.2660	Golgi reassembly stacking protein (GRASP homologue), putative	1500
Tb927.11.6565	hypothetical protein	111
Tb927.8.8020	monoglyceride lipase, putative	945
Tb927.11.1060	hypothetical protein, conserved	1464
Tb927.5.2420	hypothetical protein, conserved	2808
Tb927.11.5030	hypothetical protein, conserved	945
Tb927.10.8190	T-complex protein 1, theta subunit, putative,CCT-theta, putative (TCP-1-theta)	1614
Tb927.10.12220	hypothetical protein, conserved	1110
Tb927.11.390	hypothetical protein, conserved	2598
Tb927.6.4620	hypothetical protein, conserved	468
Tb927.7.1560	hypothetical protein, conserved	2022
Tb927.2.4955	hypothetical protein, Tb specific	273
Tb927.5.3840	hypothetical protein, conserved	1728
Tb927.5.3590	hypothetical protein, conserved	1827
Tb927.4.640	hypothetical protein, conserved	1389
Tb927.11.11790	hypothetical protein, conserved	1662
Tb927.5.4310	GTP-binding protein, putative	2445
Tb927.10.1740	hypothetical protein, conserved	1149
Tb927.4.1460	hypothetical protein, conserved	1491
Tb927.9.9520	zinc finger protein family member, putative (ZC3H29)	1038
Tb927.6.4210	aldehyde dehydrogenase, putative (ALDH)	1788
Tb927.7.1780	Adenine phosphoribosyltransferase, putative	708
Tb927.9.13770	hypothetical protein, conserved	840
Tb927.11.15470	methionyl-tRNA formyltransferase	1956
Tb927.10.4530	hypothetical protein, conserved	864
Tb927.9.2600	hypothetical protein, conserved	690
Tb927.8.6510	ubiquitin-conjugating enzyme e2, putative,ubiquitin-protein ligase, putative,ubiquitin carrier protein, putative	597
Tb927.9.5650	E2-like ubiquitin-conjugation enzyme, putative (UFC1)	498
Tb927.7.970	hypothetical protein, conserved	1629
Tb927.4.5110	kinetoplastid kinetochore protein 8, putative (kkt8)	1200
Tb927.11.16070	TFIIH basal transcription factor subunit (p34)	999
Tb927.8.1880	hypothetical protein, conserved	573
Tb927.11.7930	RNA polymerase B subunit RPB8, putative (RPB8)	450
Tb927.10.11750	hypothetical protein, conserved	669
Tb927.10.5910	hypothetical protein, conserved	2400
Tb927.1.5030	leucine-rich repeat protein (LRRP), putative	2208
Tb927.9.15870	hypothetical protein	699
Tb927.7.4090	serine/threonine-protein kinase, putative	2073
Tb927.8.5960	hypothetical protein, conserved	498
Tb927.10.14870	hypothetical protein, conserved	2046
Tb927.9.12790	dolichol kinase, putative	1674
Tb927.8.4610	Ras-related protein RabX1 (RABX1)	657
Tb927.3.5030	KU70 protein (KU70)	2238
Tb927.7.4320	hypothetical protein, conserved	834
Tb927.3.4670	cdc2-related kinase, putative,cell division control protein, putative (CRK10)	1287
Tb927.10.900	hypothetical protein, conserved	516
Tb927.6.3070	hypothetical protein, conserved	1014
Tb927.11.7500	hypothetical protein, conserved	390
Tb927.10.5660	heat shock protein, putative	1008
Tb927.10.1960	hypothetical protein, conserved	2247
Tb927.9.3550	hypothetical protein, conserved	261
Tb927.4.4640	hypothetical protein, conserved	555
Tb927.3.2960	inosine-adenosine-guanosine-nucleosidehydrolase,IAG-nucleoside hydrolase (IAGNH)	984
Tb927.8.2340	hypothetical protein, conserved	354
Tb927.11.15150	1-acyl-sn-glycerol-3-phosphate acyltransferase, putative	816
Tb927.10.2240	hypothetical protein, conserved	1767
Tb927.5.1140	choline/ethanolamine kinase (C/EK1)	1887
Tb927.5.1145	hypothetical protein	141
Tb927.3.4490	protein farnesyltransferase alpha subunit, putative	1839
Tb927.11.15810	NADH dehydrogenase subunit NI2M, putative,Complex 1,NADH-ubiquinone oxidoreductase chain NI2M	915
Tb927.11.10820	protein kinase ck2 regulatory subunit, putative,casein kinase II beta chain, putative	885
Tb927.1.1820	hypothetical PIN domain-containing protein	1146
Tb927.10.13610	hypothetical protein, conserved	2199
Tb927.8.7830	hypothetical protein, conserved	3519
Tb927.7.740	chaperone protein DNAj, putative	1644
[truncated: 4,789 more rows]

## Sheet: genes_present_pentr_multiple
gene name	gene description	gene length
Tb927.10.3210	delta-1-pyrroline-5-carboxylate dehydrogenase, putative	1686
Tb927.5.2310	hypothetical protein, conserved	2136
Tb927.9.4560	RBP32 (RBP32)	3096
Tb927.8.7570	tRNA-dihydrouridine synthase 1, putative	1563
Tb927.1.4650	cyclin-like F-box protein 2 (CFB2)	1431
Tb927.3.3880	hypothetical protein, conserved	414
Tb927.6.2680	hypothetical protein, conserved	495
Tb927.7.5640	hypothetical protein, conserved	816
Tb927.9.8290	hypothetical protein, conserved	657
Tb927.10.9740	proteasome regulatory ATPase subunit 6,19S proteasome regulatory subunit (RPT6)	1227
Tb927.3.1020	hypothetical protein, conserved	1482
Tb927.6.1260	proteasome beta-1 subunit, putative (TbPSB1)	849
Tb927.7.1610	6-phosphofructo-2-kinase/fructose-2,6-biphosphatase, putative	1962
Tb927.7.1340	10 kDa heat shock protein, putative (HSP10)	303
Tb927.9.17670	hypothetical protein, conserved	462
Tb927.7.5500	hypothetical protein, conserved	3537
Tb927.5.3950	hypothetical protein, conserved	957
Tb927.4.200	retrotransposon hot spot protein 1 (RHS1), putative	2040
Tb927.10.320	hypothetical protein, conserved	396
Tb927.11.9860	hypothetical protein, conserved	312
Tb927.8.4370	hypothetical protein, conserved	2733
Tb927.6.1080	glyoxalase II,hydroxyacylglutathione hydrolase, putative (glxII)	891
Tb927.7.1025	hypothetical protein	186
Tb927.8.5360	hypothetical protein, conserved	417
Tb927.10.7770	hypothetical protein	693
Tb927.9.7670	hypothetical protein, conserved	708
Tb927.6.4300	glyceraldehyde 3-phosphate dehydrogenase, glycosomal (GAPDH)	1080
Tb927.9.13110	hypothetical protein, conserved	1320
Tb927.5.3040	MIX protein	597
Tb927.11.12100	RNA-binding protein, putative (RBP5)	393
Tb927.5.580	prefoldin subunit, putative	408
Tb927.8.6620	hypothetical protein, conserved	1116
Tb927.9.5210	glutaminyl-tRNA synthetase, putative	1734
Tb927.10.9350	hypothetical protein, conserved	2568
Tb927.10.4970	hypothetical protein, conserved	612
Tb927.11.11130	hypothetical protein, conserved	510
Tb927.7.820	dynein arm light chain, axonemal, putative	921
Tb927.11.11135	hypothetical protein, conserved	342
Tb927.10.11640	hypothetical protein, conserved	1476
Tb927.11.7860	DNA replication licensing factor MCM2, putative	2847
Tb927.1.2710	hypothetical protein, conserved	2142
Tb927.6.1880	aspartyl-tRNA synthetase, putative	1683
Tb927.8.8280	hypothetical protein, conserved	789
Tb927.11.15650	poly(A) polymerase, putative	1002
Tb927.10.4790	hypothetical protein, conserved	411
Tb927.1.1620	ATP-dependent DEAD/H RNA helicase, putative	2220
Tb927.7.6690	hypothetical protein	1467
Tb927.10.14920	hypothetical protein, conserved	3543
Tb927.7.6340	hypothetical protein, conserved	1329
Tb927.6.770	receptor-type adenylate cyclase GRESAG 4, putative	3732
Tb927.8.4700	amino acid transporter, putative (AATP6)	1377
Tb927.7.6600	hypothetical protein, conserved	807
Tb927.7.4270	hypothetical protein, conserved	669
Tb927.3.4050	hypothetical protein, conserved	498
Tb927.3.4500	fumarate hydratase, class I (FHc)	1698
Tb927.10.810	hypothetical protein, conserved	1812
Tb927.5.890	oligosaccharyl transferase subunit, putative	2406
Tb927.6.3650	ADP-ribosylation factor, putative	552
Tb927.6.3300	GPI alpha-mannosyltransferase I,alpha-1-4-Mannosyltransferase (MT-I) (GPI14)	1293
Tb927.6.480	EP3-2 procyclin,PARP A-beta,surface protein EP3-2,surface protein EP3-2 procyclin precursor,procyclic form specific polypeptide A-beta precursor	372
Tb927.9.12570	glycerol kinase, glycosomal (glk1)	1539
Tb927.10.11250	hypothetical protein, conserved	2619
Tb927.7.7050	hypothetical protein, conserved	2898
Tb927.11.4640	calpain-like protein, putative	3339
Tb927.2.4520	hypothetical protein, conserved	3765
Tb927.11.7280	DNA-direcetd RNA polymerase II, subunit 9, putative (RPB9)	402
Tb927.4.3570	translation elongation factor 1-beta, putative	681
Tb927.4.4750	hypothetical protein, conserved	1272
Tb927.7.2990	hypothetical protein, conserved	930
Tb927.10.2530	adenylate kinase, putative	669
Tb927.5.1630	hypothetical protein, conserved	480
Tb927.2.510	retrotransposon hot spot protein 4 (RHS4), putative	2514
Tb927.11.16300	hypothetical protein, conserved	1077
Tb927.10.5440	RNA editing endoribonuclease,RNA-editing complex protein (KREN2)	1617
Tb927.11.7130	hypothetical protein, conserved	2094
Tb927.11.13760	hypothetical protein, conserved	786
Tb927.9.3370	thioredoxin (trx)	324
Tb927.7.2190	hypothetical protein, conserved	801
Tb927.10.2790	hypothetical protein, conserved	3207
Tb927.5.1490	Eukaryotic translation initiation factor 4 gamma type 1 (eif4g1)	3357
Tb927.5.1940	hypothetical protein, conserved	576
Tb927.7.3820	hypothetical protein, conserved	2091
Tb927.10.12690	hypothetical protein, conserved	1047
Tb927.8.2020	agmatinase, putative	996
Tb927.10.6230	MORN repeat containing protein	2073
Tb927.7.7120	kinesin, putative	2433
Tb927.11.2500	carboxypeptidase, putative,metallo-peptidase, Clan MA(E) Family M32	1512
Tb927.4.3400	hypothetical protein, conserved	1818
Tb927.7.1970	retrotransposon hot spot protein 7 (RHS7), putative	2061
Tb927.10.10120	hypothetical protein, conserved	1725
Tb927.3.1560	hypothetical protein, conserved	1143
Tb927.6.4160	hypothetical protein, conserved	1089
Tb927.4.980	actin, putative	1119
Tb927.2.5210	3-oxoacyl-ACP reductase, putative	726
Tb927.11.490	hypothetical protein, conserved	474
Tb927.7.5870	hypothetical protein, conserved	627
Tb927.9.11870	zinc finger protein, putative,predicted zinc finger protein	858
Tb927.6.2470	hypothetical protein, conserved	1479
Tb927.6.820	pumilio RNA binding protein, putative (PUF4)	3102
Tb927.3.5010	hypothetical protein, conserved	582
Tb927.9.14130	hypothetical protein, conserved	1563
Tb927.11.14230	hypothetical protein, conserved	1365
Tb927.3.3080	serine/threonine-protein kinase Nek1, putative,protein kinase, putative	1503
Tb927.11.12680	prefoldin subunit 2, putative	438
Tb927.11.3900	glycosyltransferase family-like protein, putative	828
Tb927.9.2290	hypothetical protein, conserved	417
Tb927.8.3480	hypothetical protein, conserved	1827
Tb927.11.13880	kinetoplastid-specific protein tyrosine phosphatase, putative	1485
Tb927.6.2210	hypothetical protein, conserved	3387
Tb927.10.6940	Dipeptidyl-peptidase 8-like, putative	2553
Tb927.11.9670	glycine synthase, putative (GCVT1)	1128
Tb927.10.6490	hypothetical protein, conserved	486
Tb927.11.6370	leucine-rich repeat protein (LRRP), putative	2640
Tb927.4.4980	adrenodoxin precursor, putative	504
Tb927.11.11480	Trichohyalin, putative	1977
Tb927.11.11950	cytochrome oxidase assembly protein, putative	1182
Tb927.8.1420	acyl-CoA dehydrogenase, mitochondrial precursor, putative	1560
Tb927.11.14350	mitochondrial carrier protein (MCP22)	1041
Tb927.10.7010	hypothetical protein, conserved	1641
Tb927.9.7060	hypothetical protein, conserved	894
Tb927.4.2750	hypothetical protein, conserved	900
Tb927.10.7540	hypothetical protein, conserved	2949
Tb927.10.3040	hypothetical protein, conserved	408
Tb927.7.4470	hypothetical protein, conserved	582
Tb927.11.12970	hypothetical protein, conserved	1338
Tb927.8.3730	hypothetical protein, conserved	387
Tb927.7.560	hypothetical protein, conserved	2322
Tb927.11.3630	nucleobase/nucleoside transporter 8.1	1323
Tb927.11.9490	hypothetical protein, conserved	1032
Tb927.10.11410	hypothetical protein, conserved	1116
Tb927.8.4890	endoplasmic reticulum oxidoreductin, putative,pol-associated gene 1	1329
Tb927.8.1640	MSP-B, putative	1665
Tb11.02.5430	hypothetical protein, conserved	1233
Tb927.8.5080	hypothetical protein, conserved	1788
Tb927.2.3460	D-alanyl-glycyl endopeptidase-like protein,cysteine peptidase, Clan CA, family C51, putative	843
Tb927.3.5740	hypothetical protein	309
Tb927.2.2590	hypothetical protein, conserved	318
Tb927.1.630	anti-silencing protein ASF 1 like protein, putative	516
Tb927.3.585	hypothetical protein	354
Tb927.3.580	leucine-rich repeat protein (LRRP), putative	2121
Tb927.2.4850	hypothetical protein, conserved	759
Tb927.6.1740	hypothetical protein, conserved	1476
Tb927.9.10830	hypothetical protein, conserved	549
Tb11.02.5380	exosome complex exonuclease RRP44p homologue (RRP44)	2919
Tb927.7.4040	hypothetical protein, conserved	2559
Tb927.11.5390	hypothetical protein, conserved	252
Tb927.8.7490	hypothetical protein, conserved	4338
Tb927.11.15330	phosphatidylinositol 3-kinase catalytic subunit, putative	3342
Tb927.1.180	retrotransposon hot spot protein 1 (RHS1), putative	2502
Tb927.11.4150	hypothetical protein, conserved	1926
Tb927.5.3220	signal peptidase type I, putative,serine peptidase, Clan SF, Family S26A	627
Tb927.4.690	geranylgeranyl transferase type II beta subunit, putative	999
Tb927.8.3860	WD-repeat containing protein	1251
Tb927.4.1580	hypothetical protein, conserved	630
Tb927.5.4010	hypothetical protein	915
Tb927.11.7450	zinc finger protein family member, putative (ZC3H43)	1800
Tb927.9.9150	GTP-binding protein, putative	1356
Tb927.4.4560	hypothetical protein, conserved	3243
Tb927.9.9400	ceramide phosphorylethanolamine synthase	972
Tb927.4.2970	chaperone protein DNAj, putative	1008
Tb927.11.1670	cysteine desulfurase	1314
Tb927.11.8720	major surface protease gp63, putative,surface protease homologue	1581
Tb927.8.7720	hypothetical protein, conserved	678
Tb927.10.8291	hypothetical protein	294
Tb927.10.8290	eukaryotic translation initiation factor 3 subunit 8, putative	2223
Tb927.11.15480	heat shock protein Hsp20, putative	627
Tb927.11.1420	hypothetical protein, conserved	2583
Tb927.10.12500	P-type H+-ATPase, putative	2739
Tb927.3.3140	hypothetical protein, conserved	396
Tb927.1.1100	conserved protein, unknown function	2913
Tb927.7.7460	hypothetical protein, conserved	579
Tb927.10.13110	Dynein light chain roadblock-type protein, putative	357
Tb927.9.3580	hypothetical protein, conserved	1740
Tb927.4.4690	hypothetical protein, conserved	837
Tb927.7.1400	hypothetical protein, conserved	1662
Tb927.3.1810	hypothetical protein, conserved	981
Tb927.7.1150	hypothetical protein, conserved	3939
Tb927.1.3850	hypothetical protein, conserved	162
Tb927.10.12440	kinesin, putative	2604
Tb927.7.5310	hypothetical protein, conserved	1989
Tb927.11.7460	glucose-regulated protein 78, putative,luminal binding protein 1 (BiP), putative	1962
Tb927.11.700	hypothetical protein, conserved	1068
Tb927.7.6750	hypothetical protein, conserved	2187
Tb927.9.6390	hypothetical protein, conserved	624
Tb927.6.3820	hypothetical protein, conserved	2544
Tb927.9.12740	hypothetical protein, conserved	1242
Tb927.3.720	zinc finger protein 3,ZFP family member, putative (ZFP3)	393
Tb927.10.5140	mitogen-activated protein kinase 2, putative (MPK2)	1329
Tb927.9.12960	transporter, putative	1776
Tb927.11.6020	hypothetical protein, conserved	810
Tb927.11.9030	cation transporter, putative	1164
Tb927.2.1730	hypothetical protein, conserved	813
Tb927.5.1790	hypothetical protein, conserved	1896
Tb927.10.2490	glucose-6-phosphate 1-dehydrogenase (G6PD)	1677
Tb927.6.4440	RNA-binding protein 42 (RNA-binding motif protein 42) (RBP42)	1059
Tb927.9.6170	unspecified product	1215
Tb927.3.3550	hypothetical protein, conserved	3492
Tb927.10.12990	predicted ankyrin repeat family protein	891
Tb927.2.5020	acyl-CoA oxidase, putative	2187
Tb927.11.4840	hypothetical protein, conserved	1161
Tb927.11.640	hypothetical protein, conserved	903
Tb927.11.12370	hypothetical protein, conserved	729
Tb927.1.1310	transmembrane protein, conserved	1293
Tb927.9.2760	hypothetical protein, conserved	1611
Tb927.6.3790	valosin-containing protein homolog, putative,AAA ATPase	2388
Tb927.5.770	hypothetical protein, conserved	2181
Tb927.2.725	hypothetical protein	108
Tb927.10.9160	hypothetical protein, conserved	1920
Tb927.11.11300	hypothetical protein, conserved	570
Tb927.10.5320	RNA editing endoribonuclease,RNA-editing complex protein (KREN3)	1791
Tb927.8.6090	ubiquitin-conjugating enzyme e2, putative,ubiquitin-protein ligase, putative,ubiquitin carrier protein, putative	468
Tb927.1.2450	histone H3, putative	402
Tb927.5.4270	ATP-dependent DEAD/H RNA helicase, putative	2487
Tb927.11.7630	Gp63-1 surface protease homolog, putative	1824
Tb927.5.1570	zinc finger CCCH domain containing protein 12 (ZC3H12)	504
Tb927.10.2670	hypothetical protein, conserved	366
Tb927.1.3270	hypothetical protein, conserved	2736
Tb927.9.7800	hypothetical protein, conserved	795
Tb927.4.5000	hypothetical protein, conserved	2580
Tb927.6.540	gene related to expression site-associated gene 2 (GRESAG2), putative	1365
Tb927.8.4910	hypothetical protein, conserved	345
Tb927.8.7930	receptor-type adenylate cyclase GRESAG 4, putative	3804
Tb927.7.3120	small nuclear ribonucleoprotein SmD1,SmD-1 like small nuclear ribonucleoprotein (Sm-D1)	321
Tb927.11.12760	hypothetical protein, conserved	783
Tb927.8.6040	hypothetical protein, conserved	720
Tb927.10.14120	hypothetical protein	441
Tb927.9.2350	serine/threonine protein kinase, putative	3015
Tb927.10.8980	hypothetical protein, conserved	510
Tb927.7.790	hypothetical protein, conserved	1608
Tb927.10.1800	hypothetical protein, conserved	1026
Tb927.3.5240	hypothetical protein, conserved	1746
Tb927.2.4990	hypothetical protein, conserved	2487
Tb927.3.2040	kinesin, putative	3219
Tb927.4.1240	hypothetical protein	354
Tb927.7.4860	kinetoplastid kinetochore protein 13 (kkt13)	1020
Tb927.10.14690	syntaxin, putative	972
Tb927.11.10230	RNA polymerase-associated protein CDC73, putative	1086
Tb927.11.10940	hypothetical protein, conserved	852
Tb927.6.2040	nitrate reductase, putative	1185
Tb927.9.6290	arginine kinase,AK1 (AK)	1071
Tb927.11.6410	hypothetical protein, conserved	4365
Tb927.9.1950	hypothetical protein, conserved	1224
Tb927.10.3180	hypothetical protein, conserved	1347
Tb927.11.5140	ubiquitin carboxyl-terminal hydrolase, putative,cysteine peptidase, Clan CA, family C12, putative	930
Tb927.9.13820	kinetoplastid membrane protein KMP-11	279
Tb927.9.3000	cytidine deaminase, putative	549
Tb927.10.790	vesicle-associated membrane protein, putative,synaptobrevin, putative (VAMP)	720
Tb927.9.8050	hypothetical protein, conserved	1626
Tb927.4.3340	hypothetical protein, conserved	1311
Tb927.11.2240	hypothetical protein, conserved	471
Tb927.10.6550	hypothetical protein, conserved	723
Tb927.11.2245	hypothetical protein	189
Tb927.4.3610	protein phosphatase 1, putative	630
Tb927.11.2710	cell division cycle 45 (CDC45), putative	2058
Tb927.8.1090	NPAPL,nuclear-poly(A)-polymerase-like (NPAPL)	2241
Tb927.10.15610	zinc finger protein, putative	2115
Tb927.7.3220	hypothetical protein, conserved	621
Tb927.8.7550	hypothetical protein	1533
Tb927.7.3650	protein kinase, putative	1914
Tb927.11.7600	hypothetical protein, conserved	786
Tb927.10.4950	U2 small nuclear ribonucleoprotein 16.5K	396
Tb927.11.13180	hypothetical protein conserved	1683
Tb927.10.240	peroxin 14, putative (PEX14)	1101
Tb927.10.9760	alternative oxidase	1056
Tb927.7.7250	hypothetical protein, conserved	3954
Tb927.5.288b	ribulose-phosphate 3-epimerase, putative	744
Tb927.11.11540	unspecified product	4275
Tb927.6.1240	hypothetical protein, conserved	321
Tb927.6.1530	hypothetical protein, conserved	945
Tb927.9.14300	hypothetical protein, conserved	1983
Tb927.9.14650	SLACS retrotransposable element (part), putative	3351
Tb927.5.2550	hypothetical protein, conserved	969
Tb927.9.13350	hypothetical protein, conserved	1014
Tb927.6.840	hypothetical protein, conserved	1056
Tb927.5.3930	hypothetical protein, conserved	1368
Tb927.8.6110	3-hydroxy-3-methylglutaryl-CoA synthase, putative (HMGS)	1500
Tb927.5.3680	hypothetical protein, conserved	771
Tb927.10.300	hypothetical protein, conserved	765
Tb927.4.730	hypothetical protein, conserved	1479
Tb927.4.3960	hypothetical protein, conserved	654
Tb927.11.2860	hypothetical protein, conserved	2310
Tb927.3.910	gamma-tubulin,tubulin gamma chain	1344
Tb927.11.9800	hypothetical protein, conserved	1026
Tb927.6.5090	hypothetical protein, conserved	2460
Tb927.8.4350	hypothetical protein, conserved	3108
Tb927.6.5095	hypothetical protein	219
Tb927.10.7205	hypothetical protein, Tryp Specific	240
Tb927.9.10150	hypothetical protein, conserved	1809
Tb927.8.8110	hypothetical protein, conserved	1728
Tb927.9.7650	ADP-ribosylation factor, putative	570
Tb927.10.7970	hypothetical protein, conserved	1101
Tb927.10.3230	protein kinase, putative	1122
Tb927.10.3980	unspecified product	564
Tb927.10.7750	hypothetical protein, conserved	756
Tb927.11.5720	hypothetical protein, conserved	1455
Tb927.10.4400	hypothetical protein, conserved	492
Tb927.11.12160	hypothetical protein, conserved	603
Tb927.11.4450	ALBA-Domain Protein (ALBA2)	354
Tb927.8.6600	hypothetical protein, conserved	948
Tb927.10.9370	hypothetical protein, conserved	1035
Tb927.9.12880	protein kinase, putative	2064
Tb927.11.11150	U5 snRNP-specific 40 kDa protein	981
Tb927.7.800	mitochondrial RNA binding complex 1 subunit (MRB800)	1632
Tb927.10.1580	hypothetical protein, conserved	345
Tb927.4.1260	hypothetical protein, conserved	1005
Tb927.4.1910	hypothetical protein, conserved	732
Tb927.9.9090	hypothetical protein, conserved	1089
Tb927.7.4780	hypothetical protein, conserved	483
Tb927.6.4780	DNA ligase I, putative	2100
Tb927.6.4140	paraflagellar rod component, putative (PFC4)	348
Tb927.7.6320	hypothetical protein, conserved	1920
Tb927.10.14900	hypothetical protein, conserved	1722
Tb927.6.3490	zinc finger protein 1 (ZFP1)	309
Tb927.6.710	dephospho-CoA kinase, putative	726
Tb927.8.4760	hypothetical protein, conserved	735
Tb927.7.4250	hypothetical protein, conserved	339
Tb927.6.4320	hypothetical protein, conserved	1200
Tb927.9.13680	ADP-ribosylation factor, putative	549
Tb927.10.8170	nuclear pore complex protein (NUP155), putative,nucleoporin, putative	3978
Tb927.6.4850	S-adenosylmethionine synthetase, putative (METK1)	1194
Tb927.10.870	hypothetical protein, conserved	4056
Tb927.3.4070	hypothetical protein, conserved	1788
Tb927.11.16090	outer dynein arm docking complex, putative (DC2)	1905
Tb927.4.4730	amino acid transporter, putative (AATP11)	1422
Tb927.3.2890	radial spoke protein RSP10, putative	969
Tb927.3.2210	hypothetical protein, conserved	1785
Tb927.6.3520	hypothetical protein, conserved	1953
Tb927.1.1910	MORN repeat-containing protein	3777
Tb927.11.13785	hypothetical protein	177
Tb927.11.7150	NGG1 interacting factor 3-like	846
Tb927.9.3390	hypothetical protein, conserved	762
Tb927.11.13780	profilin	453
Tb927.10.13900	UDP-galactose transporter	1080
Tb927.3.5130	hypothetical protein, conserved	1137
Tb927.8.7230	hypothetical protein, conserved	825
Tb927.9.1720	peroxisomal membrane protein 4, putative	672
Tb927.5.1960	hypothetical protein, conserved	1143
Tb927.3.1600	hypothetical protein, conserved	309
Tb927.7.3800	hypothetical protein, conserved	741
Tb927.7.5120	hypothetical protein, conserved	1176
Tb927.10.9600	protein kinase, putative,tyrosine protein kinase, putative	1617
Tb927.3.5655	hypothetical protein	234
Tb927.3.5650	protein kinase, putative,serine/threonine protein kinase, putative	2790
Tb927.11.2520	UDP-N-acetylglucosamine pyrophosphorylase, putative	1638
Tb927.4.3420	wee1-like protein kinase	1812
Tb927.3.5380	hypothetical protein, conserved	1554
Tb927.7.2310	DNA primase small subunit, putative	1266
Tb927.10.14740	hypothetical protein, conserved	1158
Tb927.3.1540	CAAX prenyl protease 2, putative,peptidase with unknown catalytic mechanism (family U48)	909
Tb927.9.15020	hypothetical protein, conserved	885
Tb927.10.15420	hypothetical protein, conserved	1173
Tb927.7.1950	retrotransposon hot spot protein 7 (RHS7), putative	2073
Tb927.11.14780	phosphomannose isomerase, putative	1230
Tb927.8.5980	TFIIH basal transcription factor complex helicase subunit, putative,DNA excision repair protein, Transcription factor II H complex, XPD subunit, putative	2412
Tb927.3.3760	tryparedoxin 1b, putative (TXN1b)	435
Tb927.3.4380	Tob55, putative	1440
Tb927.6.220	purine nucleoside transporter (TbNT9)	1392
Tb927.10.12000	iron-sulfur cluster assembly protein, putative	300
Tb927.9.11850	structural maintenance of chromosome 1, putative (SMC1)	3828
Tb927.10.490	hypothetical protein	375
Tb927.10.9970	hypothetical protein, conserved	3075
Tb927.10.2110	elongation factor 1-alpha (TEF1)	1350
Tb927.5.1210	short-chain dehydrogenase, putative	936
Tb927.11.14250	T-complex protein 1, epsilon subunit, putative (TCP-1-epsilon)	1617
Tb927.2.3990	hypothetical protein, conserved	3177
Tb927.11.3430	hypothetical protein, conserved	618
Tb927.11.3920	hypothetical protein, conserved	2055
Tb927.11.3380	Ran-binding protein 1, putative	474
Tb927.11.6000	hypothetical protein, conserved	1380
Tb927.10.6960	hypothetical protein, conserved	963
Tb927.11.2380	phosphoglycerate kinase, putative	2742
Tb927.11.6600	hypothetical protein, conserved	1593
Tb927.11.9650	hypothetical protein, conserved	1455
Tb927.11.11975	microtubule-associated protein CAP15	366
Tb927.11.6350	AAA ATPase, putative	3816
Tb927.8.4160	hypothetical protein, conserved	3738
Tb927.9.7000	hypothetical protein, conserved	702
Tb927.10.7560	hypothetical protein, conserved	855
Tb927.8.5570	transporter, putative	1950
Tb927.3.2380	hypothetical protein, conserved	321
Tb927.7.4410	hypothetical protein, conserved	1278
Tb927.4.2770	hypothetical protein, conserved	1026
Tb927.2.3190	hypothetical protein, conserved	468
Tb927.11.12950	ras-like small GTPase, putative (TbRLJ)	651
Tb927.3.4920	LETM1 and EF-hand domain-containing protein 1, putative	1137
Tb927.8.6980	hypothetical protein, conserved	2502
Tb927.11.3650	adenylosuccinate synthetase, putative	1809
Tb927.8.3750	Nucleolar protein 56, putative (NOP56)	1452
Tb927.6.2450	protein kinase, putative,protein kinase B kinase, putative	1542
Tb927.10.11430	hypothetical protein, conserved	1002
Tb927.8.4290	hypothetical protein, conserved	576
Tb927.8.1665	hypothetical protein	348
Tb927.6.1180	hypothetical protein, conserved	3816
Tb11.02.5410	ubiquitin activating enzyme, putative	888
Tb927.4.2480	8-oxoguanine DNA glycosylase, putative	1449
Tb927.2.3440	D-alanyl-glycyl endopeptidase-like protein,cysteine peptidase, Clan CA, family C51, putative	822
Tb927.3.2560	hypothetical protein, conserved	657
Tb927.2.3330	hypothetical protein	492
Tb927.10.14480	hypothetical protein, conserved	2598
Tb927.11.670	epsinR	1518
Tb927.1.610	hypothetical protein, conserved	909
Tb927.6.2230	RGG protein	2385
Tb927.6.2980	protein kinase, putative	3078
Tb927.4.500	hypothetical protein, conserved	1293
Tb927.9.11140	hypothetical protein, conserved	1431
Tb927.2.4870	kinetoplastid-specific dual specificity phosphatase, putative	909
Tb927.6.1980	hypothetical protein, conserved	1752
Tb927.8.3120	hypothetical protein, conserved	363
Tb927.6.1760	KU80 protein (KU80)	1908
Tb927.9.9390	sphingomyelin/ceramide phosphorylethanolamine synthase, bifunctional,sphingomyelin synthase (SLS3)	990
Tb927.7.4060	calpain-like cysteine peptidase, putative,cysteine peptidase, Clan CA, family C2, putative	348
Tb927.11.8290	DIS3-like exonuclease, putative	2688
Tb927.11.5800	hypothetical protein, conserved	2502
Tb927.10.8760	hypothetical protein, conserved	858
Tb927.11.15310	hypothetical protein, conserved	2229
Tb927.11.10140	hypothetical protein, conserved	810
Tb927.5.3210	small ubiquitin-related modifier (SUMO)	345
Tb927.8.3800	nucleoside phosphatase, putative,guanosine diphosphatase, putative	1812
Tb927.8.2400	hypothetical protein, conserved	786
Tb927.10.6610	chaperone protein DNAj, putative	825
Tb927.9.8550	hypothetical protein, conserved	633
Tb927.11.14800	hypothetical protein, conserved	1422
Tb927.9.9170	hypothetical protein, conserved	1140
Tb927.4.4500	hypothetical protein, conserved	3513
Tb927.4.2950	mitochondrial DNA polymerase I protein A, putative	2877
Tb927.11.1650	hypothetical protein, conserved	408
Tb927.11.8740	hypothetical protein, conserved	390
Tb927.9.4620	ubiquitin-activating enzyme e1, putative	1404
Tb927.11.10490	hypothetical protein, conserved	1818
Tb927.3.3160	poly(A) polymerase,polynucleotide adenylyltransferase (PAP)	2114
Tb927.10.12520	hypothetical protein, conserved	2553
Tb927.1.1120	Ribosomal RNA-processing protein 8, putative (RRP8)	1110
Tb927.10.13130	UTP-glucose-1-phosphate uridylyltransferase	1458
Tb927.7.7440	hypothetical protein, conserved	420
Tb927.3.1830	hypothetical protein, conserved	1428
Tb927.10.15190	hypothetical protein, conserved	1983
Tb927.7.1130	trypanothione/tryparedoxin dependent peroxidase 2,glutathione peroxidase-like 2 (TDPX2)	510
Tb927.10.12420	predicted S. cerevisiae Got1 homologue	429
Tb927.9.13540	hypothetical protein, conserved	1074
Tb927.7.5330	hypothetical protein, conserved	2316
Tb927.11.720	hypothetical protein, conserved	795
Tb927.9.5390	hypothetical protein, conserved	657
Tb927.6.3800	heat shock 70 kDa protein, mitochondrial precursor, putative	1974
Tb927.5.4070	PrimPol-like protein 1 (ppl1)	1827
Tb927.11.7430	hypothetical protein, conserved	411
Tb927.10.5120	KREPA6,RNA-editing complex protein (KREPA6)	495
Tb927.3.700	hypothetical protein, conserved	258
Tb927.9.15230	hypothetical protein, conserved	1257
Tb927.5.1770	hypothetical protein, conserved	2103
Tb927.10.2470	hypothetical protein, conserved	1653
Tb927.6.4460	S-adenosylmethionine decarboxylase (AdoMetDC)	1113
Tb927.3.3570	hypothetical protein, conserved	489
Tb927.11.620	hypothetical protein, conserved	3891
Tb927.2.5040	hypothetical protein, conserved	528
Tb927.11.4860	hypothetical protein, conserved	1401
Tb927.5.790	casein kinase I isoform 1 (CK1.1)	993
Tb927.11.12310	protein kinase, putative,cdc2-related kinase, putative (CRK12)	2310
Tb927.7.1260	hypothetical protein, conserved	702
Tb927.8.6470	hypothetical protein, conserved	1638
Tb927.10.9140	hypothetical protein, conserved	1935
Tb927.8.3910	thymidylate kinase, putative	1038
Tb927.10.5690	procyclin-associated gene 2 (PAG2) protein, putative	1164
Tb927.11.11360	receptor for activated C kinase 1 (RACK1)	957
Tb927.10.5870	hypothetical protein, conserved	1371
Tb927.10.1390	hypoxanthine-guanine phosphoribosyltransferase, putative	705
Tb927.11.7380	glycerol-3-phosphate dehydrogenase (FAD-dependent), mitochondrial	1812
Tb927.4.1700	protein kinase, putative	2079
Tb927.8.5020	hypothetical protein, conserved	1332
Tb927.5.1510	hypothetical protein, conserved	939
Tb927.1.2780	hypothetical protein	225
Tb927.9.7820	hypothetical protein, conserved	2316
Tb927.4.880	TPR-repeat-containing chaperone protein DNAJ, putative	1917
Tb927.11.7560	predicted WD40 repeat protein	1890
Tb927.7.690	zinc finger protein, putative	1467
Tb927.8.3230	hypothetical protein, conserved	1755
Tb927.10.14240	N-myristoyltransferase (NMT)	1341
Tb927.10.11190	hypothetical protein, conserved	1461
Tb927.8.4930	hypothetical protein, conserved	918
Tb927.7.2810	hypothetical protein, conserved	1041
Tb927.7.3140	hypothetical protein, conserved	561
Tb927.11.14910	protein phosphatase 2C, putative	1290
Tb927.9.5890	solanesyl-diphosphate synthase, putative,trans-octaprenyltranstransferase	1080
Tb927.10.14100	hypothetical protein, conserved	420
Tb927.3.4240	thioredoxin, putative	603
Tb927.8.6060	2-amino-3-ketobutyrate coenzyme A ligase, putative,glycine acetyltransferase, putative	1215
Tb927.3.4710	hypothetical protein, conserved	1641
Tb927.5.3700	hypothetical protein, conserved	879
Tb927.6.3110	protein kinase, putative,cdc2-related kinase, putative (CRK11)	1320
Tb927.10.11990	RNA-binding protein	648
Tb927.10.1820	hypothetical protein, conserved	795
Tb927.11.13040	calmodulin	450
Tb927.7.4880	hypothetical protein, conserved	684
Tb927.11.10960	hypothetical protein, conserved	1953
Tb927.9.6270	hypothetical protein, conserved	1527
Tb927.8.2180	hypothetical protein, conserved	495
Tb927.11.6160	eukaryotic release factor 3, putative (ERF3)	2097
Tb927.4.4080	C-5 sterol desaturase, putative	741
Tb927.11.6850	hypothetical protein, conserved	723
Tb927.8.7070	hypothetical protein, conserved	951
Tb927.9.1970	syntaxin binding protein 1, putative	1929
Tb927.8.1850	mitochondrial calcium uptake 1	1233
Tb927.7.5930	Protein Associated with Differentiation (PAD1)	1791
Tb927.8.820	hypothetical protein, conserved	1662
Tb927.10.6570	hypothetical protein, conserved	963
Tb927.9.8700	hypothetical protein, conserved	1044
Tb927.4.3360	hypothetical protein, conserved	1335
Tb927.11.2260	eukaryotic translation initiation factor 4e, putative (eIF4E)	702
Tb927.11.6290	hypothetical protein, conserved	774
Tb927.10.15670	hypothetical protein, conserved	2055
Tb927.3.2710	6-phosphofructo-2-kinase/fructose-2,6-bisphosphatase	3072
Tb927.2.2120	protein kinase, putative,NIMA/Nek Serine/threonine-protein kinase family, putative	1362
Tb927.7.5680	deoxyribose-phosphate aldolase, putative	843
Tb927.10.260	hypothetical protein, conserved	234
Tb927.7.7270	hypothetical protein, conserved	2367
Tb927.5.150	hypothetical protein, conserved	816
Tb927.10.9700	predicted C2 domain protein	3546
Tb927.6.1510	lysyl-tRNA synthetase, putative	1905
Tb927.9.10310	mitochondrial carrier protein,mitochondrial carrier protein (MCP11)	954
Tb927.11.5120	hypothetical protein, conserved	1953
Tb927.10.3430	hypothetical protein, conserved	1854
Tb927.5.2530	hypothetical protein, conserved	3120
Tb927.5.3660	hypothetical protein, conserved	1491
Tb927.5.3910	small nuclear RNA-activating protein (SNAP2)	1119
Tb927.4.710	hypothetical protein, conserved	825
Tb927.5.2570	translation initiation factor, putative (EIF3B)	2091
Tb927.11.9820	hypothetical protein, conserved	1752
Tb927.4.3940	calpain-like cysteine peptidase, putative,cysteine peptidase, Clan CA, family C2, putative (TbCALP2)	2379
Tb927.11.2840	hypothetical protein, conserved	585
Tb927.11.9350	phosphonopyruvate decarboxylase-like protein, putative	1194
Tb927.8.4330	small GTP-binding protein Rab11,Rab11A GTPase (RAB11)	651
Tb927.9.10170	predicted zinc finger protein	249
Tb927.11.1460	phosphatidylinositol (3,5) kinase, putative	4344
Tb927.10.7730	hypothetical protein, conserved	1152
Tb927.8.8130	hypothetical protein, conserved	2151
Tb927.10.7220	hypothetical protein, conserved	1362
Tb927.4.2540	ubiquitin, putative	237
Tb927.4.2010	acyl-CoA binding protein, putative (ACBP)	282
Tb927.5.3000	hypothetical protein, conserved	1047
Tb927.11.4470	serine/threonine protein kinase, putative	3270
Tb927.8.6660	paraflagellar rod component, putative (PFC1)	1824
Tb927.3.5670	hypothetical protein	672
Tb927.11.11170	hypothetical protein, conserved	516
Tb927.10.9890	hypothetical protein, conserved	2616
Tb927.7.2440	pyrroline-5-carboxylate reductase, putative (P5CR)	813
Tb927.10.11600	hypothetical protein, conserved	1800
Tb927.4.1930	RNA-binding protein, putative (EIF3D)	819
Tb927.4.4360	monoglyceride lipase, putative	933
Tb927.6.860	hypothetical protein	2337
Tb927.7.1300	protein disulfide isomerase, putative	1134
Tb927.7.6900	double-strand-break repair protein rad21 homolog, putative	1755
Tb927.10.14390	hypothetical protein, conserved	1668
Tb927.6.730	hypothetical protein, conserved	1785
Tb927.6.3470	hypothetical protein, conserved	765
Tb927.7.6300	hypothetical protein, conserved	1650
Tb927.5.300b	2-oxoglutarate (2OG) and Fe(II)-dependent oxygenase superfamily protein, putative	963
Tb927.10.8150	predicted bromodomain protein	906
Tb927.9.13150	TFIIF-stimulated CTD phosphatase, putative	852
Tb927.10.4420	hypothetical protein	423
Tb927.11.10770	hypothetical protein, conserved	1377
Tb927.6.3610	hypothetical protein, conserved	1038
Tb927.9.12200	unspecified product	567
Tb927.9.3620	hypothetical protein, conserved	696
Tb927.11.13230	hypothetical protein, conserved	651
Tb927.6.4640	hypothetical protein, conserved	2715
Tb927.8.2960	Probable methyltransferase BTM2 homolog	1665
Tb927.7.2410	hypothetical protein, conserved	1803
Tb927.1.3400	hypothetical protein, conserved	1050
Tb927.3.1990	hypothetical protein, conserved	1446
Tb927.11.15110	hypothetical protein, conserved	1722
Tb927.11.15690	U5 snRNP-associated 102 kDa protein, putative	3030
Tb927.1.1660	ESCO acetyltransferase domain-containing protein	888
Tb927.11.16340	hypothetical protein, conserved	3450
Tb927.11.7170	seryl-tRNA synthetase	1440
Tb927.10.13920	hypothetical protein, conserved	372
Tb927.7.2150	hypothetical protein, conserved	4113
Tb927.9.1700	hypothetical protein, conserved	1806
Tb927.3.1660	hypothetical protein, conserved	2370
Tb927.8.7210	hypothetical protein, conserved	450
Tb927.5.1980	hypothetical protein, conserved	1950
Tb927.3.3290	protein kinase, putative	1419
Tb927.7.5100	hypothetical protein, conserved	876
Tb927.3.4010	hypothetical protein	591
Tb927.5.630	acidic phosphatase, putative	1206
Tb927.8.610	hypothetical protein, conserved	2646
Tb927.3.5630	3,2-trans-enoyl-CoA isomerase, mitochondrial precursor, putative	936
Tb927.11.9360	prenyltransferase, putative	1473
Tb927.7.2480	peptidyl-prolyl cis-trans isomerase, putative,parvulin (PAR45)	1152
Tb927.9.15000	hypothetical protein, conserved	756
Tb927.7.1930	nucleoside diphosphatase, putative,ectonucleoside triphosphate diphosphohydrolase 5, putative	1332
Tb927.10.15440	hypothetical protein, conserved	858
Tb927.3.1525	hypothetical protein, Tb specific	384
Tb927.5.1180	hypothetical protein, conserved	2589
Tb927.7.6480	hypothetical protein, conserved	2283
Tb927.3.3740	hypothetical protein, conserved	1866
Tb927.2.5250	tubulin-tyrosine ligase, putative	1182
Tb927.9.15810	retrotransposon hot spot protein 3 (RHS3), putative	1773
Tb927.10.9950	hypothetical protein, conserved	1185
Tb927.3.1290	cullin 4B, putative	2844
Tb927.10.2130	hypothetical protein, conserved	2526
Tb927.5.1230	hypothetical protein, conserved	1452
Tb927.11.14270	protein kinase, putative	2256
Tb927.11.3410	hypothetical protein, conserved	3171
Tb927.10.11380	hypothetical protein, conserved	1173
Tb927.11.6330	6-phosphogluconolactonase (6PGL)	801
Tb927.11.9100	hypothetical protein, conserved	861
Tb927.8.1580	hypothetical protein, conserved	834
Tb927.8.1460	hypothetical protein, conserved	1224
Tb927.11.14310	small nuclear ribonucleoprotein Sm-G (Sm-G)	249
Tb927.3.2360	hypothetical protein, conserved	1428
Tb927.9.7020	hypothetical protein, conserved	678
Tb927.4.2710	ubiquitin-conjugating enzyme e2, putative,ubiquitin carrier protein, putative,ubiquitin-protein ligase, putative	492
Tb927.11.1810	hypothetical protein, conserved	957
Tb927.10.7500	fibrillarin (NOP1)	903
Tb927.8.5510	apurinic/apyrimidinic endonuclease, putative	1191
Tb927.7.3420	peptidyl-prolyl cis-trans isomerase, putative (PPIase)	339
Tb927.7.4430	hypothetical protein, conserved	690
Tb927.8.3770	mitogen-activated protein kinase, putative (MPK10)	1230
Tb927.3.4900	tRNA isopentenyltransferase, putative	1377
Tb927.11.3670	hypothetical protein, conserved	1374
Tb927.6.3040	small GTP-binding protein Rab28, putative,Ras- related protein Rab-26 (Rab26), putative	723
Tb927.9.11830	hypothetical protein, conserved	1962
Tb927.6.2430	hypothetical protein, conserved (ATG5)	1341
Tb927.6.1160	leucine-rich repeat protein (LRRP), putative	2226
Tb927.8.1680	kinetoplastid kinetochore protein 12 (kkt12)	603
Tb927.3.2500	hypothetical protein	1188
Tb927.9.10660	hypothetical protein, conserved	528
Tb927.10.3630	hypothetical protein, conserved	1120
Tb927.11.13310	hypothetical protein, conserved	909
Tb927.4.520	hypothetical protein, conserved	612
Tb927.11.13590	hypothetical protein, conserved	402
Tb927.10.6900	hypothetical protein	1968
Tb927.6.1700	hypothetical protein, conserved	573
Tb927.9.9370	hypothetical protein, conserved	774
Tb927.11.5820	hypothetical protein, conserved	909
Tb927.8.7450	myosin heavy chain kinase A, putative	984
Tb927.9.4390	DNA-damage inducible protein DDI1-like protein	1137
Tb927.9.4420	hypothetical protein, conserved	1248
Tb927.10.8700	selenoprotein, putative	264
Tb927.10.4850	hypothetical protein, conserved	1419
Tb927.10.12090	RNA-binding protein, putative (RBP7A)	351
Tb927.11.4660	kinesin, putative,MCAK-like kinesin, putative,kinesin family member 6, putative (Kif13-2)	2073
Tb927.5.3270	hypothetical protein, conserved	2502
Tb927.1.490	hypothetical protein	249
Tb927.8.3820	hypothetical protein, conserved	1020
Tb927.9.6730	hypothetical protein, conserved	1002
Tb927.8.2420	hypothetical protein, conserved	918
Tb927.10.6630	ATP-dependent DEAD/H RNA helicase HEL64, putative (HEL64)	1707
Tb927.4.3000	hypothetical protein, conserved	1305
Tb927.4.4520	hypothetical protein, conserved	1515
Tb927.9.9115	hypothetical protein	174
Tb927.11.8760	hypothetical protein, conserved	1863
Tb927.11.1100	calpain, putative,cysteine peptidase, Clan CA, family C2, putative	3291
Tb927.11.510	RNA-binding protein, UBP2 (UBP2)	528
Tb927.11.15190	hypothetical protein, conserved	2049
Tb927.4.4670	hypothetical protein, conserved	1452
Tb927.2.2370	hypothetical protein, conserved	4200
Tb927.10.12540	NADH-ubiquinone oxidoreductase complex I subunit, putative,ferredoxin, putative (NDUFS1)	912
Tb927.4.380	hypothetical protein, conserved	1002
Tb927.3.3100	peptidyl-prolyl cis-trans isomerase NIMA-interacting 4, putative	369
Tb927.11.290	phosphatase and tensin homologue, putative	783
Tb927.7.7420	ATP synthase alpha chain, mitochondrial precursor,ATP synthase F1, alpha subunit	1755
Tb927.10.13150	hypothetical protein, conserved	2559
Tb927.11.1550	hypothetical protein, conserved	1575
Tb927.3.890	hypothetical protein, conserved	918
Tb927.7.1440	non-canonical poly (A) polymerase (ncPAP2)	1467
Tb927.3.1850	hypothetical protein, conserved	1788
Tb927.7.1110	asparagine synthetase a, putative	1056
Tb927.9.13520	hypothetical protein, conserved	2727
Tb927.10.12400	membrane transporter protein, putative	1449
Tb927.7.5350	hypothetical protein, conserved	1551
Tb927.8.3980	hypothetical protein, conserved	2118
Tb927.5.3490	hypothetical protein, conserved	915
Tb927.9.2490	nucleolar protein (NOP66)	1740
Tb927.11.12080	N-acetyl-D-glucosaminylphosphatidylinositol de-N-acetylase,N-Acetylglucosaminylphosphatidylinositol deacetylase,GlcNAc-PI de-N-acetylase (GPI12)	759
Tb927.11.740	eukaryotic translation initiation factor 5a, putative (eIF-5A)	501
Tb927.4.5380	hypothetical protein, conserved	4383
Tb927.6.3860	hypothetical protein, conserved	1176
Tb927.11.16640	hypothetical protein, conserved	2328
Tb927.10.5100	hypothetical protein	423
Tb927.11.11690	vacuolar ATP synthase subunit b, putative,v- ATPase B subunit,vacuolar proton pump B subunit	1488
Tb927.4.1540	hypothetical protein, conserved	1527
Tb927.10.1620	phosphoserine/threonine/tyrosine-binding protein, putative	1668
Tb927.5.4050	hypothetical protein, conserved	312
Tb927.10.1150	hypothetical protein, conserved	3003
Tb927.4.1890	hypothetical protein, conserved	675
Tb927.11.11660	conserved protein	1089
Tb927.5.1750	conserved protein, unknown function	1497
Tb927.6.4480	valyl-tRNA synthetase, putative (ValRS)	2928
Tb927.11.15730	hypothetical protein, conserved	2118
Tb927.2.5060	GTP binding protein, putative	1185
Tb927.11.605	hypothetical protein, Tryp Specific	321
Tb927.11.4880	hypothetical protein, conserved	825
Tb927.11.600	hypothetical protein, conserved	279
Tb927.11.12330	hypothetical protein, conserved	447
Tb927.8.6410	short-chain dehydrogenase, putative	1425
Tb927.11.11340	gamma-tubulin complex subunit, putative,spindle pole body component alp6, putative	2349
Tb927.8.4480	hypothetical protein, conserved	795
Tb927.4.1760	hypothetical protein, conserved	474
Tb927.10.5810	hypothetical protein, conserved	1302
Tb927.8.2880	hypothetical protein, conserved	3396
Tb927.11.14480	ubiquitin carboxyl-terminal hydrolase, putative	1329
Tb927.8.4140	hypothetical protein, conserved	1215
Tb927.8.3210	hypothetical protein, conserved	519
Tb927.7.6465	hypothetical protein, Tryp Specific	258
Tb927.6.500	gene related to expression site-associated gene 2 (GRESAG2), putative	1374
Tb927.7.6460	FG-GAP repeat protein, putative,intergrin alpha chain protein, putative	2538
Tb927.10.4740	nucleolar RNA-binding protein, putative	192
Tb927.10.2680	hypothetical protein, conserved	1728
Tb927.3.4730	hypothetical protein, conserved,leucine-rich repeat protein (LRRP), putative	1152
Tb927.11.3080	vesicular protein trafficking mediator, putative	615
Tb927.10.8940	flagellum targeting protein kharon1, putative (KH1)	1236
Tb927.6.3130	queuine tRNA-ribosyltransferase, putative	1344
Tb927.7.280	cyclophilin-type peptidyl-prolyl cis-trans isomerase, putative (PPIase)	678
Tb927.10.1840	hypothetical protein, conserved	1551
Tb927.2.4330	PFR5	2289
Tb927.11.13060	translation-associated element 2, putative	3303
Tb927.8.5550	hypothetical protein, conserved	480
Tb927.8.2220	hypothetical protein, conserved	4488
Tb927.9.6130	calmodulin, putative	474
Tb927.11.8880	hypothetical protein, conserved	1140
Tb927.11.2235	hypothetical protein	171
Tb927.11.5570	DNA replication licensing factor MCM5, putative	2313
Tb927.5.1530	hypothetical protein, conserved	1617
Tb927.10.2630	hypothetical protein, conserved	834
Tb927.7.3310	hypothetical protein, conserved	987
Tb927.11.3880	actin, putative (TRYPARP)	1302
Tb927.10.8490	glucose transporter, putative	1590
Tb927.11.10900	MENG	2547
Tb927.11.13250	eukaryotic translation initiation factor 2 gamma, putative (eIF-2-gamma)	1434
Tb927.1.4220	hypothetical protein, conserved	1200
Tb927.3.5490	flagellar transport protein, putative (PIFTB2)	2070
Tb927.9.11310	unspecified product	768
Tb927.4.4060	hypothetical protein, conserved	2832
Tb927.10.13710	hypothetical protein, conserved	996
Tb927.7.2740	hypothetical protein, conserved	543
Tb927.1.2770	hypothetical protein, conserved	1212
Tb927.9.1910	hypothetical protein, conserved	648
Tb927.10.15380	U3 snoRNA-associated protein UTP11, putative	1041
Tb927.11.13210	hypothetical protein, conserved	1029
Tb927.8.6240	STOP axonemal protein	801
Tb927.7.5910	ATG8/AUT7/APG8/PAZ2, putative,ubiquitin-like protein (ATG8B)	363
Tb927.11.13450	hypothetical protein, conserved	828
Tb927.10.13430	citrate synthase, putative	1455
Tb927.3.5170	hypothetical protein, conserved	1242
Tb927.10.15650	tRNA pseudouridine synthase A-like protein	1767
Tb927.3.2770	hypothetical protein, conserved	3411
Tb927.10.12390	hypothetical protein, conserved	777
Tb927.2.2140	hypothetical protein, conserved	327
Tb927.6.2370	ubiquitin-protein ligase, putative	3255
Tb927.10.13380	hypothetical protein, conserved	2142
Tb927.10.280	cytochrome oxidase subunit VI (COXVI)	477
Tb927.11.9590	S-adenosylhomocysteine hydrolase, putative	1314
Tb927.7.7210	hypothetical protein, conserved	2091
Tb927.11.11500	cyclin dependent kinase-binding protein, putative	1695
Tb927.3.1080	hypothetical protein, conserved	756
Tb927.9.10370	TAX-1	1092
Tb927.6.1570	2-hydroxy-3-oxopropionate reductase, putative	903
Tb927.10.3410	hypothetical protein	324
Tb927.5.2510	hypothetical protein, conserved	4200
Tb927.11.5450	malic enzyme	1716
Tb927.10.3140	leucine-rich repeat protein (LRRP), putative	1893
Tb927.5.2040	hypothetical protein, conserved	981
Tb927.11.12850	oligopeptidase b,serine peptidase, clan SC, family S9A-like protein (OPB)	2148
Tb927.4.260	retrotransposon hot spot protein 3 (RHS3), putative	1674
Tb927.5.3640	hypothetical protein, conserved	813
Tb927.11.190	elongation factor, putative	1944
Tb927.9.8180	hypothetical protein, conserved	1929
Tb927.4.3920	hypothetical protein, conserved	3240
Tb927.11.2820	hypothetical protein, conserved	2625
Tb927.11.9370	hypothetical protein, conserved	1863
Tb927.3.950	hypothetical protein, conserved	1263
Tb927.8.4310	hypothetical protein, conserved	1947
Tb927.9.10190	hypothetical protein, conserved	2022
Tb927.11.14100	DRBD4 (DRBD4)	1518
Tb927.8.8150	hypothetical protein, conserved	549
Tb927.10.7240	kinetoplastid kinetochore protein 14 (kkt14)	2058
Tb927.4.2030	ALBA-Domain Protein (ALBA4)	654
Tb927.8.5300	hypothetical protein, conserved	1689
Tb927.3.2190	RNA triphosphatase (TbCET1)	762
Tb927.4.2520	NAD dependent deacetylase, putative,transcriptional regulator, Sir2 family protein, nicotinic acid mononucleotide 5,6-dimethylbenzimidazole (cobb) protein	735
Tb927.10.14520	hypothetical protein, conserved	1401
Tb927.9.2550	hypothetical protein, conserved	3129
Tb927.8.6640	hypothetical protein, conserved	1815
Tb927.2.4930	esterase, putative	738
Tb927.4.1950	NADPH--cytochrome p450 reductase, putative (CPR)	1833
Tb927.7.4740	hypothetical protein, conserved	996
Tb927.6.4100	hypothetical protein, conserved	2394
Tb927.6.880	hypothetical protein, conserved	1395
Tb927.9.13310	hypothetical protein, conserved	300
Tb927.6.3450	hypothetical protein, conserved	2442
Tb927.9.12040	hypothetical protein, conserved	1536
Tb927.2.4680	hypothetical protein, conserved	1236
Tb927.2.6100	hypothetical protein, conserved	1464
Tb927.10.7860	hypothetical protein, conserved	651
Tb927.9.9580	tubulin tyrosine ligase protein, putative	1974
Tb927.7.4290	hypothetical protein, conserved	894
Tb927.10.8130	hypothetical protein, conserved	1230
Tb927.6.4810	zinc-binding protein (Yippee), putative	354
Tb927.11.15500	hypothetical protein, conserved	852
Tb927.11.10750	Pre-mRNA-splicing factor CWC22, putative (TbCWC22)	1746
Tb927.10.4440	predicted SAP domain protein	864
Tb927.1.4760	hypothetical protein, conserved	3087
Tb927.5.3020	hypothetical protein, conserved	1263
Tb927.10.5710	hypothetical protein, conserved	684
Tb927.4.1370	hypothetical protein, conserved	456
Tb927.9.3600	hypothetical protein, conserved	927
Tb927.8.2940	mannosyl-oligosaccharide 1,2-alpha-mannosidase IB, putative	1314
Tb927.3.4820	acyltransferase, putative	918
Tb927.10.15010	lipoic acid synthetase, mitochondrial precursor, putative	1230
Tb927.7.1580	hypothetical protein, conserved	2676
Tb927.1.1680	Transcription elongation factor 1 domain-containing protein	714
Tb927.1.2330	beta tubulin	1329
Tb927.7.2170	hypothetical protein, conserved	4446
Tb927.8.7270	hypothetical protein, conserved	1218
Tb927.7.5160	deoxyuridine triphosphatase, putative,dUTP diphosphatase	864
Tb927.3.4030	hypothetical protein, conserved	3642
Tb927.7.6580	hypothetical protein	3231
Tb927.5.610	acidic phosphatase, putative	1287
Tb927.6.3630	sphingosine 1-phosphate lyase, putative,sphingosine phosphate lyase-like protein, putative (SPL)	1617
Tb927.6.4500	hypothetical protein, conserved	612
Tb927.11.4540	nucleoporin 48 (TbNup48)	1362
Tb927.3.5340	Hsc70-interacting protein (Hip), putative	1155
Tb927.7.2350	hypothetical protein, conserved	3060
Tb927.7.7180	leucine-rich repeat protein (LRRP), putative,leucine-rich repeat protein 1 (LRRP1), putative	1938
Tb927.6.830	hypothetical protein, conserved	591
Tb927.9.15060	rRNA processing protein, putative	756
Tb927.10.10140	paraflagellar rod component, putative (PFC19)	996
Tb927.7.1910	pyridoxal phosphate containing glycine decarboxylase, putative,glycine dehydrogenase, putative (GCVP)	2913
Tb927.11.16360	hypothetical protein, conserved	1056
Tb927.5.950	monothiol glutaredoxin, putative	669
Tb927.11.17015	hypothetical protein, conserved	219
Tb927.11.17016	hypothetical protein, Tryp Specific	570
Tb927.8.7890	receptor-type adenylate cyclase GRESAG 4, putative	3804
Tb927.11.17010	hypothetical protein, conserved	324
Tb927.5.3940	helicase, putative	2016
Tb927.10.2150	hypothetical protein, conserved	645
Tb927.5.1250	hypothetical protein, conserved	1731
Tb927.11.14290	vacuolar sorting protein, putative	681
Tb927.7.4980	zinc finger protein family member, putative (ZC3H23)	1188
Tb927.11.12620	hypothetical protein, conserved	2271
Tb927.11.3470	endosomal integral membrane protein, putative	1824
Tb927.6.310	receptor-type adenylate cyclase GRESAG 4, putative	3819
Tb927.7.630	hypothetical protein, conserved	753
Tb927.10.11810	hypothetical protein, conserved	1917
Tb927.8.630	lipoate-protein ligase, putative,lipoyl ligase, putative,lipoyltransferase, putative,lipoate biosynthesis protein, putative	1539
Tb927.8.1440	maoC-like dehydratase, putative	489
Tb927.8.6570	hypothetical protein, conserved	675
Tb927.10.7520	folylpolyglutamate synthase, putative (FPGS)	1503
Tb927.8.5530	COP9 signalosome complex subunit 5, putative,JAB-MPN domain protein	1188
Tb927.3.2340	peroxin-2,glycosome import protein (gim1) (PEX2)	999
Tb927.4.2730	kinesin, putative	2412
Tb927.11.1830	hypothetical protein, conserved	1713
Tb927.7.3400	hypothetical protein, conserved	1314
Tb927.10.14730	chaperone protein DNAj, putative	1332
Tb927.11.3690	hypothetical protein, conserved	1128
Tb927.8.3790	paraflagellar rod component, putative (PFC2)	672
Tb927.6.2410	hypothetical protein, conserved	615
Tb927.9.11760	DNA repair protein RAD2, putative	2241
Tb927.6.2140	hypothetical protein, conserved	804
Tb927.6.1490	leucine-rich repeat protein (LRRP), putative	1311
Tb927.10.10850	argonaute-like protein (AGO1)	2712
Tb927.6.1140	dolichyl-P-Man:GDP-Man5GlcNAc2-PP-dolichyl alpha-1,2-mannosyltransferase, putative,Asparagine-linked glycosylation protein 9	2025
Tb927.9.14080	vesicle-associated membrane protein, putative	618
Tb927.2.3480	transcription elongation factor s-II, putative (TFIIS2-2)	1146
Tb927.2.3370	UDP-Gal or UDP-GlcNAc-dependent glycosyltransferase, putative	1134
Tb927.11.13860	hypothetical protein, conserved	798
Tb927.9.11100	cAMP-dependent protein kinase catalytic subunit 1 (PKAC1)	1005
Tb927.10.6430	hypothetical protein	378
Tb927.11.10570	hypothetical protein, conserved	1002
Tb927.9.8370	hypothetical protein, conserved	477
Tb927.11.6640	cytochrome b5, putative (CYB5)	402
Tb927.10.6380	ring finger containing protein	660
Tb927.4.4290	UDP-Gal or UDP-GlcNAc-dependent glycosyltransferase, putative	1158
Tb927.5.2700	otubain, putative,otubain cysteine peptidase, Clan CA, family C65, putative	807
Tb927.11.1340	hypothetical protein, conserved	3471
Tb927.11.5840	Protein translation factor SUI1 homolog, putative	330
Tb927.10.3350	hypothetical protein, conserved	1638
Tb927.11.5660	hypothetical protein, conserved	1227
Tb927.8.7470	hypothetical protein, conserved	1713
Tb927.10.8720	CCR4-NOT transcription complex subunit 10, putative	1668
Tb927.11.10100	hypothetical protein, conserved	483
Tb927.1.1300	hypothetical transmembrane protein, conserved	924
Tb927.10.4870	tRNA-dihydrouridine synthase 2, putative	1308
Tb927.7.5760	nuclear transport factor 2 protein, putative (NFT2)	408
Tb927.10.4890	hypothetical protein, conserved	906
Tb927.10.540	ATP-dependent DEAD/H RNA helicase, putative,DEAD box RNA helicase, putative	1311
Tb927.8.2440	hypothetical protein, conserved	606
Tb927.10.6650	G10 protein homologue, putative	726
Tb927.9.8510	hypothetical protein, conserved	2097
Tb927.11.2120	hypothetical protein, conserved	2367
Tb927.4.3020	ATP-dependent DEAH-box RNA helicase, putative	4323
Tb927.11.1160	hypothetical protein, conserved	3324
Tb927.4.2990	hypothetical protein, conserved	3870
Tb927.11.1690	hypothetical protein, conserved	552
Tb927.11.8780	hypothetical protein, conserved	1722
Tb927.8.7780	hypothetical protein, conserved	2469
Tb927.10.10700	splicing factor Prp31	1068
Tb927.10.3990	DHH1 (DHH1)	1221
Tb927.3.3120	hypothetical protein, conserved	1302
Tb927.1.4480	hypothetical protein, conserved	4455
Tb927.10.13170	hypothetical protein, conserved	1032
Tb927.11.9780	conserved protein	3234
Tb927.10.7760	hypothetical protein, conserved	594
Tb927.6.1720	hypothetical protein, conserved	2295
Tb927.3.1870	hypothetical protein, conserved	870
Tb927.6.4710	calmodulin, putative	2022
Tb927.7.1460	hypothetical protein, conserved	2907
Tb927.9.13050	hypothetical protein, conserved	3735
Tb927.10.4380	hypothetical protein	741
Tb927.11.760	protein phosphatase 2C, putative	1227
Tb927.5.420	hypothetical protein	1122
Tb927.10.130	hypothetical protein	474
Tb927.6.3840	reticulon domain protein	561
Tb927.8.6780	hypothetical protein, conserved	1185
Tb927.10.9450	hypothetical protein	753
Tb927.9.12900	RNA polymerase-associated protein LEO1, putative	1743
Tb927.11.16620	hypothetical protein, conserved	1824
Tb927.11.16990	hypothetical protein, conserved	1968
Tb927.10.6280	hypothetical protein, conserved	657
Tb927.4.1560	hypothetical protein, conserved	1608
Tb927.10.1600	hypothetical protein, conserved	1074
Tb927.11.14840	chromosomal passenger protein (CTC2)	753
Tb927.10.4125	hypothetical protein	183
Tb927.11.14820	hypothetical protein, conserved	2139
Tb927.8.6430	hypothetical protein, conserved	318
Tb927.1.1580	cytochrome c oxidase assembly factor, putative,electron transport protein SCO1/2, putative	906
Tb927.10.9180	hypothetical protein, conserved	1257
Tb927.8.1945	hypothetical protein, Tb specific	438
Tb927.8.1940	endosomal integral membrane protein, putative	1887
Tb927.10.11030	hypothetical protein, conserved	303
Tb927.11.7690	hypothetical protein	2802
Tb927.10.5380	intraflagellar transport protein IFT122, putative	3729
Tb927.11.7695	hypothetical protein, Tryp Specific	906
Tb927.4.1740	hypothetical protein, conserved	1269
Tb927.7.4170	fatty acid elongase, putative	816
Tb927.11.8165	hypothetical protein, conserved	297
Tb927.10.14280	mitochondrial carrier protein (MCP20)	912
Tb927.7.6440	vesicle transport v-SNARE protein, putative	669
Tb927.4.2240	hypothetical protein, conserved	1173
Tb927.7.6110	hypothetical protein, conserved	645
Tb927.9.12670	predicted zinc finger protein,nucleic acid binding protein, putative	1092
Tb927.10.11150	hypothetical protein, conserved	681
Tb927.9.15905	hypothetical protein	105
Tb927.9.15270	hypothetical protein, conserved	1632
Tb927.5.1730	ecotin family (I11), putative,inhibitor of serine peptidase (ISP), putative (ISP)	498
Tb927.10.2430	receptor-type adenylate cyclase GRESAG 4, putative	3729
Tb927.4.4840	amino acid transporter 7, putative (AATP7)	1422
Tb927.5.1880	ecotin family (I11), putative,inhibitor of serine peptidase (ISP), putative (ISP2)	465
Tb927.11.880	cyclophilin a,cyclophilin type peptidyl-prolyl cis-trans isomerase (CYPA)	534
Tb927.10.8920	ras-like small GTPase, putative (TbGRP)	1020
Tb927.3.4750	aminopeptidase, putative,metallo-peptidase, Clan MA(E) Family M1	2616
Tb927.11.7030	hypothetical protein, conserved	1272
Tb927.10.5520	hypothetical protein, conserved	972
Tb927.10.1860	hypothetical protein, conserved	1083
Tb927.9.6110	hypothetical protein, conserved	2955
Tb927.10.13880	hypothetical protein, conserved	3261
Tb927.8.2200	terbinafine resistance locus protein (yip1), putative	570
Tb927.8.1520	NUDIX family hydrolase, putative	1179
Tb927.4.4100	hypothetical protein, conserved	1620
Tb927.5.1080	RNA-binding protein, putative (RBP22)	714
Tb927.10.4090	hypothetical protein, conserved	240
Tb927.11.3860	hypothetical protein, conserved	1356
Tb927.11.10920	hypothetical protein, conserved	954
Tb927.11.8430	hypothetical protein, conserved	786
Tb927.1.4970	hypothetical protein	348
Tb927.9.6230	unspecified product	1113
Tb927.9.11370	hypothetical protein, conserved	438
Tb927.8.790	hypothetical protein, conserved	3900
Tb927.7.2720	hypothetical protein, conserved	1992
Tb927.10.13770	hypothetical protein, conserved	342
Tb927.4.4040	hypothetical protein, conserved	780
Tb927.9.9960	katanin, putative	1617
Tb927.3.3460	hypothetical protein, conserved	1452
Tb927.10.12820	hypothetical protein, conserved	3042
Tb927.7.5970	protein associated with differentiation 5, putative (PAD5)	1758
Tb927.5.990	hypothetical protein, conserved	591
Tb927.11.13470	hypothetical protein, conserved	711
Tb927.3.5400	hypothetical protein, conserved	1719
Tb927.9.8740	RNA-binding protein (DRBD3)	984
Tb927.10.730	ATP synthase, putative	1407
Tb927.3.5150	exonuclease, putative	990
Tb927.3.1310	hypothetical protein, conserved	3762
Tb927.10.13540	RNA-binding protein, putative (RBP12)	1104
Tb927.4.2630	ATP-dependent DEAD/H RNA helicase, putative	2532
Tb927.7.3660	hypothetical protein, conserved	1950
Tb927.3.2750	hypothetical protein, conserved	2616
Tb927.2.2160	paraflagellar rod component, putative (PFC11)	990
Tb927.3.3800	hypothetical protein, conserved	3075
Tb927.6.2600	hypothetical protein, conserved	432
Tb927.6.2350	hypothetical protein, conserved	2775
Tb927.7.7230	nitroreductase,NADH dehydrogenase, putative (NTR)	963
Tb927.11.6780	chromatin binding protein, putative,regulator of chromatin condensation, putative (RCC1)	1683
Tb927.11.9570	hypothetical protein, conserved	897
Tb927.11.11520	glycosomal membrane protein (PEX11)	657
Tb927.8.1780	protein kinase, putative	2340
Tb927.6.1550	leucine-rich repeat protein (LRRP), putative	1062
Tb927.9.10350	hypothetical protein, conserved	624
Tb927.10.3160	hypothetical protein, conserved	393
Tb927.5.2060	cell division control protein, putative	2184
Tb927.8.5490	hypothetical protein, conserved	1872
Tb927.8.6100	hypothetical protein, conserved	3132
Tb927.11.5470	hypothetical protein, conserved	1254
Tb927.11.12870	hypothetical protein, conserved	2208
Tb927.9.2910	hypothetical protein, conserved	543
Tb927.11.4780	pyruvate dehydrogenase (lipoamide) kinase, putative	1338
Tb927.4.3900	hypothetical protein, conserved	1197
Tb927.11.2800	hypothetical protein, conserved	816
Tb927.11.6870	14-3-3 protein	759
Tb927.10.16070	eukaryotic translation initiation factor 4e, putative	756
Tb927.3.970	hypothetical protein, conserved	1113
Tb927.8.1160	vacuolar-type Ca2+-ATPase, putative	3309
Tb927.10.10270	hypothetical protein	342
Tb927.11.14120	phenylalanyl-tRNA synthetase alpha chain, putative	1491
Tb927.11.11930.2	hypothetical protein, conserved	552
Tb927.11.5780	mitochondrial DNA-directed RNA polymerase (MTRNAP)	3825
Tb927.10.3290	hypothetical protein, conserved	822
Tb927.5.2390	hypothetical protein, conserved	1029
Tb927.10.14500	hypothetical protein, conserved	1014
Tb927.4.5080	hypothetical protein, conserved	390
Tb927.5.293b	hypothetical protein	882
Tb927.1.5160	hypothetical protein	285
Tb927.6.1800	protein phosphatase 2C, putative	1149
Tb927.7.4760	hypothetical protein, conserved	1620
Tb927.7.6940	glutaminyl cyclase, putative	2244
Tb927.9.13990	RNA-binding protein, putative (DRBD2)	918
Tb927.5.3620	kinetoplastid-specific dual specificity phosphatase, putative	1338
Tb927.11.4250	hypothetical protein, conserved	723
Tb927.10.1290	hypothetical protein, conserved	252
Tb927.5.4390	hypothetical protein, conserved	408
Tb927.10.7840	hypothetical protein, conserved	897
Tb927.11.8040	hypothetical protein, conserved	558
Tb927.11.1570	hypothetical protein, conserved	1419
Tb927.5.2930	hypothetical protein, conserved	1113
Tb927.8.7640	amino acid transporter 1, putative (AATP1)	1404
Tb927.10.8110	hypothetical protein, conserved	825
Tb927.6.4830	hypothetical protein, conserved	1593
Tb927.6.4380	hypothetical protein, conserved	1269
Tb927.10.8115	hypothetical protein, conserved	204
Tb927.11.15520	hypothetical protein, conserved	2310
Tb927.10.4460	leucine carboxyl methyltransferase, putative	903
Tb927.11.4430	ferric reductase, putative,ferric reductase transmembrane component, putative	2340
Tb927.1.4740	hypothetical protein, conserved	3180
Tb927.5.4575	hypothetical protein	309
Tb927.10.1470	hypoxanthine-guanine phosphoribosyltransferase (HGPRT)	633
Tb927.4.1350	glyoxalase II,hydroxyacylglutathione hydrolase, putative (glx2-2)	1434
Tb927.11.7200	hypothetical protein, conserved	1842
Tb927.11.13270	hypothetical protein, conserved	813
Tb927.8.2920	mannosyl-oligosaccharide 1,2-alpha-mannosidase IB, putative	1794
Tb927.1.3910	hypothetical protein, conserved	2724
Tb927.6.3530	hypothetical protein, conserved	843
Tb927.9.17940	hypothetical protein	504
Tb927.8.500	hypothetical protein	945
Tb927.7.5490	arginine N-methyltransferase, type III (PRMT7)	1173
Tb927.6.3430	protein kinase, putative	2541
Tb927.10.13960	flagellar protein PF20	1770
Tb927.7.2110	kinetoplastid kinetochore protein 11 (kkt11)	756
Tb927.9.15590	BARP protein (BARP)	981
Tb927.8.7255	hypothetical protein, Tryp Specific	222
Tb927.8.7250	hypothetical protein, conserved	798
Tb927.10.9610	hypothetical protein	498
Tb927.2.1180	retrotransposon hot spot protein 3 (RHS3), putative	1740
Tb927.6.4520	hypothetical protein, conserved	1311
Tb927.10.12610	hypothetical protein	336
Tb927.3.3250	hypothetical protein, conserved	1011
Tb927.7.5140	hypothetical protein, conserved	1413
Tb927.11.4920	hypothetical protein, conserved	819
Tb927.5.670	hypothetical protein, conserved	2889
Tb927.10.9240	hypothetical protein, conserved	1098
Tb927.9.15040	hypothetical protein, conserved	843
Tb927.11.14720	hypothetical protein, conserved	1131
Tb927.3.3780	tryparedoxin 1a, putative (TXN1a)	435
Tb927.9.7960	hypothetical protein	873
Tb927.4.900	hypothetical protein, conserved	696
Tb927.2.5290	hypothetical protein, conserved	1104
Tb927.11.410	hypothetical protein, conserved	372
Tb927.10.14340	hypothetical protein, conserved	3522
Tb927.11.16380	hypothetical protein, conserved	636
Tb927.8.4695	hypothetical protein, Tryp Specific	204
Tb927.8.4690	hypothetical protein, conserved	375
Tb927.5.1270	hypothetical protein, conserved	648
Tb927.1.3000	aminoacylase, putative,N-acyl-L-amino acid amidohydrolase, putative	1209
Tb927.7.3640	hypothetical protein, conserved	1056
Tb927.11.12600	ATP-dependent DNA helicase, putative	2532
Tb927.11.3320	ras-like small GTPase, putative (TbGTR)	1068
Tb927.11.3450	hypothetical protein, conserved	2070
Tb927.11.1240	hypothetical protein, conserved	1248
Tb927.11.12860.2	cAMP response protein, putative (CARP2a)	708
Tb927.7.650	hypothetical protein, conserved	2955
Tb927.10.11830	hypothetical protein, conserved	1233
Tb927.2.4140	hypothetical protein, conserved	2190
Tb927.8.650	cation-transporting ATPase, putative	3786
Tb927.3.5360	hypothetical protein, conserved	825
Tb927.3.2320	COP9 signalosome complex subunit 2, putative	1323
Tb927.7.3460	hypothetical protein, conserved	1350
Tb927.7.3390	hypothetical protein, conserved	1047
Tb927.10.14750	fibrillarin, putative	915
Tb927.9.7230	ADP-ribosylation factor-like protein, putative (ARL1B)	582
Tb927.3.4410	hypothetical protein, conserved	663
Tb927.3.4940	5-histidylcysteine sulfoxide synthase, putative	2250
Tb927.11.15890	hypothetical protein, conserved	2865
Tb927.10.4910	mitochondrial carrier protein (MCP4)	2115
Tb927.6.2160	hypothetical protein, conserved	888
Tb927.10.4630	hypothetical protein, conserved	642
Tb927.9.11740	cyclophilin type peptidyl-prolyl cis-trans isomerase, putative (PPIase)	552
Tb927.3.5090	tryparedoxin 2, putative (TXN2)	597
Tb927.6.5070	hypothetical protein, conserved	1365
Tb927.2.6180	iron/ascorbate oxidoreductase family protein, putative	960
Tb927.11.13800	hypothetical protein, conserved	327
Tb927.9.8350	hypothetical protein, conserved	1815
Tb927.9.11120	hypothetical protein, conserved	1809
Tb927.9.8680	cytochrome c oxidase assembly factor, putative	816
Tb927.10.6415	hypothetical protein	222
Tb927.11.9140	mitochondrial RNA binding complex 1 subunit (MRB0880)	525
Tb927.8.1310	mitochondrial carrier protein,ADP/ATP mitochondrial translocase, putative,adenine nucleotide mitochondrial translocator, putative (MCP15)	1005
Tb927.11.8400	Mitochondrial RNA processing endonuclease 1 (mRPN1)	1461
Tb927.11.5860	protein kinase, putative	1029
Tb927.10.3330	hypothetical protein, conserved	1050
Tb927.5.2720	zinc-finger protein ZPR1, putative	1416
Tb927.10.3620	Laminin-like protein, putative	927
Tb927.11.5640	hypothetical protein, conserved	2874
Tb927.11.8230	hypothetical protein, conserved	1194
Tb927.8.7410	calreticulin, putative	1188
Tb927.11.10120	hypothetical protein, conserved	2409
Tb927.10.4810	hypothetical protein, conserved	414
Tb927.8.6450	inhibitor of cysteine peptidase (ICP)	366
Tb927.2.5980	ATP-dependent Clp protease subunit, heat shock protein 104 (HSP104), putative,atp-dependent chaperone (HSP104)	2613
Tb927.7.5700	hypothetical protein, conserved	963
Tb927.8.2460	hypothetical protein, conserved	855
Tb927.10.6670	dynein light chain, putative	378
Tb927.11.2140	hypothetical protein, conserved	3342
Tb927.11.9520	DNA topoisomerase III, putative	2757
Tb927.6.1120	hypothetical protein, conserved	2220
Tb927.10.10870	protein kinase, putative	1713
Tb927.3.1120	GTP-binding nuclear protein rtb2, putative (rtb2)	654
Tb927.10.10720	hypothetical protein, conserved	906
Tb927.10.15930	hypothetical protein, conserved	1458
Tb927.9.4680	ATP-dependent DEAD box helicase, putative,eukaryotic initiation factor 4a, putative	1215
Tb927.11.16460	hypothetical protein, conserved	2229
Tb927.9.13290	hypothetical protein, conserved	1017
Tb927.2.2400	hypothetical protein, conserved	2250
Tb927.6.2830	GTPase activating protein, conserved	1347
Tb927.10.13190	Actin-related protein 2/3 complex subunit 1, putative,ARP2/3 complex subunit 1 (ARPC1)	1158
Tb927.4.1720	nucleoside diphosphate kinase, putative	1050
Tb927.4.1050	hypothetical protein, conserved	1386
Tb927.10.1700	hypothetical protein, conserved	1488
Tb927.9.10650	hypothetical protein	396
Tb927.9.13070	predicted heat shock factor binding protein	249
Tb927.11.12045	hypothetical protein	180
Tb927.4.120	hypothetical protein	372
Tb927.9.5330	hypothetical protein, conserved	1143
Tb927.11.12040	hypothetical protein, conserved	324
Tb927.11.780	hypothetical protein, conserved	1845
Tb927.10.150	hypothetical protein, conserved	525
Tb927.5.440	trans-sialidase, putative	2328
Tb927.9.8820	hypothetical protein, conserved	3162
Tb927.11.16600	exosome-associated protein 2 (EAP2)	885
Tb927.11.16970	protein phosphatase 4, putative	912
Tb927.10.1660	hypothetical protein, conserved	888
Tb927.1.2985	hypothetical protein, conserved	297
Tb927.10.11585	hypothetical protein	237
Tb927.1.2980	hypothetical protein, conserved	3417
Tb927.8.4500	Eukaryotic translation initiation factor 4 gamma type 5 (eif4g5)	2250
Tb927.8.8340	hypothetical protein, conserved	843
Tb927.4.2310	asparaginyl-tRNA synthetase, putative	2004
Tb927.10.7100	delta-4 fatty acid desaturase	1266
Tb927.8.5110	hypothetical protein, conserved	3567
Tb927.11.15770	hypothetical protein, conserved	1074
Tb927.10.4100	hypothetical protein, conserved	2076
Tb927.9.7150	RNA pseudouridylate synthase protein, putative	3765
Tb927.1.1960	chaperone protein DNAj, putative	1977
Tb927.11.1020	ribokinase, putative	1002
Tb927.11.11385	hypothetical protein, conserved	294
Tb927.11.11380	hypothetical protein, conserved	1653
Tb927.8.4440	mitochondrial carrier protein (MCP19)	1104
Tb927.2.4760	hypothetical protein, conserved	1098
Tb927.10.3130	hypothetical protein, conserved	2355
Tb927.11.10500	hypothetical protein, conserved	1590
Tb927.7.4150	hypothetical protein, conserved	3756
Tb927.11.5070	ethanolamine phosphotransferase (EPT) (TbGPI13)	2517
Tb927.7.3040	hypothetical protein, conserved	1908
Tb927.7.6130	hypothetical protein, conserved	660
Tb927.7.6420	hypothetical protein, conserved	393
Tb927.9.12650	ubiquitin-activating enzyme e1, putative (UBA2)	3507
Tb927.7.6425	hypothetical protein	111
Tb927.8.4990	Paraflagellar rod protein 2,Paraflagellar rod protein A (PFR2)	1803
Tb927.10.11130	hypothetical protein, conserved	2934
Tb927.11.13390	hypothetical protein, conserved	504
Tb927.5.1860	hypothetical protein, conserved	1530
Tb927.5.1710	ribonucleoprotein p18, mitochondrial precursor, putative	567
Tb927.10.2410	MSP-C, putative (MSP-C)	1776
Tb927.10.8300	U1A small nuclear ribonucleoprotein (RBP14A)	492
Tb927.10.8900	choline/ethanolamine phosphotransferase (CEPT)	1299
Tb927.10.14260	AP-4 complex subunit sigma-1, putative	534
Tb927.10.5500	hypothetical protein, conserved	1041
Tb927.10.1880	hypothetical protein, conserved	576
Tb927.2.4370	trypanothione synthetase (TRYS)	1884
Tb927.11.7010	protein kinase, putative	2076
Tb927.8.2260	hypothetical protein, conserved	600
Tb927.9.3410	hypothetical protein, conserved	381
Tb927.4.4120	hypothetical protein, conserved	399
Tb927.10.11620	calcium-transporting ATPase, putative	3303
Tb927.9.11350	hypothetical protein, conserved	933
Tb927.4.4020	amino acid transporter, putative	1416
Tb927.10.13750	hypothetical protein, conserved	888
Tb927.7.2250	carnitine O-palmitoyltransferase II, putative	2007
Tb927.7.2700	NADH-cytochrome b5 reductase, putative (B5R)	864
Tb927.10.10260	EP1 procyclin (EP1)	426
Tb927.10.12800	Zinc finger CCCH domain-containing protein 38 (ZC3H38)	843
Tb927.3.3440	hypothetical protein, conserved	1038
Tb927.7.460	protein farnesyltransferase beta subunit (TbPFT)	1758
Tb927.7.5950	protein associated with differentiation 3, putative (PAD3)	1773
Tb927.8.840	hypothetical protein, conserved	3261
Tb927.8.510	hypothetical protein	816
Tb927.10.710	hypothetical protein, conserved	861
Tb927.10.6080	proteasome beta 5 subunit, putative,proteasome beta 5 subunit (PRCE)	933
Tb927.3.5420	protein transport protein Sec24 (SEC24.2)	2712
Tb927.4.3690	hypothetical protein, conserved	1320
Tb927.11.2790	hypothetical protein, conserved	2130
Tb927.10.15690	anaphase promoting complex, subunit 10-like protein	708
Tb927.3.1330	hypothetical protein, conserved	4278
Tb927.11.14550	hypothetical protein, conserved	1791
Tb927.11.3840	hypothetical protein, conserved	1389
Tb927.6.2330	RGG protein (RGG1)	753
Tb927.6.2620	hypothetical protein, conserved	534
Tb927.10.6880	glyceraldehyde 3-phosphate dehydrogenase, cytosolic (GAP)	996
Tb927.11.9550	replication factor C, subunit 4, putative	1026
Tb927.11.9080	hypothetical protein, conserved	3651
Tb927.3.2475	hypothetical protein, Tb specific	381
Tb927.9.10400	hypothetical protein, conserved	1407
Tb927.8.5470	flagellar calcium-binding protein,17 kDa calflagin,17 kDa calcimedin (Tb-17)	702
Tb927.9.7160	hypothetical protein, conserved	618
Tb927.11.5410	hypothetical protein, conserved	1953
Tb927.10.3100	glycerol-3-phosphate acyltransferase, putative	2097
Tb927.5.2000	hypothetical protein	1086
Tb927.7.3070	hypothetical protein, conserved	1497
Tb927.11.12810	ribonucleoside-diphosphate reductase small chain (RNR2)	1014
Tb927.8.3610	hypothetical protein, conserved	1341
Tb927.11.3150	conserved protein	1131
Tb927.11.9330	helicase-like protein	2898
Tb927.11.9880	hypothetical protein, conserved	1356
Tb927.10.16050	hypothetical protein, conserved	540
Tb927.8.1100	protein kinase, putative	2658
Tb927.11.14140	ethanolamine-phosphate cytidylyltransferase (TbECT)	1155
Tb927.9.9810	hypothetical protein, conserved	459
Tb927.10.13200	hypothetical protein, conserved	2787
Tb927.2.3720	ubiquitin-conjugating enzyme, putative	756
Tb927.3.5390	hypothetical protein, conserved	1548
Tb927.6.4070	hypothetical protein, conserved	786
Tb927.10.14560	hypothetical protein, conserved	2010
Tb927.3.3860	triacylglycerol lipase, putative	3750
Tb927.4.3430	hypothetical protein, conserved	330
Tb927.7.880	RNA-binding protein, putative (RPB25)	834
Tb927.2.4970	hypothetical protein, conserved	1728
Tb927.6.1820	dolichyl pyrophosphate phosphatase, putative	603
Tb927.7.4700	hypothetical protein, conserved	2097
Tb927.10.8680	hypothetical protein, conserved	1341
Tb927.7.6960	ubiquitin-conjugating enzyme, putative,non-canonical ubiquiting-conjugating enzyme 1, putative	933
Tb927.5.3350	iron superoxide dismutase, putative	717
Tb927.5.3600	ATP-dependent DEAD/H RNA helicase, putative	2847
Tb927.11.4230	hypothetical protein, conserved	3606
Tb927.3.4260	hypothetical protein, conserved	1107
Tb927.3.1100	hypothetical protein, conserved	1194
Tb927.10.10110	hypothetical protein, conserved	447
Tb927.5.4370	hypothetical protein, conserved	375
Tb927.6.5100	serine/threonine-protein kinase, putative	2526
Tb927.9.1880	hypothetical protein, conserved	1710
Tb927.10.7820	hypothetical protein, conserved	423
Tb927.10.3810	hypothetical protein, conserved	1788
Tb927.5.2910	hypothetical protein, conserved	540
Tb927.11.8060	hypothetical protein, conserved	1722
Tb927.8.7620	amino acid transporter 1, putative (AATP1)	1404
Tb927.11.15540	hypothetical protein, conserved	480
Tb927.11.10710	hypothetical protein, conserved	3549
Tb927.10.12240	3-ketoacyl-CoA reductase, putative	984
Tb927.1.4720	hypothetical protein, conserved	1896
Tb927.10.11650	hypothetical protein, conserved	486
Tb927.10.13030	cysteine peptidase, Clan CA, family C2, putative,calpain-like cysteine peptidase, putative	2241
Tb927.6.4650	UV excision repair RAD23 protein, putative	1071
Tb927.10.1410	hypothetical protein, conserved	735
Tb927.4.1330	DNA topoisomerase IB, large subunit	2091
Tb927.9.3640	hypothetical protein, conserved	597
Tb927.9.9670	proteasome alpha 1 subunit, putative,20S proteasome subunit alpha-6, (putative) (TbPSA6)	753
Tb927.3.1930	hypothetical protein, conserved	1440
Tb927.10.14980	intraflagellar transport protein IFT52, putative (IFT52)	1968
Tb927.7.6630	hypothetical protein, conserved	2538
Tb927.9.12000	hypothetical protein, conserved	1167
Tb927.7.2130	hypothetical protein, conserved	1383
Tb927.5.820	hypothetical protein, conserved	1035
Tb927.3.1680	hypothetical protein, conserved	1017
Tb927.7.1720	HIRA-interacting protein 5, putative (HIRIP5)	843
Tb927.3.3270	ATP-dependent phosphofructokinase (PFK)	1464
Tb927.9.13710	ADP-ribosylation factor, putative	549
Tb927.10.12630	hypothetical protein, conserved	657
Tb927.2.2460	ubiquitin-conjugating enzyme e2, putative	597
Tb927.11.4900	guanine nucleotide-binding beta subunit-like protein,G-protein (beta)-like protein,beta transducin-like protein	1683
Tb927.11.12250	DNA replication licensing factor MCM4, putative (MCM4)	2511
Tb927.5.650	receptor-type adenylate cyclase GRESAG 4, putative	3846
Tb927.8.3050	hypothetical protein, conserved	1704
Tb927.4.490	hypothetical protein, conserved	1647
Tb927.10.9220	hypothetical protein, conserved	666
Tb927.11.16010	hypothetical protein, conserved	3642
Tb927.11.11040	hypothetical protein, conserved	861
Tb927.10.5750	hypothetical protein, conserved,protocatechuate 4,5-dioxygenase-like protein	810
Tb927.10.5970	predicted zinc finger protein,predicted tripartite motif protein	1701
Tb927.11.230	cleavage and polyadenylation specificity factor, putative	2457
Tb927.1.3390	hypothetical protein, conserved	489
Tb927.10.2990	nuclear cap binding complex subunit CBP110 (CBP110)	3015
Tb927.11.14700	hypothetical protein, conserved	1644
Tb927.8.5900	hypothetical protein, conserved	396
Tb927.11.14705	hypothetical protein	156
Tb927.11.435	hypothetical protein, conserved	279
Tb927.4.920	hypothetical protein, conserved	762
Tb927.11.430	hypothetical protein, conserved	612
Tb927.1.70	retrotransposon hot spot protein 4 (RHS4), putative	2058
Tb927.10.14360	U2 small nuclear ribonucleoprotein 40K (U2_40K)	978
Tb927.2.240	retrotransposon hot spot protein 5 (RHS5), putative	2025
Tb927.7.6090	hypothetical protein, conserved	2289
Tb927.6.680	hypothetical protein, conserved	1062
Tb927.11.13840	hypothetical protein, conserved	2088
Tb927.10.2190	hypothetical protein, conserved	885
Tb927.7.4940	oligopeptidase B protein, putative,serine peptidase, clan SC, family S9A-like protein	2715
Tb927.9.2270	hypothetical protein, conserved	2190
Tb927.11.12660	hypothetical protein, conserved	2361
Tb927.8.3420	hypothetical protein, conserved	612
Tb927.7.670	hypothetical protein, conserved	2478
Tb927.11.3300	hypothetical protein, conserved	2799
Tb927.6.350	hypothetical protein, conserved	858
Tb927.10.11850	hypothetical protein, conserved	3315
Tb927.8.670	hypothetical protein, conserved	873
Tb927.10.11480	hypothetical protein, conserved	1914
Tb927.3.5300	hypothetical protein, conserved	519
Tb927.3.2900	eukaryotic initiation factor 2a, putative	1257
Tb927.7.2390	hypothetical protein, conserved	2856
Tb927.3.2650	cytochrome c oxidase copper chaperone, putative	222
Tb927.3.2300	hypothetical protein, conserved	606
Tb927.7.3910	hypothetical protein, conserved	1515
Tb927.7.3440	I/6 autoantigen	741
Tb927.10.14770	protein kinase, putative	1923
Tb927.11.2350	hypothetical protein, conserved	708
Tb927.3.4430	hypothetical protein, conserved	1827
Tb927.9.11720	Iron-sulfur cluster assembly protein	543
Tb927.1.1880	WD40 repeat-containing protein	4332
Tb927.11.4200	lectin, putative,mannose-specific lectin, putative	1638
Tb927.10.15110	hypothetical protein, conserved	693
Tb927.10.3640	hypothetical protein, conserved	855
Tb927.11.13820	hypothetical protein, conserved	1155
Tb927.11.13530	hypothetical protein, conserved	666
Tb927.10.6470	hypothetical protein	552
Tb927.9.8330	hypothetical protein	1458
Tb927.11.2300	eukaryotic peptide chain release factor subunit 1, putative (ERF1)	1359
Tb927.4.4920	hypothetical protein, conserved	777
Tb927.8.1370	hypothetical protein, conserved	462
Tb927.10.40	hypothetical protein	444
Tb927.10.10090	hypothetical protein, conserved	3261
Tb927.9.1120	hypothetical protein, conserved	336
Tb927.11.5620	hypothetical protein, conserved	1347
Tb927.8.7430	ubiquinol-cytochrome c reductase, putative	216
Tb927.8.6810	protein kinase, putative	1302
Tb927.10.12030	hypothetical protein, conserved	753
Tb927.10.4830	hypothetical protein, conserved	606
Tb927.7.5720	hypothetical protein, conserved	1050
Tb927.8.2480	3-oxo-5-alpha-steroid 4-dehydrogenase-like, putative	1008
Tb927.10.6690	protein tyrosine phosphatase, putative (TbPTP1)	921
Tb927.11.2160	hypothetical protein, conserved	465
Tb927.4.3060	hypothetical protein, conserved	447
Tb927.6.1450	hypothetical protein, conserved	843
Tb927.10.10890	heat shock protein, putative	2115
Tb927.6.900	hypothetical protein, conserved	2943
Tb927.5.3820	aspartate carbamoyltransferase, putative	984
Tb927.4.320	hypothetical protein, conserved	1257
Tb927.2.2390	hypothetical protein, conserved	486
Tb927.6.2810	ABC transporter, putative	1575
Tb927.1.780	leucine-rich repeat-containing protein	1143
Tb927.5.3160	protein kinase, putative	4275
Tb927.8.6190	hypothetical protein, conserved	264
Tb927.3.830	flap endonuclease-1 (FEN-1), putative	1182
Tb927.11.16830	Rab-like 5, small G protein (RABL5)	660
Tb927.9.10890	hypothetical protein, conserved	807
Tb927.9.10670	Bardet-Biedl syndrome 1 protein homolog (BBS1-like protein 1), putative	1794
Tb927.9.9310	hypothetical protein, conserved	2901
Tb927.11.14080	cyclin 2,G1 cyclin (CYC2)	636
Tb927.5.2740	hypothetical protein, conserved	1440
Tb927.11.1300	hypothetical protein, conserved	1083
Tb927.11.8210	RAD50 DNA repair-like protein	4050
Tb927.5.2210	hypothetical protein, conserved	1431
Tb927.10.3310	hypothetical protein, conserved	2841
Tb927.9.13010	hypothetical protein, conserved	1905
Tb927.11.15280	tRNA-sepcific adenosine deaminase (ADAT3)	1098
Tb927.10.4340	hypothetical protein	177
Tb927.3.1880	hypothetical protein, conserved	2028
Tb927.11.4570	Ras-related protein Rab5B (RAB5B)	612
Tb927.11.12060	hypothetical protein, conserved	951
Tb927.10.170	pseudouridine synthase, Cbf5p	1284
Tb927.9.2470	nucleolar protein (NOP86)	2283
Tb927.5.2080	guanosine monophosphate reductase, putative	1476
Tb927.4.5320	hypothetical protein, conserved	2667
Tb927.8.3990	hypothetical protein, conserved	873
Tb927.5.460	hypothetical protein, conserved	333
Tb927.8.6740	DNA repair protein, putative	1845
Tb927.10.9410	selenophosphate synthetase, putative (SPS2)	1182
Tb927.11.11670	dolichyl-lipid chaperone, putative (rft1)	1797
Tb927.4.1830	hypothetical protein, conserved	309
Tb927.3.780	proteasome alpha 7 subunit (TbPSA7)	714
Tb927.4.1520	hypothetical protein, conserved	594
Tb927.10.1640	hypothetical protein	384
Tb927.11.16560	CMP-sialic acid transporter, putative	1326
Tb927.11.14880	paraflagellar rod component, putative (PFC9)	1116
Tb927.10.7120	hypothetical protein, conserved	978
Tb927.8.5130	hypothetical protein, conserved	1734
Tb927.4.2330	hypothetical protein, conserved	243
Tb927.11.16950	hypothetical protein, conserved	357
Tb927.10.15910	glycerol uptake protein, putative	1830
Tb927.10.4160	predicted zinc finger protein	1164
Tb927.10.4690	dynein light chain, putative	339
Tb927.1.1700	AATF protein, putative	1482
Tb927.9.2780	hypothetical protein, conserved	1029
Tb927.11.12390	hypothetical protein, conserved	3489
Tb927.8.3190	hypothetical protein, conserved	945
Tb927.9.5170	phosphomevalonate kinase protein, putative	1416
Tb927.8.4420	hypothetical protein, conserved	537
Tb927.11.16480	enoyl-CoA hydratase/isomerase family protein, putative	1089
Tb927.11.9665	hypothetical protein, conserved	360
Tb927.10.11070	hypothetical protein, conserved	1452
Tb927.8.4520	hypothetical protein, conserved	534
Tb927.4.1780	hypothetical protein, conserved	1143
Tb927.2.4700	hypothetical protein, conserved	456
Tb927.6.4750	hypothetical protein, conserved	1875
Tb927.6.4970	serine/arginine-rich protein specific kinase SRPK, putative,protein kinase, putative	2172
Tb927.10.8090	hypothetical protein, conserved	471
Tb927.7.6400	hypothetical protein, conserved	513
Tb927.7.6150	hypothetical protein, conserved	657
Tb927.6.3990	hypothetical protein, conserved	2136
Tb927.10.11110	hypothetical protein, conserved	2538
Tb927.10.12260	cytosolic nonspecific dipeptidase, putative,peptidase (M20/M25/M40 family), putative	1428
Tb927.5.1840	hypothetical protein, conserved	462
Tb927.1.3560	hypothetical protein, conserved	2598
Tb927.10.8320	cytochrome oxidase subunit IX (COXIX)	375
Tb927.11.15750	AMP deaminase, putative	4254
Tb927.11.14580	RNA guanylyltransferase	1761
Tb927.11.15020	iron superoxide dismutase (TbSODB)	627
Tb927.6.3190	hypothetical protein, conserved	1647
Tb927.11.16220	hypothetical protein, conserved	564
Tb927.11.7070	ATP-dependent DEAD/H RNA helicase, putative	1653
Tb927.10.5560	GPI alpha-mannosyltransferase III,GPI10 (GPI10)	1770
Tb927.9.8720	fructose-1,6-bisphosphatase (FBPase)	1053
Tb927.8.2240	Tryptophanyl-tRNA synthetase 2	1422
Tb927.11.13410	hypothetical protein, conserved	846
Tb927.11.8860	hypothetical protein, conserved	1899
Tb927.9.4940	presenilin-like aspartic peptidase, putative,presenilin-like aspartic peptidase, clan AD, family A22A, putative	1098
Tb927.10.13470	hypothetical protein, conserved	2649
Tb927.5.1590	hypothetical protein, conserved	765
Tb927.8.7190	hypothetical protein	939
Tb927.4.2740	hypothetical protein, conserved	453
Tb927.10.10300	hypothetical protein, conserved	1782
Tb927.3.1740	hypothetical protein, conserved	2052
Tb927.8.2610	5-methyltetrahydropteroyltriglutamate-homocysteine S-methyltransferase, putative,cobalamin-independent methionine synthase	2346
Tb927.7.190	thimet oligopeptidase, putative (THOP1)	2058
Tb927.1.4280	hypothetical protein, conserved	2097
Tb927.8.2100	vacuolar ATP synthase 16 kDa proteolipid subunit, putative	498
Tb927.4.4000	amino acid transporter, putative	1371
Tb927.7.2270	hypothetical protein, conserved	702
Tb927.10.10240	procyclin-associated gene 1 (PAG1) protein (PAG1)	1218
Tb927.2.4160	hypothetical protein, conserved	2508
Tb927.2.1860	mitochondrial RNA binding complex 1 subunit (MRB1860)	2619
Tb927.8.3370	Ran-binding protein, putative	621
Tb927.10.12860	hypothetical protein, conserved	2085
Tb927.2.5150	TPR-repeat protein, putative	1470
Tb927.11.590	hypothetical protein, conserved	603
Tb927.3.5440	SNF2 DNA repair protein, putative	4494
Tb927.3.5110	hypothetical protein, conserved	1458
Tb927.11.11870	hypothetical protein, conserved	1050
Tb927.3.1350	hypothetical protein, conserved	2361
Tb927.5.1330	hypothetical protein, conserved	2958
Tb927.10.2030	hypothetical protein, conserved	1842
Tb927.11.14570	hypothetical protein, conserved	1245
Tb927.9.7200	hypothetical protein, conserved	870
Tb927.8.5730	protein kinase, putative	1422
Tb927.11.3790	hypothetical protein, conserved	879
Tb927.10.6860	endonuclease V, putative	951
Tb927.10.9780	ATP-dependent DEAD/H RNA helicase, putative,ATP- dependent RNA helicase, putative	2637
Tb927.8.1290	hypothetical protein, conserved	3321
Tb927.8.1900	hypothetical protein, conserved	1185
Tb927.8.1740	hypothetical protein, conserved	1764
Tb927.10.3120	cytochrome c oxidase assembly protein, putative	699
Tb927.5.2020	hypothetical protein, conserved	2610
Tb927.8.5450	amino acid permease 24 (AAT6)	1467
Tb927.9.16190	UDP-Gal or UDP-GlcNAc-dependent glycosyltransferase, putative	612
Tb927.7.3050	hypothetical protein, conserved	3498
Tb927.11.12830	acyl-CoA binding protein, putative	2337
Tb927.10.14090	transporter, putative	1584
Tb927.11.3170	hypothetical protein, conserved	618
Tb927.11.6520	hypothetical protein, conserved	546
Tb927.10.16030	mitogen activated protein kinase 4, putative,map kinase (MAPK2)	1098
Tb927.8.1120	hypothetical protein, conserved	372
Tb927.11.14165	hypothetical protein, Tb specific	393
Tb927.11.14160	hypothetical protein, conserved	987
Tb927.10.10800	palmitoyl acyltransferase 2, putative	1359
Tb927.9.9870	MCAK-like kinesin, putative	1449
Tb927.3.2460	hypothetical protein, conserved	1008
Tb927.10.14540	hypothetical protein	543
Tb927.3.3840	hypothetical protein, conserved	1053
Tb927.6.2640	importin alpha subunit, putative (TbKap60)	1602
Tb927.6.2310	hypothetical protein, conserved	429
Tb927.5.297b	hypothetical protein	684
Tb927.10.11680	chloride channel protein, putative	2958
Tb927.2.4950	hypothetical protein, conserved	4275
Tb927.6.1840	hypothetical protein, conserved	1035
Tb927.9.10280	Zinc finger CCCH domain-containing protein 48 (ZC3H48)	378
Tb927.6.1660	hypothetical protein, conserved	1713
Tb927.10.3780	hypothetical protein, conserved	3069
Tb927.5.2680	hypothetical protein, conserved	2256
Tb927.7.4720	hypothetical protein	717
Tb927.11.5290	mitochondrial carrier protein (MCP9)	849
Tb927.10.8660	hypothetical protein, conserved	726
Tb927.11.10080	hypothetical protein, conserved	570
Tb927.4.790	hypothetical protein, conserved	663
Tb927.5.3370	hypothetical protein	1701
Tb927.11.4740	paraflagellar rod component, putative (PFC12)	1545
Tb927.10.1780	hypothetical protein	222
Tb927.4.3680	protein phosphatase 2C, putative	840
Tb927.10.7800	cop9 signalosome complex subunit, putative,predicted PCI domain protein	1164
Tb927.11.8000	hypothetical protein, conserved	1635
Tb927.8.7600	amino acid transporter, putative	1404
Tb927.11.15560	Nucleoporin (TbNup53a)	1620
Tb927.5.3080	hypothetical protein, conserved	1005
Tb927.1.4700	hypothetical protein, conserved	960
Tb927.2.2070	hypothetical protein	474
Tb927.10.13010	protein kinase A catalytic subunit (PKAC3)	1014
Tb927.4.4790	hypothetical protein, conserved	687
Tb927.9.9690	hypothetical protein, conserved	705
Tb927.3.1910	hypothetical protein, conserved	1776
Tb927.7.1290	hypothetical protein, conserved	729
Tb927.1.3950	alanine aminotransferase (ALAT)	1515
Tb927.7.1520	hypothetical protein, conserved	291
Tb927.9.13480	hypothetical protein, conserved	498
Tb927.5.3880	hypothetical protein, conserved	2223
Tb927.7.5450	lipin, putative	2421
Tb927.3.640	hypothetical protein, conserved	891
Tb927.10.1250	hypothetical protein, conserved	786
Tb927.5.4350	NUDIX hydrolase, putative	513
Tb927.11.5350	myo-inositol/proton symporter (MIT)	1452
Tb927.9.15550	BARP protein (BARP)	873
Tb927.2.1600	hypothetical protein	933
Tb927.6.4560	hypothetical protein, conserved	1224
Tb927.10.4570	elongation factor 2	2541
Tb927.11.12230	heat shock protein HslVU, ATPase subunit HslU, putative,ATP-dependent hsl protease ATP-binding subunit hslU, putative	1491
Tb927.6.3690	pre-mRNA cleavage complex II Clp1-like, conserved	1272
Tb927.8.3070	hypothetical protein, conserved	438
Tb927.10.9200	hypothetical protein, conserved	1242
Tb927.11.16030	proteasome regulatory non-ATP-ase subunit 7 (RPN7)	1200
Tb927.9.12280	hypothetical protein, conserved	399
Tb927.6.2220	hypothetical protein, conserved	390
Tb927.10.5770	valosin-containing protein homolog,Transitional endoplasmic reticulum ATPase, putative (VCP)	2343
Tb927.10.1430	hypothetical protein, conserved	738
Tb927.5.4530	fatty acid elongase, putative	759
Tb927.11.7240	dynein regulatory complex subunit (CMF70)	1524
Tb927.10.5950	protein kinase, putative,(OTHER) NEK family, HsNEK1-like	1485
Tb927.4.1640	UDP-galactose transporter, putative	1023
Tb927.10.2200	hypothetical protein, conserved	1017
Tb927.11.14760	hypothetical protein, conserved	2310
Tb927.9.7920	hypothetical protein, conserved	309
Tb927.11.450	hypothetical protein, conserved	2466
Tb927.4.940	hypothetical protein, conserved	594
Tb927.10.14300	MEKK-related kinase 1, putative,serine/threonine protein kinase, putative (MRK1)	3252
Tb927.11.6930	hypothetical protein, conserved	699
Tb927.1.3040	hypothetical protein, conserved	813
Tb927.7.4920	hypothetical protein, conserved	2226
Tb927.7.4925	hypothetical protein, conserved	420
Tb927.11.12640	hypothetical protein, conserved	2925
Tb927.9.2250	hypothetical protein, conserved	1152
Tb927.11.3360	hypothetical protein, conserved	2730
Tb927.3.4180	hypothetical protein	1227
Tb927.8.3440	hypothetical protein, conserved	336
Tb927.6.3030	hypothetical protein, conserved	2487
Tb927.10.11870	mitochondrial RNA binding protein (MRB11870)	933
Tb927.10.11300	paraflagellar rod component, putative (PFC16)	381
Tb927.3.5320	UBX domain-containing protein	1212
Tb927.3.2920	hypothetical protein, conserved	1008
Tb927.9.15080	hypothetical protein, conserved	348
Tb927.3.2670	hypothetical protein, conserved	810
Tb927.7.3930	hypothetical protein, conserved	4200
Tb927.3.4450	hypothetical protein, conserved	609
Tb927.8.3040	hypothetical protein, conserved	609
Tb927.11.10860	hypothetical protein, conserved	1299
Tb927.6.2120	hypothetical protein, conserved	753
Tb927.9.11250	predicted WD40 repeat protein	1335
Tb927.9.11700	hypothetical protein, conserved	612
Tb927.10.13650	ARF-like 2-binding protein, putative,BART	384
Tb927.8.7380	dihydrolipoamide dehydrogenase, point mutation,acetoin dehydrogenase e3 component, putative	1641
Tb927.11.3580	hypothetical protein, conserved	1308
Tb927.11.13510	hypothetical protein, conserved	543
Tb927.8.2710	hypothetical protein, conserved	2142
Tb927.10.6320	hypothetical protein, conserved	1842
Tb927.10.6450	hypothetical protein, conserved	915
Tb927.11.2360	phenylalanyl-tRNA synthetase (beta subunit), putative	1875
Tb927.4.4940	hypothetical protein, conserved	2010
Tb927.7.7030	hypothetical protein, conserved	1956
Tb927.8.1350	hypothetical protein, conserved	1089
Tb927.4.1300	amidinotransferase, putative	1125
Tb927.10.15550	hypothetical protein, conserved	3522
Tb927.10.12010	hypothetical protein, conserved	432
Tb927.3.3980	hypothetical protein, conserved	1362
Tb927.6.2780	U3 small nuclear ribonucleoprotein (snRNP), putative	864
Tb927.10.13220	cyclophilin type peptidyl-prolyl cis-trans isomerase, putative (PPIase)	2742
Tb927.11.4140	hypothetical protein, conserved	642
Tb927.7.7350	hypothetical protein	207
Tb927.11.2180	hypothetical protein, conserved	1929
Tb927.9.9230	hypothetical protein, conserved	510
Tb927.10.4880	hypothetical protein, conserved	675
Tb927.6.1470	hypothetical protein, conserved	672
Tb927.3.1160	hypothetical protein, conserved	744
Tb927.9.10070	hypothetical protein, conserved	867
Tb927.3.2580	hypothetical protein, conserved	675
Tb927.2.3390	hypothetical protein, conserved	2286
Tb927.10.7200	hypothetical protein, conserved	2541
Tb927.9.13250	NADPH--cytochrome p450 reductase, putative (CPR)	2073
Tb927.6.960	cysteine peptidase, Clan CA, family C1, Cathepsin L-like (CP)	1353
Tb927.4.300	retrotransposon hot spot protein 3 (RHS3), putative	1719
Tb927.3.3180	Nucleoporin (TbNup98)	2979
Tb927.2.2910	hypothetical protein, conserved	1218
Tb927.11.210	hypothetical protein, conserved	2199
Tb927.2.2440	proteasome regulatory non-ATPase subunit 6 (RPN6)	1542
Tb927.6.2870	hypothetical protein, conserved	1398
Tb927.11.9270	differentiation inhibitory kinase (ZFK)	2577
Tb927.11.2980	hypothetical protein, conserved	645
Tb927.4.3880	receptor-type adenylate cyclase GRESAG 4, putative	3705
Tb927.11.16850	hypothetical protein, conserved	2646
Tb927.5.2880	chaperone protein DNAj, putative	567
Tb927.8.4090	endonuclease G, putative	1521
Tb927.6.1780	mitogen-activated protein kinase, putative,protein kinase, putative	1236
Tb927.9.9990	kinetoplastid-specific dual specificity phosphatase, putative	807
Tb927.4.2130	hypothetical protein, conserved	957
Tb927.5.2760	UDP-Gal or UDP-GlcNAc-dependent glycosyltransferase, putative	1155
Tb927.11.1320	NADH-ubiquinone oxidoreductase 20 kDa subunit, mitochondrial precursor,NDUFS7 subunit (NDHK)	609
Tb927.11.5600	hypothetical protein, conserved	360
Tb927.4.2680	hypothetical protein, conserved	2136
Tb927.11.1980	zinc finger protein family member, putative (ZC3H41)	1554
Tb927.9.4310	tricarboxylate carrier, putative	984
Tb927.11.4000	hypothetical protein, conserved	1746
Tb927.5.3410	hypothetical protein, conserved	792
Tb927.9.5370	hypothetical protein, conserved	612
Tb927.11.4550	hypothetical protein, conserved	900
Tb927.8.6760	IgE-dependent histamine-releasing factor, putative	513
Tb927.10.9430	phosphoribosylpyrophosphate synthetase, putative (PRS)	1134
Tb927.4.5300	UDP-Gal or UDP-GlcNAc-dependent glycosyltransferase, putative	1011
Tb927.11.10440	hypothetical protein, conserved	729
Tb927.9.6150	protein phosphatase 2A regulatory subunit, putative	2376
Tb927.11.11610	hypothetical protein, conserved	1719
Tb927.4.1810	hypothetical protein, conserved	345
Tb927.8.4540	PAB1-binding protein , putative (PBP1)	1653
Tb927.9.9190	hypothetical protein, conserved	2121
Tb927.4.2350	G-actin binding protein, putative,twinfilin, putative	963
Tb927.10.7140	membrane-bound acid phosphatase 2 (MBAP2)	1506
Tb927.11.1180	protein kinase, putative,cdc2-related kinase, putative (CRK6)	978
Tb927.7.2090	hypothetical protein, conserved	816
Tb927.10.15970	Triglyceride lipase, putative,class 3 lipase, putative	1695
Tb927.5.3060	hypothetical protein, conserved	1005
Tb927.11.3500	hypothetical protein, conserved	3054
Tb927.1.1760	hypothetical transmembrane protein	441
Tb927.9.5190	proliferative cell nuclear antigen (PCNA), putative	879
Tb927.8.6490	protein kinase, putative	3240
Tb927.10.14310	hypothetical protein, conserved	1014
Tb927.4.4140	hypothetical protein, conserved	1989
Tb927.1.370	leucine-rich repeat protein (LRRP), putative	4182
Tb927.10.11090	hypothetical protein, conserved	2055
Tb927.7.700	hypothetical protein, conserved	2001
Tb927.2.4720	dolichyl-P-Man:GDP-Man7GlcNAc2-PP-dolichyl alpha-1,6-mannosyltransferase, putative (ALG12)	2277
Tb927.10.5890	hypothetical protein, conserved	2718
Tb927.7.4110	kinesin, putative	2706
Tb927.11.8490	DNA polymerase kappa, putative	1719
Tb927.7.1190	regulator of chromosome condensation, putative	3459
Tb927.10.2690	hypothetical protein, conserved	2013
Tb927.6.4950	mago nashi-like protein, putative	504
Tb927.11.10690	hypothetical protein, conserved	1227
Tb927.9.13030	QA-SNARE protein putative	918
Tb927.11.13260.2	hypothetical protein, conserved	1005
Tb927.6.580	hypothetical protein, conserved	1791
Tb927.6.3200	hypothetical protein, conserved	336
Tb927.9.12340	hypothetical protein, conserved	2046
Tb927.11.7580	hypothetical protein, conserved	1833
Tb927.10.5090	hypothetical protein, conserved	558
Tb927.11.13350	hypothetical protein, conserved	1266
Tb927.9.9730	hypothetical protein, conserved	1200
Tb927.11.9760	hypothetical protein, conserved	1293
Tb927.8.7010	chaperone protein DNAj, putative	609
Tb927.9.1500	protein kinase, putative	1398
Tb927.10.8340	hypothetical protein	597
Tb927.11.15000	survival of motor neuron (SMN)-like protein (TbSMN)	474
Tb927.10.4140	hypothetical protein, conserved	222
Tb927.11.7840	ribonucleoside-diphosphate reductase large chain (RNR1)	2517
Tb927.1.2730	hypothetical protein, conserved	1065
Tb927.10.5540	hypothetical protein, conserved	816
Tb927.1.2230	calpain-like protein fragment, putative	372
Tb927.10.5230	ADP-ribosylation factor, putative	813
Tb927.11.7050	hypothetical protein, conserved	486
Tb927.7.2070	heat shock protein DNAJ, putative	987
Tb927.10.13820	hypothetical protein, conserved	786
Tb927.4.4160	mitochondrial RNA binding protein (MRB4160)	2691
Tb927.9.1440	hypothetical protein, conserved	2454
Tb927.9.4961	unspecified product	147
Tb927.3.1760	chaperone protein DNAj, putative	783
Tb927.10.10320	Dynein light chain Tctex-type, putative	330
Tb927.7.5240	hypothetical protein, conserved	1473
Tb927.3.3170	hypothetical protein, conserved	1965
Tb927.7.2210	hypothetical protein, conserved	375
Tb927.1.1130	glycerol-3-phosphate dehydrogenase (FAD-dependent), putative	1854
Tb927.10.15300	protein kinase, putative	3465
Tb927.2.1800	DNA polymerase delta catalytic subunit, putative	3081
Tb927.10.12840	mitochondrial carrier protein (MCP12)	915
Tb927.3.3400	kinesin, putative	1737
Tb927.11.860	leucine-rich repeat protein (LRRP), putative	2847
Tb927.2.5130	hypothetical protein, conserved	1173
Tb927.5.930	NADH-dependent fumarate reductase (FRDg)	3429
Tb927.10.750	hypothetical protein, conserved	381
Tb927.8.880	hypothetical protein	2250
Tb927.3.5460	RNA-binding protein, putative (RBSR3)	1566
Tb927.8.550	peptide methionine sulfoxide reductase, putative,peptide Met(O) reductase, putative,methionine-S-sulfoxide reductase, putative	534
Tb927.11.11850	splicing factor 3B subunit 1, putative	3300
Tb927.5.1310	protoheme IX farnesyltransferase, putative	1116
Tb927.10.2010	hexokinase (HK1)	1416
Tb927.9.7260	hypothetical protein, conserved	1101
Tb927.8.5710	recombination initiation protein NBS1, putative	2757
Tb927.11.12580	hypothetical protein, conserved	1182
Tb927.7.1360	hypothetical protein, conserved	1101
Tb927.8.3380	electron transfer protein, putative	729
Tb927.11.3770	hypothetical protein, conserved	789
Tb927.11.10980	hypothetical protein, conserved	522
Tb927.11.9510	nucleic acid binding protein, putative	1551
Tb927.11.6090	tatD related deoxyribonuclease, putative	1005
Tb927.11.6720	mRNA cap guanine-N7 methyltransferase, putative	3174
Tb927.8.1720	phosphatidylglycerolphosphate synthase, mitochondrial (pgps)	1848
Tb927.11.11580	hypothetical protein, conserved	1263
Tb927.8.4010	flagellum-adhesion glycoprotein (fla1)	1641
Tb927.8.3450	hypothetical protein, conserved	423
Tb927.8.5430	hypothetical protein, conserved	648
Tb927.2.3090	hypothetical protein, conserved	546
Tb927.3.4840	ubiquitin hydrolase, putative,cysteine peptidase, Clan CA, family C19, putative	2196
Tb927.11.3110	hypothetical protein, conserved	834
Tb927.11.6540	hypothetical protein, conserved	1653
Tb927.8.4390	Translation initiation factor eIF-2B subunit beta, putative (EIF2BB)	1428
Tb927.3.2440	serine/threonine-protein kinase, putative,protein kinase, putative	1221
Tb927.8.5380	ubiquitin fold modifier protein, putative (UFM1)	294
Tb927.10.7790	ubiquitin fusion degradation protein, putative	921
Tb927.9.910	hypothetical protein	519
Tb927.2.3275	hypothetical protein, Tb specific	378
Tb927.11.10320	hypothetical protein, conserved	1200
Tb927.6.2660	hypothetical protein, conserved	3327
Tb927.11.13980	hypothetical protein, conserved	1323
Tb927.10.6840	hypothetical protein, conserved	888
Tb927.6.1860	conserved protein	825
Tb927.6.1640	single strand-specific nuclease, putative	891
Tb927.11.8390	hypothetical protein, conserved	1266
Tb927.9.4760	hypothetical protein, conserved	1053
Tb927.5.295b	retrotransposon hotspot (RHS) protein 1	2490
Tb927.10.8640	hypothetical protein, conserved	1101
Tb927.11.10060	Biotin--acetyl-CoA-carboxylase ligase, putative,biotin--protein ligase, putative	744
Tb927.9.17690	hypothetical protein, conserved, frameshifted fragment	302
Tb927.5.3310	hypothetical protein, conserved	1074
Tb927.11.4760	hypothetical protein	819
Tb927.9.8100	nascent polypeptide associated complex subunit, putative	567
Tb927.9.8450	adenylate kinase (ADKG)	603
Tb927.11.6890	DNA repair and recombination helicase protein PIF1 (PIF1)	2790
Tb927.11.2640	ras-like small GTPase, putative (TbNST)	1461
Tb927.8.2520	acetyl-CoA synthetase, putative	2022
Tb927.11.1510	leucine rich repeat protein, putative	2619
Tb927.5.2950	hypothetical protein, conserved	2340
Tb927.8.8040	kinetoplastid-specific phospho-protein phosphatase, putative	759
Tb927.11.5010	TFIIF-stimulated CTD phosphatase, putative	1110
Tb927.10.3500	RNA-binding protein, putative (RBSR4)	2637
Tb927.11.8020	hypothetical protein, conserved	498
Tb927.10.15890	hypothetical protein, conserved	1254
Tb927.10.12200	hypothetical protein, conserved	678
Tb927.11.4490	long-chain-fatty-acid-CoA ligase, putative,acyl-CoA synthetase, putative,fatty acid thiokinase (long chain), putative	1998
Tb927.10.13070	hypothetical protein, conserved	3756
Tb927.3.1970	hypothetical protein, conserved	969
Tb927.10.15090	hypothetical protein, conserved	696
Tb927.7.1500	nucleotide binding protein, putative (NBP 2)	870
Tb927.6.4090	chaperonin HSP60, mitochondrial precursor, putative (HSP60)	1626
Tb927.7.5470	hypothetical protein, conserved	2040
Tb927.9.16070	hypothetical protein	453
Tb927.3.660	hypothetical protein, conserved	1137
Tb927.4.1480	hypothetical protein, conserved	2163
Tb927.10.1230	hypothetical protein, conserved	1029
Tb927.5.4330	dihydrolipoamide branched chain transacylase, putative	1320
Tb927.6.5140	ribosomal P protein AGP2beta-1, putative	663
Tb927.10.9660	hypothetical protein, conserved	2331
Tb927.7.1760	hypothetical protein, conserved	1215
Tb927.6.4230	hypothetical protein, conserved	1503
Tb927.3.3230	hypothetical protein, conserved	1830
Tb927.10.4550	hypothetical protein, conserved	471
Tb927.2.5720	hypothetical protein	366
Tb927.11.4940	AAA ATPase, putative	1572
Tb927.11.12210	hypothetical protein, conserved	876
Tb927.8.6530	hypothetical protein, conserved	1119
Tb927.9.2620	hypothetical protein, conserved	2031
Tb927.5.690	hypothetical protein, conserved	456
Tb927.7.950	hypothetical protein, conserved	1485
Tb927.11.16050	hypothetical protein, conserved	1809
Tb927.11.11000	hypothetical protein, conserved	1482
Tb927.11.7260	hypothetical protein, conserved	237
Tb927.10.5930	protein kinase, putative	1473
Tb927.4.1660	mitochondrial carrier protein, putative (MCP6)	1158
Tb927.1.2000	hypothetical protein	231
Tb927.11.14740	hypothetical protein, conserved	1503
Tb927.8.5940	hypothetical protein, conserved	1419
Tb927.11.470	transcription factor, putative,transcription factor IIIb, putative	1827
Tb927.4.960	hypothetical protein, conserved	3537
Tb927.10.14320	hypothetical protein, conserved	3402
Tb927.2.280	retrotransposon hot spot protein 2 (RHS2), putative	2370
Tb927.2.1740	hypothetical protein, conserved	618
Tb927.7.4300	hypothetical protein, conserved	1605
Tb927.7.3620	tyrosyl-tRNA synthetase, putative	2094
Tb927.8.3460	hypothetical protein, conserved	888
Tb927.11.3340	RNA-binding protein, putative (RBP34)	753
Tb927.11.5330	hypothetical protein, conserved	2313
Tb927.7.6230	ADP-ribosylation factor, putative (ARF3)	573
Tb927.9.12400	protein kinase, putative	4038
Tb927.10.1900	DNA topoisomerase IA, putative	2421
Tb927.3.2940	hypothetical protein, conserved	909
Tb927.10.2220	piwi-like protein 1	3309
Tb927.7.3950	RNA-editing complex protein,RNA-editing 3' terminal uridylyl transferase 1,KRET1 (KRET1)	2928
Tb927.3.4470	hypothetical protein, conserved	1479
Tb927.11.11640	DNA replication licensing factor MCM6, putative	2607
Tb927.11.10840	hypothetical protein, conserved	1500
Tb927.9.11270	T-complex protein 1, eta subunit, putative,t- complex protein 1 (eta subunit), putative (TCP-1-eta)	1707
Tb927.10.13670	serine/threonine protein phosphatase 5	1419
Tb927.7.2680	zinc finger protein family member, putative (ZC3H22)	2127
Tb927.8.7810	hypothetical protein, conserved	921
Tb927.7.760	hypothetical protein, conserved	1710
Tb927.11.12300	hypothetical protein, conserved	582
Tb927.11.13570	hypothetical protein, conserved	393
Tb927.9.6420	hypothetical protein, conserved	915
Tb927.11.2340	hypothetical protein, conserved	1587
Tb927.4.4960	metal-ion transporter, putative	1404
Tb927.8.2730	hypothetical protein, conserved	1149
Tb927.10.6300	hypothetical protein, conserved	1308
Tb927.7.2530	N-acetyltransferase, putative	927
Tb927.8.2735	hypothetical protein, Tryp Specific	294
Tb927.7.1880	zinc finger protein, putative	882
Tb927.10.15530	ABC transport system ATP-binding protein, putative	1809
Tb927.3.1490	leucine-rich repeat protein (LRRP), putative	2451
Tb927.3.2610	GPI inositol deacylase 2 (GPIdeAc2)	2448
Tb927.4.5250	UDP-Gal or UDP-GlcNAc-dependent glycosyltransferase, putative	1203
Tb927.8.6460	hypothetical protein, conserved	540
Tb927.8.6850	hypothetical protein, conserved	861
Tb927.10.12070	hypothetical protein	441
Tb927.7.7330	hypothetical protein, conserved	1239
Tb927.10.13240	hypothetical protein, conserved	1860
Tb927.6.1410	hypothetical protein, conserved	690
Tb927.3.1140	hypothetical protein, conserved	1173
Tb927.9.10050	hypothetical protein, conserved	1275
Tb927.9.10580	3-demethylubiquinone-9 3-methyltransferase, putative	867
Tb927.11.9940	hypothetical protein, conserved	561
Tb927.11.9530	14-3-3-I protein	789
Tb927.1.740	phosphatidylinositol-4-phosphate 5-kinase related,MORN repeat-containing protein	1308
Tb927.6.2850	ESAG8-associated protein, putative (PIE8)	1683
Tb927.11.270	mitochondrial carrier protein (MCP10)	933
Tb927.4.360	1,2-Dihydroxy-3-keto-5-methylthiopentene dioxygenase, putative	843
Tb927.6.2500	hypothetical protein, conserved	687
Tb927.11.9700	nascent polypeptide associated complex alpha subunit, putative	306
Tb927.7.7480	trans-sialidase, putative	2451
Tb927.1.2110	cysteine peptidase, Clan CA, family C2, putative,calpain-like cysteine peptidase, putative	2049
Tb927.11.6970	NADH-cytochrome b5 reductase-like protein	1167
Tb927.11.16870	NADH dehydrogenase subunit NI8M, putative,NADH-ubiquinone oxidoreductase chain NI8M	498
Tb927.3.870	hypothetical protein, conserved	1299
Tb927.1.2820	pteridine transporter, putative	1959
Tb927.9.10630	hypothetical protein, conserved	801
Tb927.10.1730	hypothetical protein, conserved	1074
Tb927.10.7300	hypothetical protein, conserved	288
Tb927.11.8250	hypothetical protein, conserved	555
Tb927.4.2110	protein phosphatase 2C, putative	945
Tb927.9.4370	GTPase activating protein, putative	4194
Tb927.4.180	hypothetical protein	249
Tb927.11.4530	N-acetyltransferase subunit ARD1 (ARD1)	720
Tb927.11.4020	hypothetical protein, conserved	492
Tb927.6.4340	U6 snRNA-associated Sm-like protein LSm5p (TbLSm5)	354
Tb927.1.290	leucine-rich repeat protein (LRRP), putative	4182
Tb927.9.5350	actin related protein 3, putative	1251
Tb927.1.560	hypothetical protein, conserved	1329
Tb927.4.5360	hypothetical protein, conserved	531
Tb927.8.6700	hypothetical protein, conserved	1644
Tb927.1.1270	homocysteine S-methyltransferase, putative	1302
Tb927.9.12980	hypothetical protein, conserved	1269
Tb927.11.11630	hypothetical protein, conserved	729
Tb927.11.16915	hypothetical protein	126
Tb927.4.1870	kinetoplastid-specific phospho-protein phosphatase, putative	1281
Tb927.8.4560	hypothetical protein, conserved	3777
Tb927.9.7480	hypothetical protein, conserved	1515
Tb927.10.7160	procyclin-associated gene 1 (PAG1) protein, putative	621
Tb927.7.4680	hypothetical protein, conserved	267
Tb927.4.2370	hypothetical protein, conserved	1719
Tb927.11.16320	hypothetical protein, conserved	465
Tb927.10.15950	TFIID-like protein, putative (TRF4)	789
Tb927.6.940	metacaspase MCA2 (MCA2)	1044
Tb927.7.6820	hypothetical protein, conserved	1014
Tb927.9.8650	hypothetical protein, conserved	306
Tb927.11.8090	protein phosphatase 1, putative	912
Tb927.11.5950	hypothetical protein, conserved	324
Tb927.6.4930	thiosulfate sulfurtransferase, mitochondrial, putative	744
Tb927.11.15240	Ras-related protein Rab2 (RAB2)	639
Tb927.9.13580	hypothetical protein, conserved	1269
Tb927.10.4300	Trk system potassium uptake protein (HKT1)	1800
Tb927.5.3430	ubiquitin-activating enzyme e1, putative	2391
Tb927.9.12360	RNA-binding protein, putative (RBP35)	1683
Tb927.7.2500	proteasome regulatory ATPase subunit 1	1314
Tb927.4.1290	hypothetical protein, conserved	615
Tb927.10.1570	ATPase subunit 9, putative	357
Tb927.11.13370	hypothetical protein, conserved	849
Tb927.9.9710	hypothetical protein, conserved	1008
Tb927.4.2800	hypothetical protein, conserved	1461
Tb927.11.1700	hypothetical protein, conserved	1713
Tb927.9.1520	hypothetical protein, conserved	258
Tb927.5.1800	hypothetical protein, conserved	372
Tb927.10.10690	hypothetical protein, conserved	1152
Tb927.8.7030	hypothetical protein, conserved	912
Tb927.10.8360	Poly(A)-specific ribonuclease PARN-2	1530
Tb927.11.15790	hypothetical protein, conserved	1197
Tb927.11.10540	hypothetical protein, conserved	2568
Tb927.8.3330	mitochondrial carrier protein (MCP18)	924
Tb927.8.8215	hypothetical protein, Tryp Specific	132
Tb927.1.1030	leucine-rich repeat protein (LRRP), putative	1374
Tb927.10.5210	TFIIH basal transcription factor subunit (p52)	1503
Tb927.11.7702	hypothetical protein, conserved	327
Tb927.1.2210	hypothetical protein, conserved	957
Tb927.11.7700	hypothetical protein	726
Tb927.11.7707	dynein light chain	378
Tb927.10.13800	hypothetical protein, conserved	1296
Tb927.7.2050	hypothetical protein, conserved	2424
Tb927.4.4180	hypothetical protein, conserved	2499
Tb927.9.4900	condensin subunit 1, putative	3777
Tb927.8.7150	UDP-Gal or UDP-GlcNAc-dependent glycosyltransferase, putative	1131
Tb927.1.3290	hypothetical protein, conserved	2967
Tb927.3.1700	diacylglycerol acyltransferase, putative	1473
Tb927.3.3390	kinesin, putative	1776
Tb927.7.1660	hypothetical protein, conserved	3195
Tb927.6.3220	hypothetical protein, conserved	3240
Tb927.8.710	RNA-binding protein, putative (DRBD17)	4134
Tb927.7.2230	hypothetical protein, conserved	1137
Tb927.10.15320	hypothetical protein, conserved	315
Tb927.2.1820	protein kinase, putative	1866
Tb927.8.5880	eukaryotic translation initiation factor 1A, putative	519
Tb927.11.800	hypothetical protein, conserved	375
Tb927.2.340	retrotransposon hot spot protein 4 (RHS4), putative	2577
Tb927.10.9010	leucine-rich repeat protein (LRRP), putative	681
Tb927.5.1370	cyclophilin-type peptidyl-prolyl cis-trans isomerase, putative,PPIase, putative,rotamase, putative,cyclosporin A-binding protein, putative,peptidyl-prolyl cis-trans isomerase, putative (PPIase)	714
Tb927.10.2070	hypothetical protein, conserved	600
Tb927.11.14530	hypothetical protein, conserved	1671
Tb927.3.3990	KREPB6,RNA-editing complex protein (KREPB6)	1317
Tb927.8.5770	Elongator-like Protein 3a	2040
Tb927.11.12560	hypothetical protein	2355
Tb927.10.3660	aspartate aminotransferase	1212
Tb927.11.3750	NADH-cytochrome b5 reductase, putative (B5R)	921
Tb927.8.6280	hypothetical protein, conserved	750
Tb927.11.3280	kinesin, putative,MCAK-like kinesin, putative (Kif13-5)	2160
Tb927.8.4820	eukaryotic translation initation factor 4 gamma, putative (eIF4G3)	1869
Tb927.2.2220	hypothetical protein, conserved	942
Tb927.8.1250	hypothetical protein, conserved	2412
Tb927.8.1700	hypothetical protein, conserved	2010
Tb927.9.7100	hypothetical protein, conserved	741
Tb927.8.5410	hypothetical protein, conserved	1887
Tb927.7.3010	hypothetical protein, conserved	2241
Tb927.7.3540	hypothetical protein, conserved	816
Tb927.9.2990	hypothetical protein	657
Tb927.10.14050	hypothetical protein	393
Tb927.11.3130	glycosomal transporter (GAT2) (GAT2)	1926
Tb927.7.480	hypothetical protein, conserved	2805
Tb927.7.370	hypothetical protein, conserved	471
Tb927.8.570	proteasome regulatory non-ATP-ase subunit 10	996
Tb927.5.910	oligosaccharyl transferase subunit, putative	2466
Tb927.3.2130	hypothetical protein, conserved	2241
Tb927.4.2580	hypothetical protein, conserved	3048
Tb927.3.2420	hypothetical protein, conserved	381
Tb927.10.8560	small GTPase, putative (RAB23)	681
Tb927.4.4340	hypothetical protein, conserved	1098
Tb927.11.10300	hypothetical protein, conserved	1236
Tb927.7.7360	cdc2-related kinase 2,cell division control protein 2 homolog 2 (CRK2)	1038
Tb927.9.11040	mitochondrial carrier protein (MCP3)	924
Tb927.11.13960	U6 snRNA-associated Sm-like protein LSm4p (TbLSm4)	384
Tb927.9.11510	hypothetical protein, conserved	1140
Tb927.10.14110	sjogren s syndrome nuclear autoantigen 1, putative	360
Tb927.10.6820	hypothetical protein, conserved	945
Tb927.11.6700	hypothetical protein, conserved	399
Tb927.4.3180	hypothetical protein, conserved	648
Tb927.11.2080	hypothetical protein, conserved	990
Tb927.9.10930	hypothetical protein, conserved	339
Tb927.11.1280	hypothetical protein, conserved	810
Tb927.11.8620	unspecified product	1716
Tb927.9.4290	hypothetical protein, conserved	753
Tb927.10.8620	hypothetical protein, conserved	552
Tb927.11.10040	hypothetical protein, conserved	369
Tb927.10.12190	RAB-interacting protein, putative	639
Tb927.11.4700	prostaglandin f synthase	831
Tb927.10.13580	major facilitator superfamily protein (MFS), putative	1584
Tb927.8.2500	ribosomal RNA methyltransferase, putative	768
Tb927.4.3980	chaperone protein DNAj, putative	1488
Tb927.11.2880	kinesin, putative (KIN-A)	2589
Tb927.11.6560	hypothetical protein, conserved	1215
Tb927.4.3760	hypothetical protein	1206
Tb927.11.2660	Golgi reassembly stacking protein (GRASP homologue), putative	1500
[truncated: 4,954 more rows]

## Sheet: genes_present_ptryplib_unique
gene name	gene description	gene length
Tb927.10.3210	delta-1-pyrroline-5-carboxylate dehydrogenase, putative	1686
Tb927.5.2310	hypothetical protein, conserved	2136
Tb927.9.4560	RBP32 (RBP32)	3096
Tb927.8.7570	tRNA-dihydrouridine synthase 1, putative	1563
Tb927.1.4650	cyclin-like F-box protein 2 (CFB2)	1431
Tb927.10.4970	hypothetical protein, conserved	612
Tb927.6.2680	hypothetical protein, conserved	495
Tb927.7.5640	hypothetical protein, conserved	816
Tb927.9.8290	hypothetical protein, conserved	657
Tb927.10.9740	proteasome regulatory ATPase subunit 6,19S proteasome regulatory subunit (RPT6)	1227
Tb927.3.1020	hypothetical protein, conserved	1482
Tb927.6.1260	proteasome beta-1 subunit, putative (TbPSB1)	849
Tb927.7.1610	6-phosphofructo-2-kinase/fructose-2,6-biphosphatase, putative	1962
Tb927.6.4160	hypothetical protein, conserved	1089
Tb927.9.17670	hypothetical protein, conserved	462
Tb927.7.5500	hypothetical protein, conserved	3537
Tb927.5.3950	hypothetical protein, conserved	957
Tb927.4.200	retrotransposon hot spot protein 1 (RHS1), putative	2040
Tb927.10.320	hypothetical protein, conserved	396
Tb927.11.9860	hypothetical protein, conserved	312
Tb927.8.4370	hypothetical protein, conserved	2733
Tb927.6.1080	glyoxalase II,hydroxyacylglutathione hydrolase, putative (glxII)	891
Tb927.8.5360	hypothetical protein, conserved	417
Tb927.10.7770	hypothetical protein	693
Tb927.9.7670	hypothetical protein, conserved	708
Tb927.9.13110	hypothetical protein, conserved	1320
Tb927.5.3040	MIX protein	597
Tb927.11.12100	RNA-binding protein, putative (RBP5)	393
Tb927.5.580	prefoldin subunit, putative	408
Tb927.8.6620	hypothetical protein, conserved	1116
Tb927.9.5210	glutaminyl-tRNA synthetase, putative	1734
Tb927.10.9350	hypothetical protein, conserved	2568
Tb927.11.11130	hypothetical protein, conserved	510
Tb927.7.820	dynein arm light chain, axonemal, putative	921
Tb927.11.11135	hypothetical protein, conserved	342
Tb927.10.11640	hypothetical protein, conserved	1476
Tb927.11.7860	DNA replication licensing factor MCM2, putative	2847
Tb927.1.2710	hypothetical protein, conserved	2142
Tb11.02.5440	hypothetical protein, conserved	1614
Tb927.8.8280	hypothetical protein, conserved	789
Tb927.11.15650	poly(A) polymerase, putative	1002
Tb927.10.4790	hypothetical protein, conserved	411
Tb927.1.1620	ATP-dependent DEAD/H RNA helicase, putative	2220
Tb927.7.6690	hypothetical protein	1467
Tb927.10.14920	hypothetical protein, conserved	3543
Tb927.7.6340	hypothetical protein, conserved	1329
Tb927.7.6600	hypothetical protein, conserved	807
Tb927.7.4270	hypothetical protein, conserved	669
Tb927.3.4050	hypothetical protein, conserved	498
Tb927.3.4500	fumarate hydratase, class I (FHc)	1698
Tb927.10.810	hypothetical protein, conserved	1812
Tb927.5.890	oligosaccharyl transferase subunit, putative	2406
Tb927.6.3650	ADP-ribosylation factor, putative	552
Tb927.6.3300	GPI alpha-mannosyltransferase I,alpha-1-4-Mannosyltransferase (MT-I) (GPI14)	1293
Tb927.9.12570	glycerol kinase, glycosomal (glk1)	1539
Tb927.10.11250	hypothetical protein, conserved	2619
Tb927.7.7050	hypothetical protein, conserved	2898
Tb927.2.4520	hypothetical protein, conserved	3765
Tb927.11.7280	DNA-direcetd RNA polymerase II, subunit 9, putative (RPB9)	402
Tb927.4.4750	hypothetical protein, conserved	1272
Tb927.10.2530	adenylate kinase, putative	669
Tb927.5.1630	hypothetical protein, conserved	480
Tb927.2.510	retrotransposon hot spot protein 4 (RHS4), putative	2514
Tb927.11.16300	hypothetical protein, conserved	1077
Tb927.10.5440	RNA editing endoribonuclease,RNA-editing complex protein (KREN2)	1617
Tb927.11.7130	hypothetical protein, conserved	2094
Tb927.11.13760	hypothetical protein, conserved	786
Tb927.9.3370	thioredoxin (trx)	324
Tb927.7.2190	hypothetical protein, conserved	801
Tb927.10.2790	hypothetical protein, conserved	3207
Tb927.5.1490	Eukaryotic translation initiation factor 4 gamma type 1 (eif4g1)	3357
Tb927.5.1940	hypothetical protein, conserved	576
Tb927.7.3820	hypothetical protein, conserved	2091
Tb927.10.12690	hypothetical protein, conserved	1047
Tb927.8.2020	agmatinase, putative	996
Tb927.10.6230	MORN repeat containing protein	2073
Tb927.7.7120	kinesin, putative	2433
Tb927.11.2500	carboxypeptidase, putative,metallo-peptidase, Clan MA(E) Family M32	1512
Tb927.4.4360	monoglyceride lipase, putative	933
Tb927.10.10120	hypothetical protein, conserved	1725
Tb927.3.1560	hypothetical protein, conserved	1143
Tb927.4.980	actin, putative	1119
Tb927.2.5210	3-oxoacyl-ACP reductase, putative	726
Tb927.11.490	hypothetical protein, conserved	474
Tb927.7.5870	hypothetical protein, conserved	627
Tb927.9.11870	zinc finger protein, putative,predicted zinc finger protein	858
Tb927.6.2470	hypothetical protein, conserved	1479
Tb927.6.820	pumilio RNA binding protein, putative (PUF4)	3102
Tb927.3.5010	hypothetical protein, conserved	582
Tb927.9.14130	hypothetical protein, conserved	1563
Tb927.11.14230	hypothetical protein, conserved	1365
Tb927.3.3080	serine/threonine-protein kinase Nek1, putative,protein kinase, putative	1503
Tb927.11.12680	prefoldin subunit 2, putative	438
Tb927.11.3900	glycosyltransferase family-like protein, putative	828
Tb927.9.2290	hypothetical protein, conserved	417
Tb927.8.3480	hypothetical protein, conserved	1827
Tb927.11.13880	kinetoplastid-specific protein tyrosine phosphatase, putative	1485
Tb927.6.2210	hypothetical protein, conserved	3387
Tb927.11.9670	glycine synthase, putative (GCVT1)	1128
Tb927.10.6490	hypothetical protein, conserved	486
Tb927.11.6370	leucine-rich repeat protein (LRRP), putative	2640
Tb927.4.4980	adrenodoxin precursor, putative	504
Tb927.11.11480	Trichohyalin, putative	1977
Tb927.11.11950	cytochrome oxidase assembly protein, putative	1182
Tb927.8.1420	acyl-CoA dehydrogenase, mitochondrial precursor, putative	1560
Tb927.11.14350	mitochondrial carrier protein (MCP22)	1041
Tb927.10.7010	hypothetical protein, conserved	1641
Tb927.9.7060	hypothetical protein, conserved	894
Tb927.4.2750	hypothetical protein, conserved	900
Tb927.10.7540	hypothetical protein, conserved	2949
Tb927.10.3040	hypothetical protein, conserved	408
Tb927.7.4470	hypothetical protein, conserved	582
Tb927.11.12970	hypothetical protein, conserved	1338
Tb927.8.3730	hypothetical protein, conserved	387
Tb927.7.560	hypothetical protein, conserved	2322
Tb927.11.3630	nucleobase/nucleoside transporter 8.1	1323
Tb927.11.9490	hypothetical protein, conserved	1032
Tb927.10.11410	hypothetical protein, conserved	1116
Tb927.8.4890	endoplasmic reticulum oxidoreductin, putative,pol-associated gene 1	1329
Tb927.8.1640	MSP-B, putative	1665
Tb11.02.5430	hypothetical protein, conserved	1233
Tb927.8.5080	hypothetical protein, conserved	1788
Tb927.2.3460	D-alanyl-glycyl endopeptidase-like protein,cysteine peptidase, Clan CA, family C51, putative	843
Tb927.3.5740	hypothetical protein	309
Tb927.2.2590	hypothetical protein, conserved	318
Tb927.1.630	anti-silencing protein ASF 1 like protein, putative	516
Tb927.3.585	hypothetical protein	354
Tb927.2.4850	hypothetical protein, conserved	759
Tb927.6.1740	hypothetical protein, conserved	1476
Tb927.9.10830	hypothetical protein, conserved	549
Tb11.02.5380	exosome complex exonuclease RRP44p homologue (RRP44)	2919
Tb927.7.4040	hypothetical protein, conserved	2559
Tb927.11.5390	hypothetical protein, conserved	252
Tb927.8.7490	hypothetical protein, conserved	4338
Tb927.11.15330	phosphatidylinositol 3-kinase catalytic subunit, putative	3342
Tb927.10.4890	hypothetical protein, conserved	906
Tb927.11.4150	hypothetical protein, conserved	1926
Tb927.5.3220	signal peptidase type I, putative,serine peptidase, Clan SF, Family S26A	627
Tb927.4.690	geranylgeranyl transferase type II beta subunit, putative	999
Tb927.8.3860	WD-repeat containing protein	1251
Tb927.4.1580	hypothetical protein, conserved	630
Tb927.5.4010	hypothetical protein	915
Tb927.11.7450	zinc finger protein family member, putative (ZC3H43)	1800
Tb927.9.9150	GTP-binding protein, putative	1356
Tb927.4.4560	hypothetical protein, conserved	3243
Tb927.9.9400	ceramide phosphorylethanolamine synthase	972
Tb927.4.2970	chaperone protein DNAj, putative	1008
Tb927.11.1670	cysteine desulfurase	1314
Tb927.11.8720	major surface protease gp63, putative,surface protease homologue	1581
Tb927.8.7720	hypothetical protein, conserved	678
Tb927.10.8290	eukaryotic translation initiation factor 3 subunit 8, putative	2223
Tb927.11.15480	heat shock protein Hsp20, putative	627
Tb927.11.1420	hypothetical protein, conserved	2583
Tb927.10.12500	P-type H+-ATPase, putative	2739
Tb927.3.3140	hypothetical protein, conserved	396
Tb927.1.1100	conserved protein, unknown function	2913
Tb927.7.7460	hypothetical protein, conserved	579
Tb927.10.13110	Dynein light chain roadblock-type protein, putative	357
Tb927.9.3580	hypothetical protein, conserved	1740
Tb927.4.4690	hypothetical protein, conserved	837
Tb927.7.1400	hypothetical protein, conserved	1662
Tb927.3.1810	hypothetical protein, conserved	981
Tb927.7.1150	hypothetical protein, conserved	3939
Tb927.1.3850	hypothetical protein, conserved	162
Tb927.10.12440	kinesin, putative	2604
Tb927.7.5310	hypothetical protein, conserved	1989
Tb927.11.7460	glucose-regulated protein 78, putative,luminal binding protein 1 (BiP), putative	1962
Tb927.11.700	hypothetical protein, conserved	1068
Tb927.7.6750	hypothetical protein, conserved	2187
Tb927.9.6390	hypothetical protein, conserved	624
Tb927.6.3820	hypothetical protein, conserved	2544
Tb927.9.12740	hypothetical protein, conserved	1242
Tb927.3.720	zinc finger protein 3,ZFP family member, putative (ZFP3)	393
Tb927.10.5140	mitogen-activated protein kinase 2, putative (MPK2)	1329
Tb927.9.12960	transporter, putative	1776
Tb927.11.6020	hypothetical protein, conserved	810
Tb927.11.9030	cation transporter, putative	1164
Tb927.2.1730	hypothetical protein, conserved	813
Tb927.5.1790	hypothetical protein, conserved	1896
Tb927.10.2490	glucose-6-phosphate 1-dehydrogenase (G6PD)	1677
Tb927.6.4440	RNA-binding protein 42 (RNA-binding motif protein 42) (RBP42)	1059
Tb927.9.6170	unspecified product	1215
Tb927.3.3550	hypothetical protein, conserved	3492
Tb927.10.12990	predicted ankyrin repeat family protein	891
Tb927.10.4630	hypothetical protein, conserved	642
Tb927.11.4840	hypothetical protein, conserved	1161
Tb927.11.640	hypothetical protein, conserved	903
Tb927.11.12370	hypothetical protein, conserved	729
Tb927.1.1310	transmembrane protein, conserved	1293
Tb927.9.2760	hypothetical protein, conserved	1611
Tb927.6.3790	valosin-containing protein homolog, putative,AAA ATPase	2388
Tb927.5.770	hypothetical protein, conserved	2181
Tb927.8.6450	inhibitor of cysteine peptidase (ICP)	366
Tb927.10.9160	hypothetical protein, conserved	1920
Tb927.11.11300	hypothetical protein, conserved	570
Tb927.10.5320	RNA editing endoribonuclease,RNA-editing complex protein (KREN3)	1791
Tb927.8.6090	ubiquitin-conjugating enzyme e2, putative,ubiquitin-protein ligase, putative,ubiquitin carrier protein, putative	468
Tb927.4.1720	nucleoside diphosphate kinase, putative	1050
Tb927.5.4270	ATP-dependent DEAD/H RNA helicase, putative	2487
Tb927.5.1570	zinc finger CCCH domain containing protein 12 (ZC3H12)	504
Tb927.10.2670	hypothetical protein, conserved	366
Tb927.1.3270	hypothetical protein, conserved	2736
Tb927.9.7800	hypothetical protein, conserved	795
Tb927.4.5000	hypothetical protein, conserved	2580
Tb927.10.14260	AP-4 complex subunit sigma-1, putative	534
Tb927.8.4910	hypothetical protein, conserved	345
Tb927.7.3120	small nuclear ribonucleoprotein SmD1,SmD-1 like small nuclear ribonucleoprotein (Sm-D1)	321
Tb927.11.12760	hypothetical protein, conserved	783
Tb927.8.6040	hypothetical protein, conserved	720
Tb927.10.14120	hypothetical protein	441
Tb927.9.2350	serine/threonine protein kinase, putative	3015
Tb927.10.8980	hypothetical protein, conserved	510
Tb927.7.790	hypothetical protein, conserved	1608
Tb927.10.1800	hypothetical protein, conserved	1026
Tb927.3.5240	hypothetical protein, conserved	1746
Tb927.2.4990	hypothetical protein, conserved	2487
Tb927.3.2040	kinesin, putative	3219
Tb927.4.1240	hypothetical protein	354
Tb927.7.4860	kinetoplastid kinetochore protein 13 (kkt13)	1020
Tb927.10.14690	syntaxin, putative	972
Tb927.11.10230	RNA polymerase-associated protein CDC73, putative	1086
Tb927.11.10940	hypothetical protein, conserved	852
Tb927.6.2040	nitrate reductase, putative	1185
Tb927.9.6290	arginine kinase,AK1 (AK)	1071
Tb927.9.1950	hypothetical protein, conserved	1224
Tb927.10.3180	hypothetical protein, conserved	1347
Tb927.11.5140	ubiquitin carboxyl-terminal hydrolase, putative,cysteine peptidase, Clan CA, family C12, putative	930
Tb927.9.8720	fructose-1,6-bisphosphatase (FBPase)	1053
Tb927.10.790	vesicle-associated membrane protein, putative,synaptobrevin, putative (VAMP)	720
Tb927.10.13470	hypothetical protein, conserved	2649
Tb927.4.3340	hypothetical protein, conserved	1311
Tb927.11.2240	hypothetical protein, conserved	471
Tb927.10.6550	hypothetical protein, conserved	723
Tb927.11.2245	hypothetical protein	189
Tb927.4.3610	protein phosphatase 1, putative	630
Tb927.11.2710	cell division cycle 45 (CDC45), putative	2058
Tb927.10.15610	zinc finger protein, putative	2115
Tb927.7.3220	hypothetical protein, conserved	621
Tb927.8.7550	hypothetical protein	1533
Tb927.7.3650	protein kinase, putative	1914
Tb927.11.7600	hypothetical protein, conserved	786
Tb927.10.4950	U2 small nuclear ribonucleoprotein 16.5K	396
Tb927.11.13180	hypothetical protein conserved	1683
Tb927.10.240	peroxin 14, putative (PEX14)	1101
Tb927.10.9760	alternative oxidase	1056
Tb927.7.7250	hypothetical protein, conserved	3954
Tb927.5.288b	ribulose-phosphate 3-epimerase, putative	744
Tb927.11.11540	unspecified product	4275
Tb927.6.1240	hypothetical protein, conserved	321
Tb927.6.1530	hypothetical protein, conserved	945
Tb927.9.14300	hypothetical protein, conserved	1983
Tb927.9.14650	SLACS retrotransposable element (part), putative	3351
Tb927.5.2550	hypothetical protein, conserved	969
Tb927.9.13350	hypothetical protein, conserved	1014
Tb927.6.840	hypothetical protein, conserved	1056
Tb927.5.3930	hypothetical protein, conserved	1368
Tb927.8.6110	3-hydroxy-3-methylglutaryl-CoA synthase, putative (HMGS)	1500
Tb927.10.300	hypothetical protein, conserved	765
Tb927.4.730	hypothetical protein, conserved	1479
Tb927.4.3960	hypothetical protein, conserved	654
Tb927.11.2860	hypothetical protein, conserved	2310
Tb927.3.910	gamma-tubulin,tubulin gamma chain	1344
Tb927.11.9800	hypothetical protein, conserved	1026
Tb927.6.5090	hypothetical protein, conserved	2460
Tb927.8.4350	hypothetical protein, conserved	3108
Tb927.6.5095	hypothetical protein	219
Tb927.10.7205	hypothetical protein, Tryp Specific	240
Tb927.9.10150	hypothetical protein, conserved	1809
Tb927.8.8110	hypothetical protein, conserved	1728
Tb927.9.7650	ADP-ribosylation factor, putative	570
Tb927.10.7970	hypothetical protein, conserved	1101
Tb927.10.3230	protein kinase, putative	1122
Tb927.11.1440	hypothetical protein, conserved	507
Tb927.10.7750	hypothetical protein, conserved	756
Tb927.11.5720	hypothetical protein, conserved	1455
Tb927.10.4400	hypothetical protein, conserved	492
Tb927.11.12160	hypothetical protein, conserved	603
Tb927.11.4450	ALBA-Domain Protein (ALBA2)	354
Tb927.8.6600	hypothetical protein, conserved	948
Tb927.10.9370	hypothetical protein, conserved	1035
Tb927.9.12880	protein kinase, putative	2064
Tb927.11.11150	U5 snRNP-specific 40 kDa protein	981
Tb927.7.800	mitochondrial RNA binding complex 1 subunit (MRB800)	1632
Tb927.10.1580	hypothetical protein, conserved	345
Tb927.4.1260	hypothetical protein, conserved	1005
Tb927.4.1910	hypothetical protein, conserved	732
Tb927.9.9090	hypothetical protein, conserved	1089
Tb927.7.4780	hypothetical protein, conserved	483
Tb927.6.4780	DNA ligase I, putative	2100
Tb927.6.4140	paraflagellar rod component, putative (PFC4)	348
Tb927.7.6320	hypothetical protein, conserved	1920
Tb927.10.14900	hypothetical protein, conserved	1722
Tb927.6.3490	zinc finger protein 1 (ZFP1)	309
Tb927.6.710	dephospho-CoA kinase, putative	726
Tb927.8.4760	hypothetical protein, conserved	735
Tb927.6.4320	hypothetical protein, conserved	1200
Tb927.10.8170	nuclear pore complex protein (NUP155), putative,nucleoporin, putative	3978
Tb927.10.870	hypothetical protein, conserved	4056
Tb927.3.4070	hypothetical protein, conserved	1788
Tb927.11.16090	outer dynein arm docking complex, putative (DC2)	1905
Tb927.4.4730	amino acid transporter, putative (AATP11)	1422
Tb927.3.2890	radial spoke protein RSP10, putative	969
Tb927.3.2210	hypothetical protein, conserved	1785
Tb927.6.3520	hypothetical protein, conserved	1953
Tb927.1.1910	MORN repeat-containing protein	3777
Tb927.11.13785	hypothetical protein	177
Tb927.11.7150	NGG1 interacting factor 3-like	846
Tb927.9.3390	hypothetical protein, conserved	762
Tb927.11.13780	profilin	453
Tb927.10.13900	UDP-galactose transporter	1080
Tb927.3.5130	hypothetical protein, conserved	1137
Tb927.8.7230	hypothetical protein, conserved	825
Tb927.9.1720	peroxisomal membrane protein 4, putative	672
Tb927.5.1960	hypothetical protein, conserved	1143
Tb927.3.1600	hypothetical protein, conserved	309
Tb927.7.3800	hypothetical protein, conserved	741
Tb927.7.5120	hypothetical protein, conserved	1176
Tb927.10.9600	protein kinase, putative,tyrosine protein kinase, putative	1617
Tb927.3.5655	hypothetical protein	234
Tb927.3.5650	protein kinase, putative,serine/threonine protein kinase, putative	2790
Tb927.11.2520	UDP-N-acetylglucosamine pyrophosphorylase, putative	1638
Tb927.4.4340	hypothetical protein, conserved	1098
Tb927.3.5380	hypothetical protein, conserved	1554
Tb927.7.2310	DNA primase small subunit, putative	1266
Tb927.10.14740	hypothetical protein, conserved	1158
Tb927.3.1540	CAAX prenyl protease 2, putative,peptidase with unknown catalytic mechanism (family U48)	909
Tb927.9.15020	hypothetical protein, conserved	885
Tb927.10.15420	hypothetical protein, conserved	1173
Tb927.11.14780	phosphomannose isomerase, putative	1230
Tb927.8.5980	TFIIH basal transcription factor complex helicase subunit, putative,DNA excision repair protein, Transcription factor II H complex, XPD subunit, putative	2412
Tb927.3.3760	tryparedoxin 1b, putative (TXN1b)	435
Tb927.3.4380	Tob55, putative	1440
Tb927.6.220	purine nucleoside transporter (TbNT9)	1392
Tb927.10.12000	iron-sulfur cluster assembly protein, putative	300
Tb927.9.11850	structural maintenance of chromosome 1, putative (SMC1)	3828
Tb927.10.490	hypothetical protein	375
Tb927.10.9970	hypothetical protein, conserved	3075
Tb927.5.1210	short-chain dehydrogenase, putative	936
Tb927.11.14250	T-complex protein 1, epsilon subunit, putative (TCP-1-epsilon)	1617
Tb927.2.3990	hypothetical protein, conserved	3177
Tb927.11.3430	hypothetical protein, conserved	618
Tb927.11.3920	hypothetical protein, conserved	2055
Tb927.11.3380	Ran-binding protein 1, putative	474
Tb927.11.6000	hypothetical protein, conserved	1380
Tb927.10.6960	hypothetical protein, conserved	963
Tb927.11.2380	phosphoglycerate kinase, putative	2742
Tb927.11.6600	hypothetical protein, conserved	1593
Tb927.11.9650	hypothetical protein, conserved	1455
Tb927.11.6350	AAA ATPase, putative	3816
Tb927.8.4160	hypothetical protein, conserved	3738
Tb927.9.7000	hypothetical protein, conserved	702
Tb927.10.7560	hypothetical protein, conserved	855
Tb927.8.5570	transporter, putative	1950
Tb927.3.2380	hypothetical protein, conserved	321
Tb927.7.4410	hypothetical protein, conserved	1278
Tb927.4.2770	hypothetical protein, conserved	1026
Tb927.2.3190	hypothetical protein, conserved	468
Tb927.11.12950	ras-like small GTPase, putative (TbRLJ)	651
Tb927.3.4920	LETM1 and EF-hand domain-containing protein 1, putative	1137
Tb927.8.6980	hypothetical protein, conserved	2502
Tb927.11.3650	adenylosuccinate synthetase, putative	1809
Tb927.8.3750	Nucleolar protein 56, putative (NOP56)	1452
Tb927.6.2450	protein kinase, putative,protein kinase B kinase, putative	1542
Tb927.10.11430	hypothetical protein, conserved	1002
Tb927.8.4290	hypothetical protein, conserved	576
Tb927.8.1665	hypothetical protein	348
Tb927.6.1180	hypothetical protein, conserved	3816
Tb11.02.5410	ubiquitin activating enzyme, putative	888
Tb927.4.2480	8-oxoguanine DNA glycosylase, putative	1449
Tb927.2.3440	D-alanyl-glycyl endopeptidase-like protein,cysteine peptidase, Clan CA, family C51, putative	822
Tb927.10.7690	rib72 protein- like protein	2175
Tb927.2.3330	hypothetical protein	492
Tb927.10.14480	hypothetical protein, conserved	2598
Tb927.11.670	epsinR	1518
Tb927.1.610	hypothetical protein, conserved	909
Tb927.6.2230	RGG protein	2385
Tb927.6.2980	protein kinase, putative	3078
Tb927.4.500	hypothetical protein, conserved	1293
Tb927.9.11140	hypothetical protein, conserved	1431
Tb927.2.4870	kinetoplastid-specific dual specificity phosphatase, putative	909
Tb927.6.1980	hypothetical protein, conserved	1752
Tb927.6.1760	KU80 protein (KU80)	1908
Tb927.9.9390	sphingomyelin/ceramide phosphorylethanolamine synthase, bifunctional,sphingomyelin synthase (SLS3)	990
Tb927.7.4060	calpain-like cysteine peptidase, putative,cysteine peptidase, Clan CA, family C2, putative	348
Tb927.11.8290	DIS3-like exonuclease, putative	2688
Tb927.11.5800	hypothetical protein, conserved	2502
Tb927.10.8760	hypothetical protein, conserved	858
Tb927.11.15310	hypothetical protein, conserved	2229
Tb927.11.10140	hypothetical protein, conserved	810
Tb927.5.3210	small ubiquitin-related modifier (SUMO)	345
Tb927.8.3800	nucleoside phosphatase, putative,guanosine diphosphatase, putative	1812
Tb927.8.2400	hypothetical protein, conserved	786
Tb927.10.6610	chaperone protein DNAj, putative	825
Tb927.9.8550	hypothetical protein, conserved	633
Tb927.11.14800	hypothetical protein, conserved	1422
Tb927.9.9170	hypothetical protein, conserved	1140
Tb927.4.4500	hypothetical protein, conserved	3513
Tb927.4.2950	mitochondrial DNA polymerase I protein A, putative	2877
Tb927.11.1650	hypothetical protein, conserved	408
Tb927.11.8740	hypothetical protein, conserved	390
Tb927.9.4620	ubiquitin-activating enzyme e1, putative	1404
Tb927.11.10490	hypothetical protein, conserved	1818
Tb927.3.3160	poly(A) polymerase,polynucleotide adenylyltransferase (PAP)	2114
Tb927.10.12520	hypothetical protein, conserved	2553
Tb927.1.1120	Ribosomal RNA-processing protein 8, putative (RRP8)	1110
Tb927.10.13130	UTP-glucose-1-phosphate uridylyltransferase	1458
Tb927.7.7440	hypothetical protein, conserved	420
Tb927.3.1830	hypothetical protein, conserved	1428
Tb927.10.15190	hypothetical protein, conserved	1983
Tb927.7.1130	trypanothione/tryparedoxin dependent peroxidase 2,glutathione peroxidase-like 2 (TDPX2)	510
Tb927.10.12420	predicted S. cerevisiae Got1 homologue	429
Tb927.9.13540	hypothetical protein, conserved	1074
Tb927.7.5330	hypothetical protein, conserved	2316
Tb927.11.720	hypothetical protein, conserved	795
Tb927.9.5390	hypothetical protein, conserved	657
Tb927.5.4070	PrimPol-like protein 1 (ppl1)	1827
Tb927.11.7430	hypothetical protein, conserved	411
Tb927.10.5120	KREPA6,RNA-editing complex protein (KREPA6)	495
Tb927.3.700	hypothetical protein, conserved	258
Tb927.9.15230	hypothetical protein, conserved	1257
Tb927.5.1770	hypothetical protein, conserved	2103
Tb927.10.2470	hypothetical protein, conserved	1653
Tb927.3.3570	hypothetical protein, conserved	489
Tb927.11.620	hypothetical protein, conserved	3891
Tb927.2.5040	hypothetical protein, conserved	528
Tb927.11.4860	hypothetical protein, conserved	1401
Tb927.5.790	casein kinase I isoform 1 (CK1.1)	993
Tb927.11.12310	protein kinase, putative,cdc2-related kinase, putative (CRK12)	2310
Tb927.7.1260	hypothetical protein, conserved	702
Tb927.8.6470	hypothetical protein, conserved	1638
Tb927.10.9140	hypothetical protein, conserved	1935
Tb927.8.3910	thymidylate kinase, putative	1038
Tb927.8.1980	hypothetical protein, conserved	1434
Tb927.11.11360	receptor for activated C kinase 1 (RACK1)	957
Tb927.10.5870	hypothetical protein, conserved	1371
Tb927.10.1390	hypoxanthine-guanine phosphoribosyltransferase, putative	705
Tb927.11.7380	glycerol-3-phosphate dehydrogenase (FAD-dependent), mitochondrial	1812
Tb927.4.1700	protein kinase, putative	2079
Tb927.8.5020	hypothetical protein, conserved	1332
Tb927.5.1510	hypothetical protein, conserved	939
Tb927.1.2780	hypothetical protein	225
Tb927.9.7820	hypothetical protein, conserved	2316
Tb927.4.880	TPR-repeat-containing chaperone protein DNAJ, putative	1917
Tb927.11.7560	predicted WD40 repeat protein	1890
Tb927.7.690	zinc finger protein, putative	1467
Tb927.8.3230	hypothetical protein, conserved	1755
Tb927.10.14240	N-myristoyltransferase (NMT)	1341
Tb927.10.11190	hypothetical protein, conserved	1461
Tb927.8.4930	hypothetical protein, conserved	918
Tb927.7.2810	hypothetical protein, conserved	1041
Tb927.7.3140	hypothetical protein, conserved	561
Tb927.11.14910	protein phosphatase 2C, putative	1290
Tb927.9.5890	solanesyl-diphosphate synthase, putative,trans-octaprenyltranstransferase	1080
Tb927.10.14100	hypothetical protein, conserved	420
Tb927.3.4240	thioredoxin, putative	603
Tb927.8.6060	2-amino-3-ketobutyrate coenzyme A ligase, putative,glycine acetyltransferase, putative	1215
Tb927.3.4710	hypothetical protein, conserved	1641
Tb927.5.3700	hypothetical protein, conserved	879
Tb927.6.3110	protein kinase, putative,cdc2-related kinase, putative (CRK11)	1320
Tb927.10.11990	RNA-binding protein	648
Tb927.10.1820	hypothetical protein, conserved	795
Tb927.7.4880	hypothetical protein, conserved	684
Tb927.11.10960	hypothetical protein, conserved	1953
Tb927.9.6270	hypothetical protein, conserved	1527
Tb927.8.2180	hypothetical protein, conserved	495
Tb927.11.6160	eukaryotic release factor 3, putative (ERF3)	2097
Tb927.4.4080	C-5 sterol desaturase, putative	741
Tb927.11.6850	hypothetical protein, conserved	723
Tb927.8.7070	hypothetical protein, conserved	951
Tb927.9.1970	syntaxin binding protein 1, putative	1929
Tb927.8.1850	mitochondrial calcium uptake 1	1233
Tb927.7.5930	Protein Associated with Differentiation (PAD1)	1791
Tb927.8.820	hypothetical protein, conserved	1662
Tb927.10.6570	hypothetical protein, conserved	963
Tb927.9.8700	hypothetical protein, conserved	1044
Tb927.4.3360	hypothetical protein, conserved	1335
Tb927.11.2260	eukaryotic translation initiation factor 4e, putative (eIF4E)	702
Tb927.11.6290	hypothetical protein, conserved	774
Tb927.10.15670	hypothetical protein, conserved	2055
Tb927.3.2710	6-phosphofructo-2-kinase/fructose-2,6-bisphosphatase	3072
Tb927.2.2120	protein kinase, putative,NIMA/Nek Serine/threonine-protein kinase family, putative	1362
Tb927.7.5680	deoxyribose-phosphate aldolase, putative	843
Tb927.10.260	hypothetical protein, conserved	234
Tb927.7.7270	hypothetical protein, conserved	2367
Tb927.10.9700	predicted C2 domain protein	3546
Tb927.6.1510	lysyl-tRNA synthetase, putative	1905
Tb927.9.10310	mitochondrial carrier protein,mitochondrial carrier protein (MCP11)	954
Tb927.11.5120	hypothetical protein, conserved	1953
Tb927.10.3430	hypothetical protein, conserved	1854
Tb927.5.2530	hypothetical protein, conserved	3120
Tb927.5.3660	hypothetical protein, conserved	1491
Tb927.5.3910	small nuclear RNA-activating protein (SNAP2)	1119
Tb927.2.5860	hypothetical protein, conserved	3729
Tb927.5.2570	translation initiation factor, putative (EIF3B)	2091
Tb927.11.9820	hypothetical protein, conserved	1752
Tb927.4.3940	calpain-like cysteine peptidase, putative,cysteine peptidase, Clan CA, family C2, putative (TbCALP2)	2379
Tb927.11.2840	hypothetical protein, conserved	585
Tb927.11.9350	phosphonopyruvate decarboxylase-like protein, putative	1194
Tb927.8.4330	small GTP-binding protein Rab11,Rab11A GTPase (RAB11)	651
Tb927.9.10170	predicted zinc finger protein	249
Tb927.8.5320	hypothetical protein, conserved	402
Tb927.10.7730	hypothetical protein, conserved	1152
Tb927.8.8130	hypothetical protein, conserved	2151
Tb927.10.7220	hypothetical protein, conserved	1362
Tb927.4.2540	ubiquitin, putative	237
Tb927.4.2010	acyl-CoA binding protein, putative (ACBP)	282
Tb927.5.3000	hypothetical protein, conserved	1047
Tb927.11.4470	serine/threonine protein kinase, putative	3270
Tb927.8.6660	paraflagellar rod component, putative (PFC1)	1824
Tb927.11.11170	hypothetical protein, conserved	516
Tb927.10.9890	hypothetical protein, conserved	2616
Tb927.7.2440	pyrroline-5-carboxylate reductase, putative (P5CR)	813
Tb927.10.11600	hypothetical protein, conserved	1800
Tb927.4.1930	RNA-binding protein, putative (EIF3D)	819
Tb927.4.3400	hypothetical protein, conserved	1818
Tb927.6.860	hypothetical protein	2337
Tb927.7.1300	protein disulfide isomerase, putative	1134
Tb927.7.6900	double-strand-break repair protein rad21 homolog, putative	1755
Tb927.6.730	hypothetical protein, conserved	1785
Tb927.6.3470	hypothetical protein, conserved	765
Tb927.7.6300	hypothetical protein, conserved	1650
Tb927.10.8150	predicted bromodomain protein	906
Tb927.9.13150	TFIIF-stimulated CTD phosphatase, putative	852
Tb927.10.4420	hypothetical protein	423
Tb927.11.10770	hypothetical protein, conserved	1377
Tb927.6.3610	hypothetical protein, conserved	1038
Tb927.9.3620	hypothetical protein, conserved	696
Tb927.11.13230	hypothetical protein, conserved	651
Tb927.6.4640	hypothetical protein, conserved	2715
Tb927.9.9610	hypothetical protein, conserved	327
Tb927.7.2410	hypothetical protein, conserved	1803
Tb927.5.830	hypothetical protein, conserved	1791
Tb927.1.3400	hypothetical protein, conserved	1050
Tb927.3.1990	hypothetical protein, conserved	1446
Tb927.11.15110	hypothetical protein, conserved	1722
Tb927.11.15690	U5 snRNP-associated 102 kDa protein, putative	3030
Tb927.1.1660	ESCO acetyltransferase domain-containing protein	888
Tb927.11.16340	hypothetical protein, conserved	3450
Tb927.11.7170	seryl-tRNA synthetase	1440
Tb927.10.13920	hypothetical protein, conserved	372
Tb927.7.2150	hypothetical protein, conserved	4113
Tb927.9.1700	hypothetical protein, conserved	1806
Tb927.3.1660	hypothetical protein, conserved	2370
Tb927.8.7210	hypothetical protein, conserved	450
Tb927.5.1980	hypothetical protein, conserved	1950
Tb927.3.3290	protein kinase, putative	1419
Tb927.7.5100	hypothetical protein, conserved	876
Tb927.3.4010	hypothetical protein	591
Tb927.5.630	acidic phosphatase, putative	1206
Tb927.8.610	hypothetical protein, conserved	2646
Tb927.3.5630	3,2-trans-enoyl-CoA isomerase, mitochondrial precursor, putative	936
Tb927.7.2480	peptidyl-prolyl cis-trans isomerase, putative,parvulin (PAR45)	1152
Tb927.9.15000	hypothetical protein, conserved	756
Tb927.7.1930	nucleoside diphosphatase, putative,ectonucleoside triphosphate diphosphohydrolase 5, putative	1332
Tb927.10.15440	hypothetical protein, conserved	858
Tb927.3.1525	hypothetical protein, Tb specific	384
Tb927.7.6480	hypothetical protein, conserved	2283
Tb927.3.3740	hypothetical protein, conserved	1866
Tb927.2.5250	tubulin-tyrosine ligase, putative	1182
Tb927.10.9950	hypothetical protein, conserved	1185
Tb927.3.1290	cullin 4B, putative	2844
Tb927.10.2130	hypothetical protein, conserved	2526
Tb927.5.1230	hypothetical protein, conserved	1452
Tb927.11.14270	protein kinase, putative	2256
Tb927.11.3410	hypothetical protein, conserved	3171
Tb927.10.11380	hypothetical protein, conserved	1173
Tb927.11.6330	6-phosphogluconolactonase (6PGL)	801
Tb927.11.9100	hypothetical protein, conserved	861
Tb927.8.1580	hypothetical protein, conserved	834
Tb927.8.1460	hypothetical protein, conserved	1224
Tb927.11.14310	small nuclear ribonucleoprotein Sm-G (Sm-G)	249
Tb927.3.2360	hypothetical protein, conserved	1428
Tb927.9.7020	hypothetical protein, conserved	678
Tb927.4.2710	ubiquitin-conjugating enzyme e2, putative,ubiquitin carrier protein, putative,ubiquitin-protein ligase, putative	492
Tb927.11.1810	hypothetical protein, conserved	957
Tb927.10.7500	fibrillarin (NOP1)	903
Tb927.8.5510	apurinic/apyrimidinic endonuclease, putative	1191
Tb927.7.3420	peptidyl-prolyl cis-trans isomerase, putative (PPIase)	339
Tb927.7.4430	hypothetical protein, conserved	690
Tb927.8.3770	mitogen-activated protein kinase, putative (MPK10)	1230
Tb927.3.4900	tRNA isopentenyltransferase, putative	1377
Tb927.11.3670	hypothetical protein, conserved	1374
Tb927.6.3040	small GTP-binding protein Rab28, putative,Ras- related protein Rab-26 (Rab26), putative	723
Tb927.9.11830	hypothetical protein, conserved	1962
Tb927.6.2430	hypothetical protein, conserved (ATG5)	1341
Tb927.6.1160	leucine-rich repeat protein (LRRP), putative	2226
Tb927.8.1680	kinetoplastid kinetochore protein 12 (kkt12)	603
Tb927.3.2500	hypothetical protein	1188
Tb927.9.10660	hypothetical protein, conserved	528
Tb927.10.3630	hypothetical protein, conserved	1120
Tb927.11.13310	hypothetical protein, conserved	909
Tb927.4.520	hypothetical protein, conserved	612
Tb927.11.13590	hypothetical protein, conserved	402
Tb927.10.6900	hypothetical protein	1968
Tb927.6.1700	hypothetical protein, conserved	573
Tb927.9.9370	hypothetical protein, conserved	774
Tb927.11.5820	hypothetical protein, conserved	909
Tb927.8.7450	myosin heavy chain kinase A, putative	984
Tb927.9.4390	DNA-damage inducible protein DDI1-like protein	1137
Tb927.9.4420	hypothetical protein, conserved	1248
Tb927.10.8700	selenoprotein, putative	264
Tb927.10.4850	hypothetical protein, conserved	1419
Tb927.10.12090	RNA-binding protein, putative (RBP7A)	351
Tb927.11.4660	kinesin, putative,MCAK-like kinesin, putative,kinesin family member 6, putative (Kif13-2)	2073
Tb927.5.3270	hypothetical protein, conserved	2502
Tb927.1.490	hypothetical protein	249
Tb927.8.3820	hypothetical protein, conserved	1020
Tb927.9.6730	hypothetical protein, conserved	1002
Tb927.8.2420	hypothetical protein, conserved	918
Tb927.10.6630	ATP-dependent DEAD/H RNA helicase HEL64, putative (HEL64)	1707
Tb927.4.3000	hypothetical protein, conserved	1305
Tb927.4.4520	hypothetical protein, conserved	1515
Tb927.9.9115	hypothetical protein	174
Tb927.11.8760	hypothetical protein, conserved	1863
Tb927.11.15190	hypothetical protein, conserved	2049
Tb927.4.4670	hypothetical protein, conserved	1452
Tb927.2.2370	hypothetical protein, conserved	4200
Tb927.10.12540	NADH-ubiquinone oxidoreductase complex I subunit, putative,ferredoxin, putative (NDUFS1)	912
Tb927.4.380	hypothetical protein, conserved	1002
Tb927.3.3100	peptidyl-prolyl cis-trans isomerase NIMA-interacting 4, putative	369
Tb927.11.290	phosphatase and tensin homologue, putative	783
Tb927.10.13150	hypothetical protein, conserved	2559
Tb927.11.1550	hypothetical protein, conserved	1575
Tb927.3.890	hypothetical protein, conserved	918
Tb927.7.1440	non-canonical poly (A) polymerase (ncPAP2)	1467
Tb927.3.1850	hypothetical protein, conserved	1788
Tb927.7.1110	asparagine synthetase a, putative	1056
Tb927.9.13520	hypothetical protein, conserved	2727
Tb927.7.5350	hypothetical protein, conserved	1551
Tb927.8.3980	hypothetical protein, conserved	2118
Tb927.5.3490	hypothetical protein, conserved	915
Tb927.9.2490	nucleolar protein (NOP66)	1740
Tb927.11.12080	N-acetyl-D-glucosaminylphosphatidylinositol de-N-acetylase,N-Acetylglucosaminylphosphatidylinositol deacetylase,GlcNAc-PI de-N-acetylase (GPI12)	759
Tb927.11.740	eukaryotic translation initiation factor 5a, putative (eIF-5A)	501
Tb927.4.5380	hypothetical protein, conserved	4383
Tb927.6.3860	hypothetical protein, conserved	1176
Tb927.10.5100	hypothetical protein	423
Tb927.11.11690	vacuolar ATP synthase subunit b, putative,v- ATPase B subunit,vacuolar proton pump B subunit	1488
Tb927.4.1540	hypothetical protein, conserved	1527
Tb927.10.1620	phosphoserine/threonine/tyrosine-binding protein, putative	1668
Tb927.5.4050	hypothetical protein, conserved	312
Tb927.10.1150	hypothetical protein, conserved	3003
Tb927.4.1890	hypothetical protein, conserved	675
Tb927.11.11660	conserved protein	1089
Tb927.5.1750	conserved protein, unknown function	1497
Tb927.6.4480	valyl-tRNA synthetase, putative (ValRS)	2928
Tb927.11.15730	hypothetical protein, conserved	2118
Tb927.2.5060	GTP binding protein, putative	1185
Tb927.11.605	hypothetical protein, Tryp Specific	321
Tb927.11.4880	hypothetical protein, conserved	825
Tb927.11.600	hypothetical protein, conserved	279
Tb927.11.12330	hypothetical protein, conserved	447
Tb927.8.6410	short-chain dehydrogenase, putative	1425
Tb927.11.11340	gamma-tubulin complex subunit, putative,spindle pole body component alp6, putative	2349
Tb927.8.4480	hypothetical protein, conserved	795
Tb927.4.1760	hypothetical protein, conserved	474
Tb927.10.5810	hypothetical protein, conserved	1302
Tb927.8.2880	hypothetical protein, conserved	3396
Tb927.11.14480	ubiquitin carboxyl-terminal hydrolase, putative	1329
Tb927.8.4140	hypothetical protein, conserved	1215
Tb927.8.3210	hypothetical protein, conserved	519
Tb927.7.6465	hypothetical protein, Tryp Specific	258
Tb927.7.6460	FG-GAP repeat protein, putative,intergrin alpha chain protein, putative	2538
Tb927.10.4740	nucleolar RNA-binding protein, putative	192
Tb927.10.2680	hypothetical protein, conserved	1728
Tb927.11.3080	vesicular protein trafficking mediator, putative	615
Tb927.10.8940	flagellum targeting protein kharon1, putative (KH1)	1236
Tb927.6.3130	queuine tRNA-ribosyltransferase, putative	1344
Tb927.7.280	cyclophilin-type peptidyl-prolyl cis-trans isomerase, putative (PPIase)	678
Tb927.10.1840	hypothetical protein, conserved	1551
Tb927.2.4330	PFR5	2289
Tb927.11.13060	translation-associated element 2, putative	3303
Tb927.8.2220	hypothetical protein, conserved	4488
Tb927.9.6130	calmodulin, putative	474
Tb927.11.8880	hypothetical protein, conserved	1140
Tb927.11.2235	hypothetical protein	171
Tb927.11.5570	DNA replication licensing factor MCM5, putative	2313
Tb927.5.1530	hypothetical protein, conserved	1617
Tb927.10.2630	hypothetical protein, conserved	834
Tb927.7.3310	hypothetical protein, conserved	987
Tb927.11.3880	actin, putative (TRYPARP)	1302
Tb927.11.10900	MENG	2547
Tb927.11.13250	eukaryotic translation initiation factor 2 gamma, putative (eIF-2-gamma)	1434
Tb927.1.4220	hypothetical protein, conserved	1200
Tb927.3.5490	flagellar transport protein, putative (PIFTB2)	2070
Tb927.9.11310	unspecified product	768
Tb927.4.4060	hypothetical protein, conserved	2832
Tb927.10.13710	hypothetical protein, conserved	996
Tb927.7.2740	hypothetical protein, conserved	543
Tb927.1.2770	hypothetical protein, conserved	1212
Tb927.9.1910	hypothetical protein, conserved	648
Tb927.10.15380	U3 snoRNA-associated protein UTP11, putative	1041
Tb927.7.5910	ATG8/AUT7/APG8/PAZ2, putative,ubiquitin-like protein (ATG8B)	363
Tb927.11.13450	hypothetical protein, conserved	828
Tb927.10.13430	citrate synthase, putative	1455
Tb927.3.5170	hypothetical protein, conserved	1242
Tb927.10.15650	tRNA pseudouridine synthase A-like protein	1767
Tb927.3.2770	hypothetical protein, conserved	3411
Tb927.10.12390	hypothetical protein, conserved	777
Tb927.2.2140	hypothetical protein, conserved	327
Tb927.6.2370	ubiquitin-protein ligase, putative	3255
Tb927.10.13380	hypothetical protein, conserved	2142
Tb927.10.280	cytochrome oxidase subunit VI (COXVI)	477
Tb927.11.9590	S-adenosylhomocysteine hydrolase, putative	1314
Tb927.7.7210	hypothetical protein, conserved	2091
Tb927.11.11500	cyclin dependent kinase-binding protein, putative	1695
Tb927.3.1080	hypothetical protein, conserved	756
Tb927.9.10370	TAX-1	1092
Tb927.6.1570	2-hydroxy-3-oxopropionate reductase, putative	903
Tb927.10.3410	hypothetical protein	324
Tb927.5.2510	hypothetical protein, conserved	4200
Tb927.11.5450	malic enzyme	1716
Tb927.10.3140	leucine-rich repeat protein (LRRP), putative	1893
Tb927.5.2040	hypothetical protein, conserved	981
Tb927.11.12850	oligopeptidase b,serine peptidase, clan SC, family S9A-like protein (OPB)	2148
Tb927.5.3640	hypothetical protein, conserved	813
Tb927.11.190	elongation factor, putative	1944
Tb927.9.8180	hypothetical protein, conserved	1929
Tb927.11.2820	hypothetical protein, conserved	2625
Tb927.11.9370	hypothetical protein, conserved	1863
Tb927.8.1140	hypothetical protein, conserved	1056
Tb927.8.4310	hypothetical protein, conserved	1947
Tb927.9.10190	hypothetical protein, conserved	2022
Tb927.8.8150	hypothetical protein, conserved	549
Tb927.10.7240	kinetoplastid kinetochore protein 14 (kkt14)	2058
Tb927.4.2030	ALBA-Domain Protein (ALBA4)	654
Tb927.8.5300	hypothetical protein, conserved	1689
Tb927.3.2190	RNA triphosphatase (TbCET1)	762
Tb927.4.2520	NAD dependent deacetylase, putative,transcriptional regulator, Sir2 family protein, nicotinic acid mononucleotide 5,6-dimethylbenzimidazole (cobb) protein	735
Tb927.10.14520	hypothetical protein, conserved	1401
Tb927.9.2550	hypothetical protein, conserved	3129
Tb927.8.6640	hypothetical protein, conserved	1815
Tb927.2.4930	esterase, putative	738
Tb927.4.1950	NADPH--cytochrome p450 reductase, putative (CPR)	1833
Tb927.7.4740	hypothetical protein, conserved	996
Tb927.6.4100	hypothetical protein, conserved	2394
Tb927.6.880	hypothetical protein, conserved	1395
Tb927.9.13310	hypothetical protein, conserved	300
Tb927.6.3450	hypothetical protein, conserved	2442
Tb927.9.12040	hypothetical protein, conserved	1536
Tb927.2.4680	hypothetical protein, conserved	1236
Tb927.2.6100	hypothetical protein, conserved	1464
Tb927.10.7860	hypothetical protein, conserved	651
Tb927.9.9580	tubulin tyrosine ligase protein, putative	1974
Tb927.7.4290	hypothetical protein, conserved	894
Tb927.10.8130	hypothetical protein, conserved	1230
Tb927.6.4810	zinc-binding protein (Yippee), putative	354
Tb927.11.15500	hypothetical protein, conserved	852
Tb927.11.10750	Pre-mRNA-splicing factor CWC22, putative (TbCWC22)	1746
Tb927.10.4440	predicted SAP domain protein	864
Tb927.1.4760	hypothetical protein, conserved	3087
Tb927.5.3020	hypothetical protein, conserved	1263
Tb927.10.5710	hypothetical protein, conserved	684
Tb927.4.1370	hypothetical protein, conserved	456
Tb927.9.3600	hypothetical protein, conserved	927
Tb927.8.2940	mannosyl-oligosaccharide 1,2-alpha-mannosidase IB, putative	1314
Tb927.3.4820	acyltransferase, putative	918
Tb927.10.15010	lipoic acid synthetase, mitochondrial precursor, putative	1230
Tb927.1.1680	Transcription elongation factor 1 domain-containing protein	714
Tb927.11.7190	hypothetical protein	660
Tb927.7.2170	hypothetical protein, conserved	4446
Tb927.8.7270	hypothetical protein, conserved	1218
Tb927.7.5160	deoxyuridine triphosphatase, putative,dUTP diphosphatase	864
Tb927.3.4030	hypothetical protein, conserved	3642
Tb927.7.6580	hypothetical protein	3231
Tb927.5.610	acidic phosphatase, putative	1287
Tb927.6.3630	sphingosine 1-phosphate lyase, putative,sphingosine phosphate lyase-like protein, putative (SPL)	1617
Tb927.6.4500	hypothetical protein, conserved	612
Tb927.11.4540	nucleoporin 48 (TbNup48)	1362
Tb927.3.5340	Hsc70-interacting protein (Hip), putative	1155
Tb927.7.2350	hypothetical protein, conserved	3060
Tb927.7.7180	leucine-rich repeat protein (LRRP), putative,leucine-rich repeat protein 1 (LRRP1), putative	1938
Tb927.6.830	hypothetical protein, conserved	591
Tb927.9.15060	rRNA processing protein, putative	756
Tb927.10.10140	paraflagellar rod component, putative (PFC19)	996
Tb927.7.1910	pyridoxal phosphate containing glycine decarboxylase, putative,glycine dehydrogenase, putative (GCVP)	2913
Tb927.11.16360	hypothetical protein, conserved	1056
Tb927.5.950	monothiol glutaredoxin, putative	669
Tb927.11.17015	hypothetical protein, conserved	219
Tb927.11.17016	hypothetical protein, Tryp Specific	570
Tb927.11.17010	hypothetical protein, conserved	324
Tb927.5.3940	helicase, putative	2016
Tb927.10.2150	hypothetical protein, conserved	645
Tb927.5.1250	hypothetical protein, conserved	1731
Tb927.11.14290	vacuolar sorting protein, putative	681
Tb927.7.4980	zinc finger protein family member, putative (ZC3H23)	1188
Tb927.11.12620	hypothetical protein, conserved	2271
Tb927.11.3470	endosomal integral membrane protein, putative	1824
Tb927.6.310	receptor-type adenylate cyclase GRESAG 4, putative	3819
Tb927.7.630	hypothetical protein, conserved	753
Tb927.8.630	lipoate-protein ligase, putative,lipoyl ligase, putative,lipoyltransferase, putative,lipoate biosynthesis protein, putative	1539
Tb927.8.1440	maoC-like dehydratase, putative	489
Tb927.8.6570	hypothetical protein, conserved	675
Tb927.10.7520	folylpolyglutamate synthase, putative (FPGS)	1503
Tb927.8.5530	COP9 signalosome complex subunit 5, putative,JAB-MPN domain protein	1188
Tb927.3.2340	peroxin-2,glycosome import protein (gim1) (PEX2)	999
Tb927.4.2730	kinesin, putative	2412
Tb927.7.3400	hypothetical protein, conserved	1314
Tb927.10.14730	chaperone protein DNAj, putative	1332
Tb927.11.3690	hypothetical protein, conserved	1128
Tb927.8.3790	paraflagellar rod component, putative (PFC2)	672
Tb927.6.2410	hypothetical protein, conserved	615
Tb927.9.11760	DNA repair protein RAD2, putative	2241
Tb927.6.2140	hypothetical protein, conserved	804
Tb927.6.1490	leucine-rich repeat protein (LRRP), putative	1311
Tb927.10.10850	argonaute-like protein (AGO1)	2712
Tb927.6.1140	dolichyl-P-Man:GDP-Man5GlcNAc2-PP-dolichyl alpha-1,2-mannosyltransferase, putative,Asparagine-linked glycosylation protein 9	2025
Tb927.9.14080	vesicle-associated membrane protein, putative	618
Tb927.2.3480	transcription elongation factor s-II, putative (TFIIS2-2)	1146
Tb927.2.3370	UDP-Gal or UDP-GlcNAc-dependent glycosyltransferase, putative	1134
Tb927.11.13860	hypothetical protein, conserved	798
Tb927.9.11100	cAMP-dependent protein kinase catalytic subunit 1 (PKAC1)	1005
Tb927.10.6430	hypothetical protein	378
Tb927.11.10570	hypothetical protein, conserved	1002
Tb927.9.8370	hypothetical protein, conserved	477
Tb927.11.6640	cytochrome b5, putative (CYB5)	402
Tb927.10.6380	ring finger containing protein	660
Tb927.4.4290	UDP-Gal or UDP-GlcNAc-dependent glycosyltransferase, putative	1158
Tb927.5.2700	otubain, putative,otubain cysteine peptidase, Clan CA, family C65, putative	807
Tb927.11.1340	hypothetical protein, conserved	3471
Tb927.11.5840	Protein translation factor SUI1 homolog, putative	330
Tb927.10.3350	hypothetical protein, conserved	1638
Tb927.11.5660	hypothetical protein, conserved	1227
Tb927.8.7470	hypothetical protein, conserved	1713
Tb927.10.8720	CCR4-NOT transcription complex subunit 10, putative	1668
Tb927.11.10100	hypothetical protein, conserved	483
Tb927.1.1300	hypothetical transmembrane protein, conserved	924
Tb927.10.4870	tRNA-dihydrouridine synthase 2, putative	1308
Tb927.7.5760	nuclear transport factor 2 protein, putative (NFT2)	408
Tb927.10.540	ATP-dependent DEAD/H RNA helicase, putative,DEAD box RNA helicase, putative	1311
Tb927.8.2440	hypothetical protein, conserved	606
Tb927.10.6650	G10 protein homologue, putative	726
Tb927.9.8510	hypothetical protein, conserved	2097
Tb927.11.2120	hypothetical protein, conserved	2367
Tb927.4.3020	ATP-dependent DEAH-box RNA helicase, putative	4323
Tb927.11.1160	hypothetical protein, conserved	3324
Tb927.4.2990	hypothetical protein, conserved	3870
Tb927.11.1690	hypothetical protein, conserved	552
Tb927.11.8780	hypothetical protein, conserved	1722
Tb927.10.10700	splicing factor Prp31	1068
Tb927.10.3990	DHH1 (DHH1)	1221
Tb927.3.3120	hypothetical protein, conserved	1302
Tb927.1.4480	hypothetical protein, conserved	4455
Tb927.10.13170	hypothetical protein, conserved	1032
Tb927.11.9780	conserved protein	3234
Tb927.10.7760	hypothetical protein, conserved	594
Tb927.6.1720	hypothetical protein, conserved	2295
Tb927.3.1870	hypothetical protein, conserved	870
Tb927.6.4710	calmodulin, putative	2022
Tb927.7.1460	hypothetical protein, conserved	2907
Tb927.9.13050	hypothetical protein, conserved	3735
Tb927.10.4380	hypothetical protein	741
Tb927.11.760	protein phosphatase 2C, putative	1227
Tb927.5.420	hypothetical protein	1122
Tb927.10.130	hypothetical protein	474
Tb927.6.3840	reticulon domain protein	561
Tb927.8.6780	hypothetical protein, conserved	1185
Tb927.10.9450	hypothetical protein	753
Tb927.9.12900	RNA polymerase-associated protein LEO1, putative	1743
Tb927.11.16620	hypothetical protein, conserved	1824
Tb927.11.16990	hypothetical protein, conserved	1968
Tb927.10.6280	hypothetical protein, conserved	657
Tb927.4.1560	hypothetical protein, conserved	1608
Tb927.10.1600	hypothetical protein, conserved	1074
Tb927.11.14840	chromosomal passenger protein (CTC2)	753
Tb927.10.4125	hypothetical protein	183
Tb927.11.14820	hypothetical protein, conserved	2139
Tb927.8.6430	hypothetical protein, conserved	318
Tb927.1.1580	cytochrome c oxidase assembly factor, putative,electron transport protein SCO1/2, putative	906
Tb927.10.9180	hypothetical protein, conserved	1257
Tb927.8.1945	hypothetical protein, Tb specific	438
Tb927.8.4460	hypothetical protein, conserved	3030
Tb927.10.11030	hypothetical protein, conserved	303
Tb927.11.7690	hypothetical protein	2802
Tb927.10.5380	intraflagellar transport protein IFT122, putative	3729
Tb927.11.7695	hypothetical protein, Tryp Specific	906
Tb927.4.1740	hypothetical protein, conserved	1269
Tb927.7.4170	fatty acid elongase, putative	816
Tb927.11.8165	hypothetical protein, conserved	297
Tb927.10.14280	mitochondrial carrier protein (MCP20)	912
Tb927.7.6440	vesicle transport v-SNARE protein, putative	669
Tb927.4.2240	hypothetical protein, conserved	1173
Tb927.7.6110	hypothetical protein, conserved	645
Tb927.9.12670	predicted zinc finger protein,nucleic acid binding protein, putative	1092
Tb927.10.11150	hypothetical protein, conserved	681
Tb927.9.15270	hypothetical protein, conserved	1632
Tb927.5.1730	ecotin family (I11), putative,inhibitor of serine peptidase (ISP), putative (ISP)	498
Tb927.10.2430	receptor-type adenylate cyclase GRESAG 4, putative	3729
Tb927.5.1880	ecotin family (I11), putative,inhibitor of serine peptidase (ISP), putative (ISP2)	465
Tb927.11.880	cyclophilin a,cyclophilin type peptidyl-prolyl cis-trans isomerase (CYPA)	534
Tb927.10.8920	ras-like small GTPase, putative (TbGRP)	1020
Tb927.11.7030	hypothetical protein, conserved	1272
Tb927.10.5520	hypothetical protein, conserved	972
Tb927.10.1860	hypothetical protein, conserved	1083
Tb927.9.6110	hypothetical protein, conserved	2955
Tb927.10.13880	hypothetical protein, conserved	3261
Tb927.8.2200	terbinafine resistance locus protein (yip1), putative	570
Tb927.8.1520	NUDIX family hydrolase, putative	1179
Tb927.4.4100	hypothetical protein, conserved	1620
Tb927.5.1080	RNA-binding protein, putative (RBP22)	714
Tb927.10.4090	hypothetical protein, conserved	240
Tb927.11.10920	hypothetical protein, conserved	954
Tb927.11.8430	hypothetical protein, conserved	786
Tb927.1.4970	hypothetical protein	348
Tb927.9.6230	unspecified product	1113
Tb927.9.11370	hypothetical protein, conserved	438
Tb927.8.790	hypothetical protein, conserved	3900
Tb927.7.2720	hypothetical protein, conserved	1992
Tb927.10.13770	hypothetical protein, conserved	342
Tb927.4.4040	hypothetical protein, conserved	780
Tb927.9.9960	katanin, putative	1617
Tb927.3.3460	hypothetical protein, conserved	1452
Tb927.10.12820	hypothetical protein, conserved	3042
Tb927.7.5970	protein associated with differentiation 5, putative (PAD5)	1758
Tb927.5.990	hypothetical protein, conserved	591
Tb927.11.13470	hypothetical protein, conserved	711
Tb927.3.5400	hypothetical protein, conserved	1719
Tb927.9.8740	RNA-binding protein (DRBD3)	984
Tb927.10.730	ATP synthase, putative	1407
Tb927.3.5150	exonuclease, putative	990
Tb927.3.1310	hypothetical protein, conserved	3762
Tb927.10.13540	RNA-binding protein, putative (RBP12)	1104
Tb927.4.2630	ATP-dependent DEAD/H RNA helicase, putative	2532
Tb927.7.3660	hypothetical protein, conserved	1950
Tb927.3.2750	hypothetical protein, conserved	2616
Tb927.1.2150	calpain-like protein fragment, putative,calpain-like cysteine peptidase, Clan CA, family C2	423
Tb927.2.2160	paraflagellar rod component, putative (PFC11)	990
Tb927.3.3800	hypothetical protein, conserved	3075
Tb927.6.2600	hypothetical protein, conserved	432
Tb927.7.7230	nitroreductase,NADH dehydrogenase, putative (NTR)	963
Tb927.11.6780	chromatin binding protein, putative,regulator of chromatin condensation, putative (RCC1)	1683
Tb927.11.9570	hypothetical protein, conserved	897
Tb927.11.11520	glycosomal membrane protein (PEX11)	657
Tb927.8.1780	protein kinase, putative	2340
Tb927.6.1550	leucine-rich repeat protein (LRRP), putative	1062
Tb927.9.10350	hypothetical protein, conserved	624
Tb927.10.3160	hypothetical protein, conserved	393
Tb927.5.2060	cell division control protein, putative	2184
Tb927.8.5490	hypothetical protein, conserved	1872
Tb927.8.6100	hypothetical protein, conserved	3132
Tb927.11.5470	hypothetical protein, conserved	1254
Tb927.11.12870	hypothetical protein, conserved	2208
Tb927.9.2910	hypothetical protein, conserved	543
Tb927.11.4780	pyruvate dehydrogenase (lipoamide) kinase, putative	1338
Tb927.4.3900	hypothetical protein, conserved	1197
Tb927.11.2800	hypothetical protein, conserved	816
Tb927.11.6870	14-3-3 protein	759
Tb927.10.16070	eukaryotic translation initiation factor 4e, putative	756
Tb927.3.970	hypothetical protein, conserved	1113
Tb927.8.1160	vacuolar-type Ca2+-ATPase, putative	3309
Tb927.10.10270	hypothetical protein	342
Tb927.11.14120	phenylalanyl-tRNA synthetase alpha chain, putative	1491
Tb927.11.11930.2	hypothetical protein, conserved	552
Tb927.11.5780	mitochondrial DNA-directed RNA polymerase (MTRNAP)	3825
Tb927.10.3290	hypothetical protein, conserved	822
Tb927.5.2390	hypothetical protein, conserved	1029
Tb927.10.14500	hypothetical protein, conserved	1014
Tb927.4.5080	hypothetical protein, conserved	390
Tb927.5.293b	hypothetical protein	882
Tb927.1.5160	hypothetical protein	285
Tb927.6.1800	protein phosphatase 2C, putative	1149
Tb927.7.4760	hypothetical protein, conserved	1620
Tb927.7.6940	glutaminyl cyclase, putative	2244
Tb927.9.13990	RNA-binding protein, putative (DRBD2)	918
Tb927.5.3620	kinetoplastid-specific dual specificity phosphatase, putative	1338
Tb927.11.4250	hypothetical protein, conserved	723
Tb927.10.1290	hypothetical protein, conserved	252
Tb927.5.4390	hypothetical protein, conserved	408
Tb927.10.7840	hypothetical protein, conserved	897
Tb927.11.8040	hypothetical protein, conserved	558
Tb927.11.1570	hypothetical protein, conserved	1419
Tb927.5.2930	hypothetical protein, conserved	1113
Tb927.8.7640	amino acid transporter 1, putative (AATP1)	1404
Tb927.10.8110	hypothetical protein, conserved	825
Tb927.6.4830	hypothetical protein, conserved	1593
Tb927.6.4380	hypothetical protein, conserved	1269
Tb927.10.8115	hypothetical protein, conserved	204
Tb927.11.15520	hypothetical protein, conserved	2310
Tb927.10.4460	leucine carboxyl methyltransferase, putative	903
Tb927.11.4430	ferric reductase, putative,ferric reductase transmembrane component, putative	2340
Tb927.1.4740	hypothetical protein, conserved	3180
Tb927.5.4575	hypothetical protein	309
Tb927.10.1470	hypoxanthine-guanine phosphoribosyltransferase (HGPRT)	633
Tb927.4.1350	glyoxalase II,hydroxyacylglutathione hydrolase, putative (glx2-2)	1434
Tb927.11.7200	hypothetical protein, conserved	1842
Tb927.11.13270	hypothetical protein, conserved	813
Tb927.8.2920	mannosyl-oligosaccharide 1,2-alpha-mannosidase IB, putative	1794
Tb927.1.3910	hypothetical protein, conserved	2724
Tb927.6.3530	hypothetical protein, conserved	843
Tb927.9.17940	hypothetical protein	504
Tb927.7.5490	arginine N-methyltransferase, type III (PRMT7)	1173
Tb927.6.3430	protein kinase, putative	2541
Tb927.10.13960	flagellar protein PF20	1770
Tb927.7.2110	kinetoplastid kinetochore protein 11 (kkt11)	756
Tb927.9.15590	BARP protein (BARP)	981
Tb927.8.7255	hypothetical protein, Tryp Specific	222
Tb927.8.7250	hypothetical protein, conserved	798
Tb927.10.9610	hypothetical protein	498
Tb927.2.1180	retrotransposon hot spot protein 3 (RHS3), putative	1740
Tb927.6.4520	hypothetical protein, conserved	1311
Tb927.10.12610	hypothetical protein	336
Tb927.3.3250	hypothetical protein, conserved	1011
Tb927.7.5140	hypothetical protein, conserved	1413
Tb927.11.4920	hypothetical protein, conserved	819
Tb927.5.670	hypothetical protein, conserved	2889
Tb927.9.15040	hypothetical protein, conserved	843
Tb927.11.14720	hypothetical protein, conserved	1131
Tb927.3.3780	tryparedoxin 1a, putative (TXN1a)	435
Tb927.9.7960	hypothetical protein	873
Tb927.4.900	hypothetical protein, conserved	696
Tb927.11.410	hypothetical protein, conserved	372
Tb927.10.14340	hypothetical protein, conserved	3522
Tb927.11.16380	hypothetical protein, conserved	636
Tb927.8.4695	hypothetical protein, Tryp Specific	204
Tb927.8.4690	hypothetical protein, conserved	375
Tb927.5.1270	hypothetical protein, conserved	648
Tb927.1.3000	aminoacylase, putative,N-acyl-L-amino acid amidohydrolase, putative	1209
Tb927.7.3640	hypothetical protein, conserved	1056
Tb927.11.12600	ATP-dependent DNA helicase, putative	2532
Tb927.11.3320	ras-like small GTPase, putative (TbGTR)	1068
Tb927.8.3400	palmitoyl acyltransferase 12, putative	894
Tb927.11.1240	hypothetical protein, conserved	1248
Tb927.11.12860.2	cAMP response protein, putative (CARP2a)	708
Tb927.7.650	hypothetical protein, conserved	2955
Tb927.10.11830	hypothetical protein, conserved	1233
Tb927.2.4140	hypothetical protein, conserved	2190
Tb927.8.650	cation-transporting ATPase, putative	3786
Tb927.3.5360	hypothetical protein, conserved	825
Tb927.3.2320	COP9 signalosome complex subunit 2, putative	1323
Tb927.7.3460	hypothetical protein, conserved	1350
Tb927.7.3390	hypothetical protein, conserved	1047
Tb927.3.4410	hypothetical protein, conserved	663
Tb927.3.4940	5-histidylcysteine sulfoxide synthase, putative	2250
Tb927.11.15890	hypothetical protein, conserved	2865
Tb927.6.2160	hypothetical protein, conserved	888
Tb927.2.5020	acyl-CoA oxidase, putative	2187
Tb927.9.11740	cyclophilin type peptidyl-prolyl cis-trans isomerase, putative (PPIase)	552
Tb927.3.5090	tryparedoxin 2, putative (TXN2)	597
Tb927.6.5070	hypothetical protein, conserved	1365
Tb927.11.13800	hypothetical protein, conserved	327
Tb927.9.8350	hypothetical protein, conserved	1815
Tb927.9.11120	hypothetical protein, conserved	1809
Tb927.9.8680	cytochrome c oxidase assembly factor, putative	816
Tb927.10.6415	hypothetical protein	222
Tb927.11.9140	mitochondrial RNA binding complex 1 subunit (MRB0880)	525
Tb927.8.1310	mitochondrial carrier protein,ADP/ATP mitochondrial translocase, putative,adenine nucleotide mitochondrial translocator, putative (MCP15)	1005
Tb927.11.8400	Mitochondrial RNA processing endonuclease 1 (mRPN1)	1461
Tb927.11.5860	protein kinase, putative	1029
Tb927.10.3330	hypothetical protein, conserved	1050
Tb927.5.2720	zinc-finger protein ZPR1, putative	1416
Tb927.10.3620	Laminin-like protein, putative	927
Tb927.11.5640	hypothetical protein, conserved	2874
Tb927.11.8230	hypothetical protein, conserved	1194
Tb927.8.7410	calreticulin, putative	1188
Tb927.11.10120	hypothetical protein, conserved	2409
Tb927.10.4810	hypothetical protein, conserved	414
Tb927.8.3130	S-adenosyl-methyltransferase mraW-like protein, putative	1425
Tb927.2.5980	ATP-dependent Clp protease subunit, heat shock protein 104 (HSP104), putative,atp-dependent chaperone (HSP104)	2613
Tb927.7.5700	hypothetical protein, conserved	963
Tb927.8.2460	hypothetical protein, conserved	855
Tb927.10.6670	dynein light chain, putative	378
Tb927.11.2140	hypothetical protein, conserved	3342
Tb927.11.9520	DNA topoisomerase III, putative	2757
Tb927.6.1120	hypothetical protein, conserved	2220
Tb927.10.10870	protein kinase, putative	1713
Tb927.3.1120	GTP-binding nuclear protein rtb2, putative (rtb2)	654
Tb927.10.10720	hypothetical protein, conserved	906
Tb927.10.15930	hypothetical protein, conserved	1458
Tb927.9.4680	ATP-dependent DEAD box helicase, putative,eukaryotic initiation factor 4a, putative	1215
Tb927.11.16460	hypothetical protein, conserved	2229
Tb927.9.13290	hypothetical protein, conserved	1017
Tb927.2.2400	hypothetical protein, conserved	2250
Tb927.6.2830	GTPase activating protein, conserved	1347
Tb927.10.13190	Actin-related protein 2/3 complex subunit 1, putative,ARP2/3 complex subunit 1 (ARPC1)	1158
Tb927.4.1050	hypothetical protein, conserved	1386
Tb927.10.1700	hypothetical protein, conserved	1488
Tb927.9.10650	hypothetical protein	396
Tb927.9.13070	predicted heat shock factor binding protein	249
Tb927.11.12045	hypothetical protein	180
Tb927.4.120	hypothetical protein	372
Tb927.9.5330	hypothetical protein, conserved	1143
Tb927.11.12040	hypothetical protein, conserved	324
Tb927.11.780	hypothetical protein, conserved	1845
Tb927.10.150	hypothetical protein, conserved	525
Tb927.5.440	trans-sialidase, putative	2328
Tb927.9.8820	hypothetical protein, conserved	3162
Tb927.11.16600	exosome-associated protein 2 (EAP2)	885
Tb927.11.16970	protein phosphatase 4, putative	912
Tb927.10.1660	hypothetical protein, conserved	888
Tb927.1.2985	hypothetical protein, conserved	297
Tb927.10.11585	hypothetical protein	237
Tb927.1.2980	hypothetical protein, conserved	3417
Tb927.8.4500	Eukaryotic translation initiation factor 4 gamma type 5 (eif4g5)	2250
Tb927.8.8340	hypothetical protein, conserved	843
Tb927.4.2310	asparaginyl-tRNA synthetase, putative	2004
Tb927.10.7100	delta-4 fatty acid desaturase	1266
Tb927.8.5110	hypothetical protein, conserved	3567
Tb927.11.15770	hypothetical protein, conserved	1074
Tb927.10.4100	hypothetical protein, conserved	2076
Tb927.1.1960	chaperone protein DNAj, putative	1977
Tb927.11.1020	ribokinase, putative	1002
Tb927.11.11385	hypothetical protein, conserved	294
Tb927.8.4440	mitochondrial carrier protein (MCP19)	1104
Tb927.2.4760	hypothetical protein, conserved	1098
Tb927.10.3130	hypothetical protein, conserved	2355
Tb927.7.4150	hypothetical protein, conserved	3756
Tb927.11.5070	ethanolamine phosphotransferase (EPT) (TbGPI13)	2517
Tb927.7.3040	hypothetical protein, conserved	1908
Tb927.7.6130	hypothetical protein, conserved	660
Tb927.7.6420	hypothetical protein, conserved	393
Tb927.9.12650	ubiquitin-activating enzyme e1, putative (UBA2)	3507
Tb927.7.6425	hypothetical protein	111
Tb927.10.11130	hypothetical protein, conserved	2934
Tb927.11.13390	hypothetical protein, conserved	504
Tb927.5.1860	hypothetical protein, conserved	1530
Tb927.5.1710	ribonucleoprotein p18, mitochondrial precursor, putative	567
Tb927.10.2410	MSP-C, putative (MSP-C)	1776
Tb927.10.8300	U1A small nuclear ribonucleoprotein (RBP14A)	492
Tb927.6.540	gene related to expression site-associated gene 2 (GRESAG2), putative	1365
Tb927.10.5500	hypothetical protein, conserved	1041
Tb927.10.1880	hypothetical protein, conserved	576
Tb927.11.7010	protein kinase, putative	2076
Tb927.9.3410	hypothetical protein, conserved	381
Tb927.4.4120	hypothetical protein, conserved	399
Tb927.10.11620	calcium-transporting ATPase, putative	3303
Tb927.9.11350	hypothetical protein, conserved	933
Tb927.10.13750	hypothetical protein, conserved	888
Tb927.7.2250	carnitine O-palmitoyltransferase II, putative	2007
Tb927.7.2700	NADH-cytochrome b5 reductase, putative (B5R)	864
Tb927.10.10260	EP1 procyclin (EP1)	426
Tb927.10.12800	Zinc finger CCCH domain-containing protein 38 (ZC3H38)	843
Tb927.3.3440	hypothetical protein, conserved	1038
Tb927.7.460	protein farnesyltransferase beta subunit (TbPFT)	1758
Tb927.7.5950	protein associated with differentiation 3, putative (PAD3)	1773
Tb927.8.840	hypothetical protein, conserved	3261
Tb927.8.510	hypothetical protein	816
Tb927.10.6080	proteasome beta 5 subunit, putative,proteasome beta 5 subunit (PRCE)	933
Tb927.4.3690	hypothetical protein, conserved	1320
Tb927.11.2790	hypothetical protein, conserved	2130
Tb927.10.15690	anaphase promoting complex, subunit 10-like protein	708
Tb927.3.1330	hypothetical protein, conserved	4278
Tb927.11.14550	hypothetical protein, conserved	1791
Tb927.6.2620	hypothetical protein, conserved	534
Tb927.10.6880	glyceraldehyde 3-phosphate dehydrogenase, cytosolic (GAP)	996
Tb927.11.9550	replication factor C, subunit 4, putative	1026
Tb927.11.9080	hypothetical protein, conserved	3651
Tb927.3.2475	hypothetical protein, Tb specific	381
Tb927.9.10400	hypothetical protein, conserved	1407
Tb927.9.7160	hypothetical protein, conserved	618
Tb927.11.5410	hypothetical protein, conserved	1953
Tb927.10.3100	glycerol-3-phosphate acyltransferase, putative	2097
Tb927.5.2000	hypothetical protein	1086
Tb927.8.3610	hypothetical protein, conserved	1341
Tb927.11.3150	conserved protein	1131
Tb927.11.9330	helicase-like protein	2898
Tb927.11.9880	hypothetical protein, conserved	1356
Tb927.10.16050	hypothetical protein, conserved	540
Tb927.8.1100	protein kinase, putative	2658
Tb927.11.14140	ethanolamine-phosphate cytidylyltransferase (TbECT)	1155
Tb927.9.9810	hypothetical protein, conserved	459
Tb927.10.6690	protein tyrosine phosphatase, putative (TbPTP1)	921
Tb927.2.3720	ubiquitin-conjugating enzyme, putative	756
Tb927.3.5390	hypothetical protein, conserved	1548
Tb927.6.4070	hypothetical protein, conserved	786
Tb927.10.14560	hypothetical protein, conserved	2010
Tb927.3.3860	triacylglycerol lipase, putative	3750
Tb927.4.3430	hypothetical protein, conserved	330
Tb927.7.880	RNA-binding protein, putative (RPB25)	834
Tb927.2.4970	hypothetical protein, conserved	1728
Tb927.6.1820	dolichyl pyrophosphate phosphatase, putative	603
Tb927.7.4700	hypothetical protein, conserved	2097
Tb927.10.8680	hypothetical protein, conserved	1341
Tb927.7.6960	ubiquitin-conjugating enzyme, putative,non-canonical ubiquiting-conjugating enzyme 1, putative	933
Tb927.5.3350	iron superoxide dismutase, putative	717
Tb927.5.3600	ATP-dependent DEAD/H RNA helicase, putative	2847
Tb927.11.4230	hypothetical protein, conserved	3606
Tb927.3.4260	hypothetical protein, conserved	1107
Tb927.5.4370	hypothetical protein, conserved	375
Tb927.6.5100	serine/threonine-protein kinase, putative	2526
Tb927.10.7820	hypothetical protein, conserved	423
Tb927.10.3810	hypothetical protein, conserved	1788
Tb927.5.2910	hypothetical protein, conserved	540
Tb927.11.8060	hypothetical protein, conserved	1722
Tb927.11.15540	hypothetical protein, conserved	480
Tb927.11.10710	hypothetical protein, conserved	3549
Tb927.1.4720	hypothetical protein, conserved	1896
Tb927.10.11650	hypothetical protein, conserved	486
Tb927.10.13030	cysteine peptidase, Clan CA, family C2, putative,calpain-like cysteine peptidase, putative	2241
Tb927.6.4650	UV excision repair RAD23 protein, putative	1071
Tb927.10.1410	hypothetical protein, conserved	735
Tb927.4.1330	DNA topoisomerase IB, large subunit	2091
Tb927.9.3640	hypothetical protein, conserved	597
Tb927.9.9670	proteasome alpha 1 subunit, putative,20S proteasome subunit alpha-6, (putative) (TbPSA6)	753
Tb927.3.1930	hypothetical protein, conserved	1440
Tb927.10.14980	intraflagellar transport protein IFT52, putative (IFT52)	1968
Tb927.7.6630	hypothetical protein, conserved	2538
Tb927.9.12000	hypothetical protein, conserved	1167
Tb927.7.2130	hypothetical protein, conserved	1383
Tb927.5.820	hypothetical protein, conserved	1035
Tb927.3.1680	hypothetical protein, conserved	1017
Tb927.7.1720	HIRA-interacting protein 5, putative (HIRIP5)	843
Tb927.3.3270	ATP-dependent phosphofructokinase (PFK)	1464
Tb927.10.12630	hypothetical protein, conserved	657
Tb927.2.2460	ubiquitin-conjugating enzyme e2, putative	597
Tb927.11.4900	guanine nucleotide-binding beta subunit-like protein,G-protein (beta)-like protein,beta transducin-like protein	1683
Tb927.11.12250	DNA replication licensing factor MCM4, putative (MCM4)	2511
Tb927.5.650	receptor-type adenylate cyclase GRESAG 4, putative	3846
Tb927.8.3050	hypothetical protein, conserved	1704
Tb927.4.490	hypothetical protein, conserved	1647
Tb927.10.9220	hypothetical protein, conserved	666
Tb927.11.16010	hypothetical protein, conserved	3642
Tb927.11.11040	hypothetical protein, conserved	861
Tb927.10.5750	hypothetical protein, conserved,protocatechuate 4,5-dioxygenase-like protein	810
Tb927.10.5970	predicted zinc finger protein,predicted tripartite motif protein	1701
Tb927.11.230	cleavage and polyadenylation specificity factor, putative	2457
Tb927.1.3390	hypothetical protein, conserved	489
Tb927.10.2990	nuclear cap binding complex subunit CBP110 (CBP110)	3015
Tb927.11.14700	hypothetical protein, conserved	1644
Tb927.8.5900	hypothetical protein, conserved	396
Tb927.11.14705	hypothetical protein	156
Tb927.11.435	hypothetical protein, conserved	279
Tb927.4.920	hypothetical protein, conserved	762
Tb927.11.430	hypothetical protein, conserved	612
Tb927.1.70	retrotransposon hot spot protein 4 (RHS4), putative	2058
Tb927.10.14360	U2 small nuclear ribonucleoprotein 40K (U2_40K)	978
Tb927.2.240	retrotransposon hot spot protein 5 (RHS5), putative	2025
Tb927.7.6090	hypothetical protein, conserved	2289
Tb927.6.680	hypothetical protein, conserved	1062
Tb927.11.13840	hypothetical protein, conserved	2088
Tb927.10.2190	hypothetical protein, conserved	885
Tb927.7.4940	oligopeptidase B protein, putative,serine peptidase, clan SC, family S9A-like protein	2715
Tb927.9.2270	hypothetical protein, conserved	2190
Tb927.11.12660	hypothetical protein, conserved	2361
Tb927.8.3420	hypothetical protein, conserved	612
Tb927.7.670	hypothetical protein, conserved	2478
Tb927.11.3300	hypothetical protein, conserved	2799
Tb927.6.350	hypothetical protein, conserved	858
Tb927.10.11850	hypothetical protein, conserved	3315
Tb927.8.670	hypothetical protein, conserved	873
Tb927.10.11480	hypothetical protein, conserved	1914
Tb927.3.5300	hypothetical protein, conserved	519
Tb927.3.2900	eukaryotic initiation factor 2a, putative	1257
Tb927.7.2390	hypothetical protein, conserved	2856
Tb927.3.2650	cytochrome c oxidase copper chaperone, putative	222
Tb927.3.2300	hypothetical protein, conserved	606
Tb927.7.3910	hypothetical protein, conserved	1515
Tb927.7.3440	I/6 autoantigen	741
Tb927.10.14770	protein kinase, putative	1923
Tb927.11.2350	hypothetical protein, conserved	708
Tb927.3.4430	hypothetical protein, conserved	1827
Tb927.9.11720	Iron-sulfur cluster assembly protein	543
Tb927.1.1880	WD40 repeat-containing protein	4332
Tb927.11.4200	lectin, putative,mannose-specific lectin, putative	1638
Tb927.10.15110	hypothetical protein, conserved	693
Tb927.10.3640	hypothetical protein, conserved	855
Tb927.11.13820	hypothetical protein, conserved	1155
Tb927.11.13530	hypothetical protein, conserved	666
Tb927.10.6470	hypothetical protein	552
Tb927.9.8330	hypothetical protein	1458
Tb927.11.2300	eukaryotic peptide chain release factor subunit 1, putative (ERF1)	1359
Tb927.4.4920	hypothetical protein, conserved	777
Tb927.8.1370	hypothetical protein, conserved	462
Tb927.10.40	hypothetical protein	444
Tb927.10.10090	hypothetical protein, conserved	3261
Tb927.9.1120	hypothetical protein, conserved	336
Tb927.11.5620	hypothetical protein, conserved	1347
Tb927.8.7430	ubiquinol-cytochrome c reductase, putative	216
Tb927.8.6810	protein kinase, putative	1302
Tb927.10.12030	hypothetical protein, conserved	753
Tb927.10.4830	hypothetical protein, conserved	606
Tb927.7.5720	hypothetical protein, conserved	1050
Tb927.8.2480	3-oxo-5-alpha-steroid 4-dehydrogenase-like, putative	1008
Tb927.10.13200	hypothetical protein, conserved	2787
Tb927.11.2160	hypothetical protein, conserved	465
Tb927.4.3060	hypothetical protein, conserved	447
Tb927.6.1450	hypothetical protein, conserved	843
Tb927.3.1100	hypothetical protein, conserved	1194
Tb927.6.900	hypothetical protein, conserved	2943
Tb927.5.3820	aspartate carbamoyltransferase, putative	984
Tb927.4.320	hypothetical protein, conserved	1257
Tb927.2.2390	hypothetical protein, conserved	486
Tb927.6.2810	ABC transporter, putative	1575
Tb927.1.780	leucine-rich repeat-containing protein	1143
Tb927.11.12060	hypothetical protein, conserved	951
Tb927.8.6190	hypothetical protein, conserved	264
Tb927.3.830	flap endonuclease-1 (FEN-1), putative	1182
Tb927.11.16830	Rab-like 5, small G protein (RABL5)	660
Tb927.9.10890	hypothetical protein, conserved	807
Tb927.9.10670	Bardet-Biedl syndrome 1 protein homolog (BBS1-like protein 1), putative	1794
Tb927.9.9310	hypothetical protein, conserved	2901
Tb927.11.14080	cyclin 2,G1 cyclin (CYC2)	636
Tb927.5.2740	hypothetical protein, conserved	1440
Tb927.11.1300	hypothetical protein, conserved	1083
Tb927.11.8210	RAD50 DNA repair-like protein	4050
Tb927.10.3310	hypothetical protein, conserved	2841
Tb927.9.13010	hypothetical protein, conserved	1905
Tb927.11.15280	tRNA-sepcific adenosine deaminase (ADAT3)	1098
Tb927.10.4340	hypothetical protein	177
Tb927.3.1880	hypothetical protein, conserved	2028
Tb927.11.4570	Ras-related protein Rab5B (RAB5B)	612
Tb927.5.3160	protein kinase, putative	4275
Tb927.10.170	pseudouridine synthase, Cbf5p	1284
Tb927.9.2470	nucleolar protein (NOP86)	2283
Tb927.5.2080	guanosine monophosphate reductase, putative	1476
Tb927.4.5320	hypothetical protein, conserved	2667
Tb927.8.3990	hypothetical protein, conserved	873
Tb927.5.460	hypothetical protein, conserved	333
Tb927.8.6740	DNA repair protein, putative	1845
Tb927.10.9410	selenophosphate synthetase, putative (SPS2)	1182
Tb927.11.11670	dolichyl-lipid chaperone, putative (rft1)	1797
Tb927.4.1830	hypothetical protein, conserved	309
Tb927.3.780	proteasome alpha 7 subunit (TbPSA7)	714
Tb927.4.1520	hypothetical protein, conserved	594
Tb927.10.1640	hypothetical protein	384
Tb927.11.16560	CMP-sialic acid transporter, putative	1326
Tb927.11.14880	paraflagellar rod component, putative (PFC9)	1116
Tb927.10.7120	hypothetical protein, conserved	978
Tb927.8.5130	hypothetical protein, conserved	1734
Tb927.4.2330	hypothetical protein, conserved	243
Tb927.11.16950	hypothetical protein, conserved	357
Tb927.10.4160	predicted zinc finger protein	1164
Tb927.10.4690	dynein light chain, putative	339
Tb927.1.1700	AATF protein, putative	1482
Tb927.9.2780	hypothetical protein, conserved	1029
Tb927.11.12390	hypothetical protein, conserved	3489
Tb927.8.3190	hypothetical protein, conserved	945
Tb927.9.5170	phosphomevalonate kinase protein, putative	1416
Tb927.8.4420	hypothetical protein, conserved	537
Tb927.11.16480	enoyl-CoA hydratase/isomerase family protein, putative	1089
Tb927.11.9665	hypothetical protein, conserved	360
Tb927.10.11070	hypothetical protein, conserved	1452
Tb927.8.4520	hypothetical protein, conserved	534
Tb927.4.1780	hypothetical protein, conserved	1143
Tb927.2.4700	hypothetical protein, conserved	456
Tb927.6.4750	hypothetical protein, conserved	1875
Tb927.10.8090	hypothetical protein, conserved	471
Tb927.7.6400	hypothetical protein, conserved	513
Tb927.7.6150	hypothetical protein, conserved	657
Tb927.6.3990	hypothetical protein, conserved	2136
Tb927.10.11110	hypothetical protein, conserved	2538
Tb927.10.12260	cytosolic nonspecific dipeptidase, putative,peptidase (M20/M25/M40 family), putative	1428
Tb927.5.1840	hypothetical protein, conserved	462
Tb927.1.3560	hypothetical protein, conserved	2598
Tb927.10.8320	cytochrome oxidase subunit IX (COXIX)	375
Tb927.11.15750	AMP deaminase, putative	4254
Tb927.11.14580	RNA guanylyltransferase	1761
Tb927.11.10500	hypothetical protein, conserved	1590
Tb927.6.3190	hypothetical protein, conserved	1647
Tb927.11.16220	hypothetical protein, conserved	564
Tb927.11.7070	ATP-dependent DEAD/H RNA helicase, putative	1653
Tb927.10.5560	GPI alpha-mannosyltransferase III,GPI10 (GPI10)	1770
Tb927.9.3000	cytidine deaminase, putative	549
Tb927.8.2240	Tryptophanyl-tRNA synthetase 2	1422
Tb927.11.13410	hypothetical protein, conserved	846
Tb927.11.8860	hypothetical protein, conserved	1899
Tb927.9.4940	presenilin-like aspartic peptidase, putative,presenilin-like aspartic peptidase, clan AD, family A22A, putative	1098
Tb927.9.8050	hypothetical protein, conserved	1626
Tb927.5.1590	hypothetical protein, conserved	765
Tb927.8.7190	hypothetical protein	939
Tb927.10.10300	hypothetical protein, conserved	1782
Tb927.3.1740	hypothetical protein, conserved	2052
Tb927.8.2610	5-methyltetrahydropteroyltriglutamate-homocysteine S-methyltransferase, putative,cobalamin-independent methionine synthase	2346
Tb927.7.190	thimet oligopeptidase, putative (THOP1)	2058
Tb927.1.4280	hypothetical protein, conserved	2097
Tb927.8.2100	vacuolar ATP synthase 16 kDa proteolipid subunit, putative	498
Tb927.7.2270	hypothetical protein, conserved	702
Tb927.10.10240	procyclin-associated gene 1 (PAG1) protein (PAG1)	1218
Tb927.2.4160	hypothetical protein, conserved	2508
Tb927.2.1860	mitochondrial RNA binding complex 1 subunit (MRB1860)	2619
Tb927.8.3370	Ran-binding protein, putative	621
Tb927.10.12860	hypothetical protein, conserved	2085
Tb927.2.5150	TPR-repeat protein, putative	1470
Tb927.11.590	hypothetical protein, conserved	603
Tb927.3.5440	SNF2 DNA repair protein, putative	4494
Tb927.3.5110	hypothetical protein, conserved	1458
Tb927.11.11870	hypothetical protein, conserved	1050
Tb927.3.1350	hypothetical protein, conserved	2361
Tb927.5.1330	hypothetical protein, conserved	2958
Tb927.10.2030	hypothetical protein, conserved	1842
Tb927.11.14570	hypothetical protein, conserved	1245
Tb927.9.7200	hypothetical protein, conserved	870
Tb927.8.5730	protein kinase, putative	1422
Tb927.11.3790	hypothetical protein, conserved	879
Tb927.10.6860	endonuclease V, putative	951
Tb927.10.9780	ATP-dependent DEAD/H RNA helicase, putative,ATP- dependent RNA helicase, putative	2637
Tb927.8.1290	hypothetical protein, conserved	3321
Tb927.8.1740	hypothetical protein, conserved	1764
Tb927.10.3120	cytochrome c oxidase assembly protein, putative	699
Tb927.5.2020	hypothetical protein, conserved	2610
Tb927.9.16190	UDP-Gal or UDP-GlcNAc-dependent glycosyltransferase, putative	612
Tb927.7.3050	hypothetical protein, conserved	3498
Tb927.11.12830	acyl-CoA binding protein, putative	2337
Tb927.10.14090	transporter, putative	1584
Tb927.11.3170	hypothetical protein, conserved	618
Tb927.11.6520	hypothetical protein, conserved	546
Tb927.10.16030	mitogen activated protein kinase 4, putative,map kinase (MAPK2)	1098
Tb927.8.1120	hypothetical protein, conserved	372
Tb927.11.14165	hypothetical protein, Tb specific	393
Tb927.11.14160	hypothetical protein, conserved	987
Tb927.10.10800	palmitoyl acyltransferase 2, putative	1359
Tb927.9.9870	MCAK-like kinesin, putative	1449
Tb927.3.2460	hypothetical protein, conserved	1008
Tb927.10.14540	hypothetical protein	543
Tb927.3.3840	hypothetical protein, conserved	1053
Tb927.6.2640	importin alpha subunit, putative (TbKap60)	1602
Tb927.6.2310	hypothetical protein, conserved	429
Tb927.5.297b	hypothetical protein	684
Tb927.10.11680	chloride channel protein, putative	2958
Tb927.2.4950	hypothetical protein, conserved	4275
Tb927.6.1840	hypothetical protein, conserved	1035
Tb927.9.10280	Zinc finger CCCH domain-containing protein 48 (ZC3H48)	378
Tb927.6.1660	hypothetical protein, conserved	1713
Tb927.10.3780	hypothetical protein, conserved	3069
Tb927.5.2680	hypothetical protein, conserved	2256
Tb927.7.4720	hypothetical protein	717
Tb927.11.5290	mitochondrial carrier protein (MCP9)	849
Tb927.10.8660	hypothetical protein, conserved	726
Tb927.11.10080	hypothetical protein, conserved	570
Tb927.4.790	hypothetical protein, conserved	663
Tb927.5.3370	hypothetical protein	1701
Tb927.11.4740	paraflagellar rod component, putative (PFC12)	1545
Tb927.10.1780	hypothetical protein	222
Tb927.4.3680	protein phosphatase 2C, putative	840
Tb927.10.7800	cop9 signalosome complex subunit, putative,predicted PCI domain protein	1164
Tb927.8.7600	amino acid transporter, putative	1404
Tb927.11.15560	Nucleoporin (TbNup53a)	1620
Tb927.5.3080	hypothetical protein, conserved	1005
Tb927.1.4700	hypothetical protein, conserved	960
Tb927.2.2070	hypothetical protein	474
Tb927.4.4790	hypothetical protein, conserved	687
Tb927.9.9690	hypothetical protein, conserved	705
Tb927.3.1910	hypothetical protein, conserved	1776
Tb927.7.1290	hypothetical protein, conserved	729
Tb927.1.3950	alanine aminotransferase (ALAT)	1515
Tb927.7.1520	hypothetical protein, conserved	291
Tb927.9.13480	hypothetical protein, conserved	498
Tb927.5.3880	hypothetical protein, conserved	2223
Tb927.7.5450	lipin, putative	2421
Tb927.3.640	hypothetical protein, conserved	891
Tb927.10.1250	hypothetical protein, conserved	786
Tb927.5.4350	NUDIX hydrolase, putative	513
Tb927.9.15550	BARP protein (BARP)	873
Tb927.2.1600	hypothetical protein	933
Tb927.6.4560	hypothetical protein, conserved	1224
Tb927.11.12230	heat shock protein HslVU, ATPase subunit HslU, putative,ATP-dependent hsl protease ATP-binding subunit hslU, putative	1491
Tb927.6.3690	pre-mRNA cleavage complex II Clp1-like, conserved	1272
Tb927.8.3070	hypothetical protein, conserved	438
Tb927.10.9200	hypothetical protein, conserved	1242
Tb927.11.16030	proteasome regulatory non-ATP-ase subunit 7 (RPN7)	1200
Tb927.9.12280	hypothetical protein, conserved	399
Tb927.6.2220	hypothetical protein, conserved	390
Tb927.10.5770	valosin-containing protein homolog,Transitional endoplasmic reticulum ATPase, putative (VCP)	2343
Tb927.10.1430	hypothetical protein, conserved	738
Tb927.5.4530	fatty acid elongase, putative	759
Tb927.11.7240	dynein regulatory complex subunit (CMF70)	1524
Tb927.4.1640	UDP-galactose transporter, putative	1023
Tb927.10.2200	hypothetical protein, conserved	1017
Tb927.11.14760	hypothetical protein, conserved	2310
Tb927.9.7920	hypothetical protein, conserved	309
Tb927.11.450	hypothetical protein, conserved	2466
Tb927.4.940	hypothetical protein, conserved	594
Tb927.10.14300	MEKK-related kinase 1, putative,serine/threonine protein kinase, putative (MRK1)	3252
Tb927.11.6930	hypothetical protein, conserved	699
Tb927.1.3040	hypothetical protein, conserved	813
Tb927.7.4920	hypothetical protein, conserved	2226
Tb927.7.4925	hypothetical protein, conserved	420
Tb927.11.12640	hypothetical protein, conserved	2925
Tb927.9.2250	hypothetical protein, conserved	1152
Tb927.11.3360	hypothetical protein, conserved	2730
Tb927.3.4180	hypothetical protein	1227
Tb927.8.3440	hypothetical protein, conserved	336
Tb927.6.3030	hypothetical protein, conserved	2487
Tb927.10.11870	mitochondrial RNA binding protein (MRB11870)	933
Tb927.10.11300	paraflagellar rod component, putative (PFC16)	381
Tb927.3.5320	UBX domain-containing protein	1212
Tb927.3.2920	hypothetical protein, conserved	1008
Tb927.9.15080	hypothetical protein, conserved	348
Tb927.3.2670	hypothetical protein, conserved	810
Tb927.7.3930	hypothetical protein, conserved	4200
Tb927.3.4450	hypothetical protein, conserved	609
Tb927.8.3040	hypothetical protein, conserved	609
Tb927.11.10860	hypothetical protein, conserved	1299
Tb927.6.2120	hypothetical protein, conserved	753
Tb927.9.11250	predicted WD40 repeat protein	1335
Tb927.9.11700	hypothetical protein, conserved	612
Tb927.10.13650	ARF-like 2-binding protein, putative,BART	384
Tb927.8.7380	dihydrolipoamide dehydrogenase, point mutation,acetoin dehydrogenase e3 component, putative	1641
Tb927.11.3580	hypothetical protein, conserved	1308
Tb927.11.13510	hypothetical protein, conserved	543
Tb927.8.2710	hypothetical protein, conserved	2142
Tb927.10.6320	hypothetical protein, conserved	1842
Tb927.10.6450	hypothetical protein, conserved	915
Tb927.11.2360	phenylalanyl-tRNA synthetase (beta subunit), putative	1875
Tb927.4.4940	hypothetical protein, conserved	2010
Tb927.7.7030	hypothetical protein, conserved	1956
Tb927.8.1350	hypothetical protein, conserved	1089
Tb927.4.1300	amidinotransferase, putative	1125
Tb927.10.15550	hypothetical protein, conserved	3522
Tb927.10.12010	hypothetical protein, conserved	432
Tb927.3.3980	hypothetical protein, conserved	1362
Tb927.6.2780	U3 small nuclear ribonucleoprotein (snRNP), putative	864
Tb927.10.13220	cyclophilin type peptidyl-prolyl cis-trans isomerase, putative (PPIase)	2742
Tb927.11.4140	hypothetical protein, conserved	642
Tb927.7.7350	hypothetical protein	207
Tb927.11.2180	hypothetical protein, conserved	1929
Tb927.9.9230	hypothetical protein, conserved	510
Tb927.10.4880	hypothetical protein, conserved	675
Tb927.6.1470	hypothetical protein, conserved	672
Tb927.3.1160	hypothetical protein, conserved	744
Tb927.9.10070	hypothetical protein, conserved	867
Tb927.3.2580	hypothetical protein, conserved	675
Tb927.2.3390	hypothetical protein, conserved	2286
Tb927.10.7200	hypothetical protein, conserved	2541
Tb927.9.13250	NADPH--cytochrome p450 reductase, putative (CPR)	2073
Tb927.3.3180	Nucleoporin (TbNup98)	2979
Tb927.2.2910	hypothetical protein, conserved	1218
Tb927.11.210	hypothetical protein, conserved	2199
Tb927.2.2440	proteasome regulatory non-ATPase subunit 6 (RPN6)	1542
Tb927.6.2870	hypothetical protein, conserved	1398
Tb927.11.9270	differentiation inhibitory kinase (ZFK)	2577
Tb927.11.2980	hypothetical protein, conserved	645
Tb927.4.3880	receptor-type adenylate cyclase GRESAG 4, putative	3705
Tb927.11.16850	hypothetical protein, conserved	2646
Tb927.5.2880	chaperone protein DNAj, putative	567
Tb927.3.810	hypothetical protein, conserved	1005
Tb927.6.1780	mitogen-activated protein kinase, putative,protein kinase, putative	1236
Tb927.9.9990	kinetoplastid-specific dual specificity phosphatase, putative	807
Tb927.4.2130	hypothetical protein, conserved	957
Tb927.5.2760	UDP-Gal or UDP-GlcNAc-dependent glycosyltransferase, putative	1155
Tb927.11.1320	NADH-ubiquinone oxidoreductase 20 kDa subunit, mitochondrial precursor,NDUFS7 subunit (NDHK)	609
Tb927.11.5600	hypothetical protein, conserved	360
Tb927.11.8270	hypothetical protein, conserved	2292
Tb927.11.1980	zinc finger protein family member, putative (ZC3H41)	1554
Tb927.9.4310	tricarboxylate carrier, putative	984
Tb927.11.4000	hypothetical protein, conserved	1746
Tb927.5.3410	hypothetical protein, conserved	792
Tb927.9.5370	hypothetical protein, conserved	612
Tb927.11.4550	hypothetical protein, conserved	900
Tb927.8.6760	IgE-dependent histamine-releasing factor, putative	513
Tb927.10.9430	phosphoribosylpyrophosphate synthetase, putative (PRS)	1134
Tb927.11.10440	hypothetical protein, conserved	729
Tb927.9.6150	protein phosphatase 2A regulatory subunit, putative	2376
Tb927.11.11610	hypothetical protein, conserved	1719
Tb927.4.1810	hypothetical protein, conserved	345
Tb927.8.4540	PAB1-binding protein , putative (PBP1)	1653
Tb927.9.9190	hypothetical protein, conserved	2121
Tb927.4.2350	G-actin binding protein, putative,twinfilin, putative	963
Tb927.10.7140	membrane-bound acid phosphatase 2 (MBAP2)	1506
Tb927.11.1180	protein kinase, putative,cdc2-related kinase, putative (CRK6)	978
Tb927.7.2090	hypothetical protein, conserved	816
Tb927.10.15970	Triglyceride lipase, putative,class 3 lipase, putative	1695
Tb927.5.3060	hypothetical protein, conserved	1005
Tb927.11.3500	hypothetical protein, conserved	3054
Tb927.1.1760	hypothetical transmembrane protein	441
Tb927.9.5190	proliferative cell nuclear antigen (PCNA), putative	879
Tb927.8.6490	protein kinase, putative	3240
Tb927.10.14310	hypothetical protein, conserved	1014
Tb927.4.4140	hypothetical protein, conserved	1989
Tb927.10.11090	hypothetical protein, conserved	2055
Tb927.7.700	hypothetical protein, conserved	2001
Tb927.2.4720	dolichyl-P-Man:GDP-Man7GlcNAc2-PP-dolichyl alpha-1,6-mannosyltransferase, putative (ALG12)	2277
Tb927.10.5890	hypothetical protein, conserved	2718
Tb927.7.4110	kinesin, putative	2706
Tb927.11.5970	phosphoinositide-specific phospholipase C, putative	2145
Tb927.7.1190	regulator of chromosome condensation, putative	3459
Tb927.10.2690	hypothetical protein, conserved	2013
Tb927.6.4950	mago nashi-like protein, putative	504
Tb927.11.10690	hypothetical protein, conserved	1227
Tb927.9.13030	QA-SNARE protein putative	918
Tb927.11.13260.2	hypothetical protein, conserved	1005
Tb927.6.580	hypothetical protein, conserved	1791
Tb927.6.3200	hypothetical protein, conserved	336
Tb927.9.12340	hypothetical protein, conserved	2046
Tb927.11.7580	hypothetical protein, conserved	1833
Tb927.10.5090	hypothetical protein, conserved	558
Tb927.11.13350	hypothetical protein, conserved	1266
Tb927.9.9730	hypothetical protein, conserved	1200
Tb927.11.9760	hypothetical protein, conserved	1293
Tb927.8.7010	chaperone protein DNAj, putative	609
Tb927.9.1500	protein kinase, putative	1398
Tb927.10.8340	hypothetical protein	597
Tb927.11.15000	survival of motor neuron (SMN)-like protein (TbSMN)	474
Tb927.10.4140	hypothetical protein, conserved	222
Tb927.11.7840	ribonucleoside-diphosphate reductase large chain (RNR1)	2517
Tb927.1.2730	hypothetical protein, conserved	1065
Tb927.10.5540	hypothetical protein, conserved	816
Tb927.1.2230	calpain-like protein fragment, putative	372
Tb927.10.5230	ADP-ribosylation factor, putative	813
Tb927.11.7050	hypothetical protein, conserved	486
Tb927.7.2070	heat shock protein DNAJ, putative	987
Tb927.10.13820	hypothetical protein, conserved	786
Tb927.4.4160	mitochondrial RNA binding protein (MRB4160)	2691
Tb927.9.1440	hypothetical protein, conserved	2454
Tb927.9.4961	unspecified product	147
Tb927.3.1760	chaperone protein DNAj, putative	783
Tb927.10.10320	Dynein light chain Tctex-type, putative	330
Tb927.7.5240	hypothetical protein, conserved	1473
Tb927.3.3170	hypothetical protein, conserved	1965
Tb927.7.2210	hypothetical protein, conserved	375
Tb927.1.1130	glycerol-3-phosphate dehydrogenase (FAD-dependent), putative	1854
Tb927.10.15300	protein kinase, putative	3465
Tb927.2.1800	DNA polymerase delta catalytic subunit, putative	3081
Tb927.10.12840	mitochondrial carrier protein (MCP12)	915
Tb927.3.3400	kinesin, putative	1737
Tb927.11.860	leucine-rich repeat protein (LRRP), putative	2847
Tb927.2.5130	hypothetical protein, conserved	1173
Tb927.10.750	hypothetical protein, conserved	381
Tb927.8.880	hypothetical protein	2250
Tb927.3.5460	RNA-binding protein, putative (RBSR3)	1566
Tb927.8.550	peptide methionine sulfoxide reductase, putative,peptide Met(O) reductase, putative,methionine-S-sulfoxide reductase, putative	534
Tb927.11.11850	splicing factor 3B subunit 1, putative	3300
Tb927.5.1310	protoheme IX farnesyltransferase, putative	1116
Tb927.10.2010	hexokinase (HK1)	1416
Tb927.9.7260	hypothetical protein, conserved	1101
Tb927.8.5710	recombination initiation protein NBS1, putative	2757
Tb927.11.12580	hypothetical protein, conserved	1182
Tb927.7.1360	hypothetical protein, conserved	1101
Tb927.8.3380	electron transfer protein, putative	729
Tb927.11.3770	hypothetical protein, conserved	789
Tb927.11.10980	hypothetical protein, conserved	522
Tb927.11.9510	nucleic acid binding protein, putative	1551
Tb927.11.6090	tatD related deoxyribonuclease, putative	1005
Tb927.11.6720	mRNA cap guanine-N7 methyltransferase, putative	3174
Tb927.8.1720	phosphatidylglycerolphosphate synthase, mitochondrial (pgps)	1848
Tb927.11.11580	hypothetical protein, conserved	1263
Tb927.8.4010	flagellum-adhesion glycoprotein (fla1)	1641
Tb927.8.3450	hypothetical protein, conserved	423
Tb927.8.5430	hypothetical protein, conserved	648
Tb927.2.3090	hypothetical protein, conserved	546
Tb927.3.4840	ubiquitin hydrolase, putative,cysteine peptidase, Clan CA, family C19, putative	2196
Tb927.11.3110	hypothetical protein, conserved	834
Tb927.11.6540	hypothetical protein, conserved	1653
Tb927.8.4390	Translation initiation factor eIF-2B subunit beta, putative (EIF2BB)	1428
Tb927.3.2440	serine/threonine-protein kinase, putative,protein kinase, putative	1221
Tb927.8.5380	ubiquitin fold modifier protein, putative (UFM1)	294
Tb927.10.7790	ubiquitin fusion degradation protein, putative	921
Tb927.9.910	hypothetical protein	519
Tb927.11.10320	hypothetical protein, conserved	1200
Tb927.6.2660	hypothetical protein, conserved	3327
Tb927.11.13980	hypothetical protein, conserved	1323
Tb927.10.6840	hypothetical protein, conserved	888
Tb927.6.1860	conserved protein	825
Tb927.11.8390	hypothetical protein, conserved	1266
Tb927.9.4760	hypothetical protein, conserved	1053
Tb927.5.295b	retrotransposon hotspot (RHS) protein 1	2490
Tb927.10.8640	hypothetical protein, conserved	1101
Tb927.11.10060	Biotin--acetyl-CoA-carboxylase ligase, putative,biotin--protein ligase, putative	744
Tb927.9.17690	hypothetical protein, conserved, frameshifted fragment	302
Tb927.5.3310	hypothetical protein, conserved	1074
Tb927.11.4760	hypothetical protein	819
Tb927.9.8450	adenylate kinase (ADKG)	603
Tb927.11.6890	DNA repair and recombination helicase protein PIF1 (PIF1)	2790
Tb927.11.2640	ras-like small GTPase, putative (TbNST)	1461
Tb927.8.2520	acetyl-CoA synthetase, putative	2022
Tb927.11.1510	leucine rich repeat protein, putative	2619
Tb927.5.2950	hypothetical protein, conserved	2340
Tb927.8.8040	kinetoplastid-specific phospho-protein phosphatase, putative	759
Tb927.11.5010	TFIIF-stimulated CTD phosphatase, putative	1110
Tb927.10.3500	RNA-binding protein, putative (RBSR4)	2637
Tb927.11.8020	hypothetical protein, conserved	498
Tb927.10.15890	hypothetical protein, conserved	1254
Tb927.10.12200	hypothetical protein, conserved	678
Tb927.11.4490	long-chain-fatty-acid-CoA ligase, putative,acyl-CoA synthetase, putative,fatty acid thiokinase (long chain), putative	1998
Tb927.10.13070	hypothetical protein, conserved	3756
Tb927.3.1970	hypothetical protein, conserved	969
Tb927.10.15090	hypothetical protein, conserved	696
Tb927.7.1500	nucleotide binding protein, putative (NBP 2)	870
Tb927.6.4090	chaperonin HSP60, mitochondrial precursor, putative (HSP60)	1626
Tb927.7.5470	hypothetical protein, conserved	2040
Tb927.9.16070	hypothetical protein	453
Tb927.3.660	hypothetical protein, conserved	1137
Tb927.4.1480	hypothetical protein, conserved	2163
Tb927.10.1230	hypothetical protein, conserved	1029
Tb927.5.4330	dihydrolipoamide branched chain transacylase, putative	1320
Tb927.6.5140	ribosomal P protein AGP2beta-1, putative	663
Tb927.10.9660	hypothetical protein, conserved	2331
Tb927.7.1760	hypothetical protein, conserved	1215
Tb927.6.4230	hypothetical protein, conserved	1503
Tb927.3.3230	hypothetical protein, conserved	1830
Tb927.10.4550	hypothetical protein, conserved	471
Tb927.2.5720	hypothetical protein	366
Tb927.11.4940	AAA ATPase, putative	1572
Tb927.11.12210	hypothetical protein, conserved	876
Tb927.8.6530	hypothetical protein, conserved	1119
Tb927.9.2620	hypothetical protein, conserved	2031
Tb927.5.690	hypothetical protein, conserved	456
Tb927.11.16050	hypothetical protein, conserved	1809
Tb927.11.11000	hypothetical protein, conserved	1482
Tb927.11.7260	hypothetical protein, conserved	237
Tb927.10.5930	protein kinase, putative	1473
Tb927.4.1660	mitochondrial carrier protein, putative (MCP6)	1158
Tb927.1.2000	hypothetical protein	231
Tb927.11.14740	hypothetical protein, conserved	1503
Tb927.11.470	transcription factor, putative,transcription factor IIIb, putative	1827
Tb927.4.960	hypothetical protein, conserved	3537
Tb927.2.280	retrotransposon hot spot protein 2 (RHS2), putative	2370
Tb927.2.1740	hypothetical protein, conserved	618
Tb927.7.4300	hypothetical protein, conserved	1605
Tb927.7.3620	tyrosyl-tRNA synthetase, putative	2094
Tb927.8.3460	hypothetical protein, conserved	888
Tb927.11.3340	RNA-binding protein, putative (RBP34)	753
Tb927.11.5330	hypothetical protein, conserved	2313
Tb927.7.6230	ADP-ribosylation factor, putative (ARF3)	573
Tb927.9.12400	protein kinase, putative	4038
Tb927.10.1900	DNA topoisomerase IA, putative	2421
Tb927.3.2940	hypothetical protein, conserved	909
Tb927.10.2220	piwi-like protein 1	3309
Tb927.7.3950	RNA-editing complex protein,RNA-editing 3' terminal uridylyl transferase 1,KRET1 (KRET1)	2928
Tb927.3.4470	hypothetical protein, conserved	1479
Tb927.11.11640	DNA replication licensing factor MCM6, putative	2607
Tb927.11.10840	hypothetical protein, conserved	1500
Tb927.9.11270	T-complex protein 1, eta subunit, putative,t- complex protein 1 (eta subunit), putative (TCP-1-eta)	1707
Tb927.10.13670	serine/threonine protein phosphatase 5	1419
Tb927.7.2680	zinc finger protein family member, putative (ZC3H22)	2127
Tb927.8.7810	hypothetical protein, conserved	921
Tb927.7.760	hypothetical protein, conserved	1710
Tb927.11.12300	hypothetical protein, conserved	582
Tb927.11.13570	hypothetical protein, conserved	393
Tb927.9.6420	hypothetical protein, conserved	915
Tb927.11.2340	hypothetical protein, conserved	1587
Tb927.4.4960	metal-ion transporter, putative	1404
Tb927.8.2730	hypothetical protein, conserved	1149
Tb927.10.6300	hypothetical protein, conserved	1308
Tb927.7.7010	hypothetical protein, conserved	465
Tb927.8.2735	hypothetical protein, Tryp Specific	294
Tb927.10.15530	ABC transport system ATP-binding protein, putative	1809
Tb927.3.1490	leucine-rich repeat protein (LRRP), putative	2451
Tb927.3.2610	GPI inositol deacylase 2 (GPIdeAc2)	2448
Tb927.8.6460	hypothetical protein, conserved	540
Tb927.8.6850	hypothetical protein, conserved	861
Tb927.10.12070	hypothetical protein	441
Tb927.7.7330	hypothetical protein, conserved	1239
Tb927.10.13240	hypothetical protein, conserved	1860
Tb927.6.1410	hypothetical protein, conserved	690
Tb927.3.1140	hypothetical protein, conserved	1173
Tb927.9.10050	hypothetical protein, conserved	1275
Tb927.9.10580	3-demethylubiquinone-9 3-methyltransferase, putative	867
Tb927.11.9940	hypothetical protein, conserved	561
Tb927.11.9530	14-3-3-I protein	789
Tb927.1.740	phosphatidylinositol-4-phosphate 5-kinase related,MORN repeat-containing protein	1308
Tb927.6.2850	ESAG8-associated protein, putative (PIE8)	1683
Tb927.11.270	mitochondrial carrier protein (MCP10)	933
Tb927.4.360	1,2-Dihydroxy-3-keto-5-methylthiopentene dioxygenase, putative	843
Tb927.6.2500	hypothetical protein, conserved	687
Tb927.11.9700	nascent polypeptide associated complex alpha subunit, putative	306
Tb927.7.7480	trans-sialidase, putative	2451
Tb927.4.1040	hypothetical protein, conserved	501
Tb927.11.9250	hypothetical protein, conserved	1425
Tb927.11.16870	NADH dehydrogenase subunit NI8M, putative,NADH-ubiquinone oxidoreductase chain NI8M	498
Tb927.3.870	hypothetical protein, conserved	1299
Tb927.1.2820	pteridine transporter, putative	1959
Tb927.9.10630	hypothetical protein, conserved	801
Tb927.10.7300	hypothetical protein, conserved	288
Tb927.11.8250	hypothetical protein, conserved	555
Tb927.4.2110	protein phosphatase 2C, putative	945
Tb927.9.4370	GTPase activating protein, putative	4194
Tb927.4.180	hypothetical protein	249
Tb927.11.4530	N-acetyltransferase subunit ARD1 (ARD1)	720
Tb927.11.4020	hypothetical protein, conserved	492
Tb927.6.4340	U6 snRNA-associated Sm-like protein LSm5p (TbLSm5)	354
Tb927.1.290	leucine-rich repeat protein (LRRP), putative	4182
Tb927.9.5350	actin related protein 3, putative	1251
Tb927.1.560	hypothetical protein, conserved	1329
Tb927.8.6700	hypothetical protein, conserved	1644
Tb927.1.1270	homocysteine S-methyltransferase, putative	1302
Tb927.9.12980	hypothetical protein, conserved	1269
Tb927.11.11630	hypothetical protein, conserved	729
Tb927.11.16915	hypothetical protein	126
Tb927.4.1870	kinetoplastid-specific phospho-protein phosphatase, putative	1281
Tb927.8.4560	hypothetical protein, conserved	3777
Tb927.9.7480	hypothetical protein, conserved	1515
Tb927.7.4680	hypothetical protein, conserved	267
Tb927.7.4685	hypothetical protein, Tryp Specific	252
Tb927.4.2370	hypothetical protein, conserved	1719
Tb927.11.16320	hypothetical protein, conserved	465
Tb927.10.15950	TFIID-like protein, putative (TRF4)	789
Tb927.6.940	metacaspase MCA2 (MCA2)	1044
Tb927.7.6820	hypothetical protein, conserved	1014
Tb927.9.8650	hypothetical protein, conserved	306
Tb927.11.8090	protein phosphatase 1, putative	912
Tb927.6.4930	thiosulfate sulfurtransferase, mitochondrial, putative	744
Tb927.11.15240	Ras-related protein Rab2 (RAB2)	639
Tb927.9.13580	hypothetical protein, conserved	1269
Tb927.10.4300	Trk system potassium uptake protein (HKT1)	1800
Tb927.5.3430	ubiquitin-activating enzyme e1, putative	2391
Tb927.9.12360	RNA-binding protein, putative (RBP35)	1683
Tb927.7.2500	proteasome regulatory ATPase subunit 1	1314
Tb927.4.1290	hypothetical protein, conserved	615
Tb927.10.1570	ATPase subunit 9, putative	357
Tb927.11.13370	hypothetical protein, conserved	849
Tb927.9.9710	hypothetical protein, conserved	1008
Tb927.4.2800	hypothetical protein, conserved	1461
Tb927.11.1700	hypothetical protein, conserved	1713
Tb927.9.1520	hypothetical protein, conserved	258
Tb927.5.1800	hypothetical protein, conserved	372
Tb927.10.10690	hypothetical protein, conserved	1152
Tb927.8.7030	hypothetical protein, conserved	912
Tb927.11.15790	hypothetical protein, conserved	1197
Tb927.11.10540	hypothetical protein, conserved	2568
Tb927.8.3330	mitochondrial carrier protein (MCP18)	924
Tb927.8.8215	hypothetical protein, Tryp Specific	132
Tb927.1.1030	leucine-rich repeat protein (LRRP), putative	1374
Tb927.10.5210	TFIIH basal transcription factor subunit (p52)	1503
Tb927.11.7702	hypothetical protein, conserved	327
Tb927.1.2210	hypothetical protein, conserved	957
Tb927.11.7700	hypothetical protein	726
Tb927.11.7707	dynein light chain	378
Tb927.10.13800	hypothetical protein, conserved	1296
Tb927.7.2050	hypothetical protein, conserved	2424
Tb927.4.4180	hypothetical protein, conserved	2499
Tb927.9.4900	condensin subunit 1, putative	3777
Tb927.8.7150	UDP-Gal or UDP-GlcNAc-dependent glycosyltransferase, putative	1131
Tb927.1.3290	hypothetical protein, conserved	2967
Tb927.3.1700	diacylglycerol acyltransferase, putative	1473
Tb927.3.3390	kinesin, putative	1776
Tb927.7.1660	hypothetical protein, conserved	3195
Tb927.6.3220	hypothetical protein, conserved	3240
Tb927.8.710	RNA-binding protein, putative (DRBD17)	4134
Tb927.7.2230	hypothetical protein, conserved	1137
Tb927.10.15320	hypothetical protein, conserved	315
Tb927.2.1820	protein kinase, putative	1866
Tb927.8.5880	eukaryotic translation initiation factor 1A, putative	519
Tb927.11.800	hypothetical protein, conserved	375
Tb927.2.340	retrotransposon hot spot protein 4 (RHS4), putative	2577
Tb927.10.9010	leucine-rich repeat protein (LRRP), putative	681
Tb927.5.1370	cyclophilin-type peptidyl-prolyl cis-trans isomerase, putative,PPIase, putative,rotamase, putative,cyclosporin A-binding protein, putative,peptidyl-prolyl cis-trans isomerase, putative (PPIase)	714
Tb927.10.2070	hypothetical protein, conserved	600
Tb927.11.14530	hypothetical protein, conserved	1671
Tb927.3.3990	KREPB6,RNA-editing complex protein (KREPB6)	1317
Tb927.8.5770	Elongator-like Protein 3a	2040
Tb927.11.12560	hypothetical protein	2355
Tb927.10.3660	aspartate aminotransferase	1212
Tb927.11.3750	NADH-cytochrome b5 reductase, putative (B5R)	921
Tb927.8.6280	hypothetical protein, conserved	750
Tb927.11.3280	kinesin, putative,MCAK-like kinesin, putative (Kif13-5)	2160
Tb927.8.4820	eukaryotic translation initation factor 4 gamma, putative (eIF4G3)	1869
Tb927.2.2220	hypothetical protein, conserved	942
Tb927.8.1250	hypothetical protein, conserved	2412
Tb927.8.1700	hypothetical protein, conserved	2010
Tb927.9.7100	hypothetical protein, conserved	741
Tb927.8.5410	hypothetical protein, conserved	1887
Tb927.7.3010	hypothetical protein, conserved	2241
Tb927.7.3540	hypothetical protein, conserved	816
Tb927.9.2990	hypothetical protein	657
Tb927.10.14050	hypothetical protein	393
Tb927.11.3130	glycosomal transporter (GAT2) (GAT2)	1926
Tb927.7.480	hypothetical protein, conserved	2805
Tb927.7.370	hypothetical protein, conserved	471
Tb927.8.570	proteasome regulatory non-ATP-ase subunit 10	996
Tb927.5.910	oligosaccharyl transferase subunit, putative	2466
Tb927.3.2130	hypothetical protein, conserved	2241
Tb927.4.2580	hypothetical protein, conserved	3048
Tb927.3.2420	hypothetical protein, conserved	381
Tb927.10.8560	small GTPase, putative (RAB23)	681
Tb927.4.3420	wee1-like protein kinase	1812
Tb927.11.10300	hypothetical protein, conserved	1236
Tb927.7.7360	cdc2-related kinase 2,cell division control protein 2 homolog 2 (CRK2)	1038
Tb927.9.11040	mitochondrial carrier protein (MCP3)	924
Tb927.11.13960	U6 snRNA-associated Sm-like protein LSm4p (TbLSm4)	384
Tb927.9.11510	hypothetical protein, conserved	1140
Tb927.10.14110	sjogren s syndrome nuclear autoantigen 1, putative	360
Tb927.10.6820	hypothetical protein, conserved	945
Tb927.11.6700	hypothetical protein, conserved	399
Tb927.4.3180	hypothetical protein, conserved	648
Tb927.11.2080	hypothetical protein, conserved	990
Tb927.9.10930	hypothetical protein, conserved	339
Tb927.11.1280	hypothetical protein, conserved	810
Tb927.11.8620	unspecified product	1716
Tb927.9.4290	hypothetical protein, conserved	753
Tb927.10.8620	hypothetical protein, conserved	552
Tb927.11.10040	hypothetical protein, conserved	369
Tb927.10.12190	RAB-interacting protein, putative	639
Tb927.11.4700	prostaglandin f synthase	831
Tb927.10.13580	major facilitator superfamily protein (MFS), putative	1584
Tb927.8.2500	ribosomal RNA methyltransferase, putative	768
Tb927.4.3980	chaperone protein DNAj, putative	1488
Tb927.11.2880	kinesin, putative (KIN-A)	2589
Tb927.11.6560	hypothetical protein, conserved	1215
Tb927.4.3760	hypothetical protein	1206
Tb927.11.2660	Golgi reassembly stacking protein (GRASP homologue), putative	1500
Tb927.11.6565	hypothetical protein	111
Tb927.8.8020	monoglyceride lipase, putative	945
Tb927.11.1060	hypothetical protein, conserved	1464
Tb927.5.2420	hypothetical protein, conserved	2808
Tb927.11.5030	hypothetical protein, conserved	945
Tb927.10.8190	T-complex protein 1, theta subunit, putative,CCT-theta, putative (TCP-1-theta)	1614
Tb927.10.12220	hypothetical protein, conserved	1110
Tb927.11.390	hypothetical protein, conserved	2598
Tb927.6.4620	hypothetical protein, conserved	468
Tb927.7.1560	hypothetical protein, conserved	2022
Tb927.2.4955	hypothetical protein, Tb specific	273
Tb927.5.3840	hypothetical protein, conserved	1728
Tb927.5.3590	hypothetical protein, conserved	1827
Tb927.4.640	hypothetical protein, conserved	1389
Tb927.11.11790	hypothetical protein, conserved	1662
Tb927.5.4310	GTP-binding protein, putative	2445
Tb927.10.1740	hypothetical protein, conserved	1149
Tb927.4.1460	hypothetical protein, conserved	1491
Tb927.9.9520	zinc finger protein family member, putative (ZC3H29)	1038
Tb927.6.4210	aldehyde dehydrogenase, putative (ALDH)	1788
Tb927.7.1780	Adenine phosphoribosyltransferase, putative	708
Tb927.9.13770	hypothetical protein, conserved	840
Tb927.11.15470	methionyl-tRNA formyltransferase	1956
Tb927.10.4530	hypothetical protein, conserved	864
Tb927.9.2600	hypothetical protein, conserved	690
Tb927.8.6510	ubiquitin-conjugating enzyme e2, putative,ubiquitin-protein ligase, putative,ubiquitin carrier protein, putative	597
Tb927.9.5650	E2-like ubiquitin-conjugation enzyme, putative (UFC1)	498
Tb927.7.970	hypothetical protein, conserved	1629
Tb927.4.5110	kinetoplastid kinetochore protein 8, putative (kkt8)	1200
Tb927.11.16070	TFIIH basal transcription factor subunit (p34)	999
Tb927.8.1880	hypothetical protein, conserved	573
Tb927.11.7930	RNA polymerase B subunit RPB8, putative (RPB8)	450
Tb927.10.11750	hypothetical protein, conserved	669
Tb927.10.5910	hypothetical protein, conserved	2400
Tb927.1.5030	leucine-rich repeat protein (LRRP), putative	2208
Tb927.9.15870	hypothetical protein	699
Tb927.7.4090	serine/threonine-protein kinase, putative	2073
Tb927.8.5960	hypothetical protein, conserved	498
Tb927.6.2180	hypothetical protein, conserved	519
Tb927.10.14870	hypothetical protein, conserved	2046
Tb927.9.12790	dolichol kinase, putative	1674
Tb927.3.5030	KU70 protein (KU70)	2238
Tb927.7.4320	hypothetical protein, conserved	834
Tb927.3.4670	cdc2-related kinase, putative,cell division control protein, putative (CRK10)	1287
Tb927.10.900	hypothetical protein, conserved	516
Tb927.6.3070	hypothetical protein, conserved	1014
Tb927.11.7500	hypothetical protein, conserved	390
Tb927.10.5660	heat shock protein, putative	1008
Tb927.10.1960	hypothetical protein, conserved	2247
Tb927.9.3550	hypothetical protein, conserved	261
Tb927.4.4640	hypothetical protein, conserved	555
Tb927.3.2960	inosine-adenosine-guanosine-nucleosidehydrolase,IAG-nucleoside hydrolase (IAGNH)	984
Tb927.8.2340	hypothetical protein, conserved	354
Tb927.11.15150	1-acyl-sn-glycerol-3-phosphate acyltransferase, putative	816
Tb927.10.2240	hypothetical protein, conserved	1767
Tb927.5.1140	choline/ethanolamine kinase (C/EK1)	1887
Tb927.5.1145	hypothetical protein	141
Tb927.3.4490	protein farnesyltransferase alpha subunit, putative	1839
Tb927.11.15810	NADH dehydrogenase subunit NI2M, putative,Complex 1,NADH-ubiquinone oxidoreductase chain NI2M	915
Tb927.11.10820	protein kinase ck2 regulatory subunit, putative,casein kinase II beta chain, putative	885
Tb927.1.1820	hypothetical PIN domain-containing protein	1146
Tb927.10.13610	hypothetical protein, conserved	2199
Tb927.8.7830	hypothetical protein, conserved	3519
Tb927.7.740	chaperone protein DNAj, putative	1644
Tb927.10.11960	hypothetical protein, conserved	978
Tb927.11.13550	hypothetical protein, conserved	1923
Tb927.11.8260	carbonic anhydrase-like protein	1269
Tb927.8.2750	hypothetical protein, conserved	1335
Tb927.10.6360	hypothetical protein, conserved	1464
Tb927.9.6440	hypothetical protein, conserved	255
Tb927.11.2410	hypothetical protein, conserved	669
Tb927.4.3510	DNA-directed RNA polymerase subunit, putative	435
Tb927.7.2550	proteasome regulatory ATPase subunit 5 (RPT5)	1338
Tb927.10.15510	hypothetical protein, conserved	759
Tb927.3.2630	hypothetical protein, conserved	2349
Tb927.7.3970	hypothetical protein, conserved	963
Tb927.3.3610	peroxisomal targeting signal type 2 receptor, putative,peroxin 7,peroxin 7 (PEX7)	1086
Tb927.10.12050	hypothetical protein, conserved	870
Tb927.7.5780	hypothetical protein, conserved	456
Tb927.10.13260	hypothetical protein, conserved	3474
Tb927.8.2190	hypothetical protein, conserved	570
Tb927.6.1430	hypothetical protein, conserved	2310
Tb927.7.2540	ubiquitin-conjugating enzyme e2, putative,ubiquitin carrier protein, putative,ubiquitin-protein ligase, putative	681
Tb927.4.430	proteasome beta 7 subunit	657
Tb927.11.250	ubiquitin carboxyl-terminal hydrolase, putative,cysteine peptidase, Clan CA, family C12, putative	711
Tb927.1.760	wd40 repeat domain-containing protein	2286
Tb927.4.340	hypothetical protein, conserved	690
Tb927.10.6580	hypothetical protein	1650
Tb927.11.6910	hypothetical protein, conserved	2751
Tb927.4.4610	hypothetical protein, conserved	960
Tb927.8.1060	malonyl-CoA decarboxylase, mitochondrial precursor, putative	2226
Tb927.9.7710	hypothetical protein, conserved	576
Tb927.11.14020	RNA-binding protein (NRBD2)	840
Tb927.4.2170	hypothetical protein, conserved	396
Tb927.10.7360	ATP-binding cassette protein, putative	1941
Tb927.7.4520	hypothetical protein, conserved	606
Tb927.4.5335	hypothetical protein, Tryp Specific	294
Tb927.9.4350	hypothetical protein, conserved	2646
Tb927.10.14640	hypothetical protein, conserved	663
Tb927.8.6870	hypothetical protein, conserved	2511
Tb927.8.6720	hypothetical protein, conserved	1848
Tb927.4.5340	hypothetical protein, conserved	2508
Tb927.8.3930	hypothetical protein, conserved	1929
Tb927.10.10451	histone H2B	339
Tb927.4.5330	hypothetical protein	2652
Tb927.1.3320	leucine-rich repeat protein (LRRP), putative	1050
Tb927.10.11500	hypothetical protein, conserved	1014
Tb927.4.1850	hypothetical protein, conserved	1737
Tb927.8.4580	hypothetical protein, conserved	1452
Tb927.6.1290	hypothetical protein, conserved	2700
Tb927.11.16920	hypothetical protein, conserved	2754
Tb927.11.9120	hypothetical protein, conserved	2310
Tb927.4.2390	ATP-dependent RNA helicase, putative	2229
Tb927.8.5190	hypothetical protein, conserved	771
Tb927.7.6800	hypothetical protein, conserved	1137
Tb927.11.16575	hypothetical protein	204
Tb927.10.1650	hypothetical protein, conserved	519
Tb927.9.12160	hypothetical protein, conserved	1779
Tb927.4.1530	hypothetical protein, conserved	2913
[truncated: 4,610 more rows]

## Sheet: genes_present_ptryplib_multiple
gene name	gene description	gene length
Tb927.10.3210	delta-1-pyrroline-5-carboxylate dehydrogenase, putative	1686
Tb927.5.2310	hypothetical protein, conserved	2136
Tb927.9.4560	RBP32 (RBP32)	3096
Tb927.8.7570	tRNA-dihydrouridine synthase 1, putative	1563
Tb927.1.4650	cyclin-like F-box protein 2 (CFB2)	1431
Tb927.10.4970	hypothetical protein, conserved	612
Tb927.6.2680	hypothetical protein, conserved	495
Tb927.7.5640	hypothetical protein, conserved	816
Tb927.9.8290	hypothetical protein, conserved	657
Tb927.10.9740	proteasome regulatory ATPase subunit 6,19S proteasome regulatory subunit (RPT6)	1227
Tb927.3.1020	hypothetical protein, conserved	1482
Tb927.6.1260	proteasome beta-1 subunit, putative (TbPSB1)	849
Tb927.7.1610	6-phosphofructo-2-kinase/fructose-2,6-biphosphatase, putative	1962
Tb927.7.1340	10 kDa heat shock protein, putative (HSP10)	303
Tb927.9.17670	hypothetical protein, conserved	462
Tb927.7.5500	hypothetical protein, conserved	3537
Tb927.5.3950	hypothetical protein, conserved	957
Tb927.4.200	retrotransposon hot spot protein 1 (RHS1), putative	2040
Tb927.10.320	hypothetical protein, conserved	396
Tb927.11.9860	hypothetical protein, conserved	312
Tb927.8.4370	hypothetical protein, conserved	2733
Tb927.6.1080	glyoxalase II,hydroxyacylglutathione hydrolase, putative (glxII)	891
Tb927.7.1025	hypothetical protein	186
Tb927.8.5360	hypothetical protein, conserved	417
Tb927.10.7770	hypothetical protein	693
Tb927.9.7670	hypothetical protein, conserved	708
Tb927.6.4300	glyceraldehyde 3-phosphate dehydrogenase, glycosomal (GAPDH)	1080
Tb927.9.13110	hypothetical protein, conserved	1320
Tb927.5.3040	MIX protein	597
Tb927.11.12100	RNA-binding protein, putative (RBP5)	393
Tb927.5.580	prefoldin subunit, putative	408
Tb927.8.6620	hypothetical protein, conserved	1116
Tb927.9.5210	glutaminyl-tRNA synthetase, putative	1734
Tb927.10.9350	hypothetical protein, conserved	2568
Tb927.11.11130	hypothetical protein, conserved	510
Tb927.7.820	dynein arm light chain, axonemal, putative	921
Tb927.11.11135	hypothetical protein, conserved	342
Tb927.10.11640	hypothetical protein, conserved	1476
Tb927.11.7860	DNA replication licensing factor MCM2, putative	2847
Tb927.1.2710	hypothetical protein, conserved	2142
Tb11.02.5440	hypothetical protein, conserved	1614
Tb927.8.8280	hypothetical protein, conserved	789
Tb927.11.15650	poly(A) polymerase, putative	1002
Tb927.10.4790	hypothetical protein, conserved	411
Tb927.1.1620	ATP-dependent DEAD/H RNA helicase, putative	2220
Tb927.7.6690	hypothetical protein	1467
Tb927.10.14920	hypothetical protein, conserved	3543
Tb927.7.6340	hypothetical protein, conserved	1329
Tb927.6.770	receptor-type adenylate cyclase GRESAG 4, putative	3732
Tb927.8.4700	amino acid transporter, putative (AATP6)	1377
Tb927.7.6600	hypothetical protein, conserved	807
Tb927.7.4270	hypothetical protein, conserved	669
Tb927.3.4050	hypothetical protein, conserved	498
Tb927.3.4500	fumarate hydratase, class I (FHc)	1698
Tb927.10.810	hypothetical protein, conserved	1812
Tb927.5.890	oligosaccharyl transferase subunit, putative	2406
Tb927.6.3650	ADP-ribosylation factor, putative	552
Tb927.6.3300	GPI alpha-mannosyltransferase I,alpha-1-4-Mannosyltransferase (MT-I) (GPI14)	1293
Tb927.6.480	EP3-2 procyclin,PARP A-beta,surface protein EP3-2,surface protein EP3-2 procyclin precursor,procyclic form specific polypeptide A-beta precursor	372
Tb927.9.12570	glycerol kinase, glycosomal (glk1)	1539
Tb927.10.11250	hypothetical protein, conserved	2619
Tb927.7.7050	hypothetical protein, conserved	2898
Tb927.2.4520	hypothetical protein, conserved	3765
Tb927.11.7280	DNA-direcetd RNA polymerase II, subunit 9, putative (RPB9)	402
Tb927.4.3570	translation elongation factor 1-beta, putative	681
Tb927.4.4750	hypothetical protein, conserved	1272
Tb927.7.2990	hypothetical protein, conserved	930
Tb927.10.2530	adenylate kinase, putative	669
Tb927.5.1630	hypothetical protein, conserved	480
Tb927.2.510	retrotransposon hot spot protein 4 (RHS4), putative	2514
Tb927.11.16300	hypothetical protein, conserved	1077
Tb927.10.5440	RNA editing endoribonuclease,RNA-editing complex protein (KREN2)	1617
Tb927.11.7130	hypothetical protein, conserved	2094
Tb927.11.13760	hypothetical protein, conserved	786
Tb927.9.3370	thioredoxin (trx)	324
Tb927.7.2190	hypothetical protein, conserved	801
Tb927.10.2790	hypothetical protein, conserved	3207
Tb927.5.1490	Eukaryotic translation initiation factor 4 gamma type 1 (eif4g1)	3357
Tb927.5.1940	hypothetical protein, conserved	576
Tb927.7.3820	hypothetical protein, conserved	2091
Tb927.10.12690	hypothetical protein, conserved	1047
Tb927.8.2020	agmatinase, putative	996
Tb927.10.6230	MORN repeat containing protein	2073
Tb927.7.7120	kinesin, putative	2433
Tb927.11.2500	carboxypeptidase, putative,metallo-peptidase, Clan MA(E) Family M32	1512
Tb927.4.3400	hypothetical protein, conserved	1818
Tb927.7.1970	retrotransposon hot spot protein 7 (RHS7), putative	2061
Tb927.10.10120	hypothetical protein, conserved	1725
Tb927.3.1560	hypothetical protein, conserved	1143
Tb927.6.4160	hypothetical protein, conserved	1089
Tb927.4.980	actin, putative	1119
Tb927.2.5210	3-oxoacyl-ACP reductase, putative	726
Tb927.11.490	hypothetical protein, conserved	474
Tb927.7.5870	hypothetical protein, conserved	627
Tb927.9.11870	zinc finger protein, putative,predicted zinc finger protein	858
Tb927.6.2470	hypothetical protein, conserved	1479
Tb927.6.820	pumilio RNA binding protein, putative (PUF4)	3102
Tb927.3.5010	hypothetical protein, conserved	582
Tb927.9.14130	hypothetical protein, conserved	1563
Tb927.11.14230	hypothetical protein, conserved	1365
Tb927.3.3080	serine/threonine-protein kinase Nek1, putative,protein kinase, putative	1503
Tb927.11.12680	prefoldin subunit 2, putative	438
Tb927.11.3900	glycosyltransferase family-like protein, putative	828
Tb927.9.2290	hypothetical protein, conserved	417
Tb927.8.3480	hypothetical protein, conserved	1827
Tb927.11.13880	kinetoplastid-specific protein tyrosine phosphatase, putative	1485
Tb927.6.2210	hypothetical protein, conserved	3387
Tb927.10.6940	Dipeptidyl-peptidase 8-like, putative	2553
Tb927.11.9670	glycine synthase, putative (GCVT1)	1128
Tb927.10.6490	hypothetical protein, conserved	486
Tb927.11.6370	leucine-rich repeat protein (LRRP), putative	2640
Tb927.4.4980	adrenodoxin precursor, putative	504
Tb927.11.11480	Trichohyalin, putative	1977
Tb927.11.11950	cytochrome oxidase assembly protein, putative	1182
Tb927.8.1420	acyl-CoA dehydrogenase, mitochondrial precursor, putative	1560
Tb927.11.14350	mitochondrial carrier protein (MCP22)	1041
Tb927.10.7010	hypothetical protein, conserved	1641
Tb927.9.7060	hypothetical protein, conserved	894
Tb927.4.2750	hypothetical protein, conserved	900
Tb927.10.7540	hypothetical protein, conserved	2949
Tb927.10.3040	hypothetical protein, conserved	408
Tb927.7.4470	hypothetical protein, conserved	582
Tb927.11.12970	hypothetical protein, conserved	1338
Tb927.8.3730	hypothetical protein, conserved	387
Tb927.7.560	hypothetical protein, conserved	2322
Tb927.11.3630	nucleobase/nucleoside transporter 8.1	1323
Tb927.11.9490	hypothetical protein, conserved	1032
Tb927.10.11410	hypothetical protein, conserved	1116
Tb927.8.4890	endoplasmic reticulum oxidoreductin, putative,pol-associated gene 1	1329
Tb927.8.1640	MSP-B, putative	1665
Tb11.02.5430	hypothetical protein, conserved	1233
Tb927.8.5080	hypothetical protein, conserved	1788
Tb927.2.3460	D-alanyl-glycyl endopeptidase-like protein,cysteine peptidase, Clan CA, family C51, putative	843
Tb927.3.5740	hypothetical protein	309
Tb927.2.2590	hypothetical protein, conserved	318
Tb927.1.630	anti-silencing protein ASF 1 like protein, putative	516
Tb927.3.585	hypothetical protein	354
Tb927.2.4850	hypothetical protein, conserved	759
Tb927.6.1740	hypothetical protein, conserved	1476
Tb927.9.10830	hypothetical protein, conserved	549
Tb11.02.5380	exosome complex exonuclease RRP44p homologue (RRP44)	2919
Tb927.7.4040	hypothetical protein, conserved	2559
Tb927.11.5390	hypothetical protein, conserved	252
Tb927.8.7490	hypothetical protein, conserved	4338
Tb927.11.15330	phosphatidylinositol 3-kinase catalytic subunit, putative	3342
Tb927.1.180	retrotransposon hot spot protein 1 (RHS1), putative	2502
Tb927.11.4150	hypothetical protein, conserved	1926
Tb927.5.3220	signal peptidase type I, putative,serine peptidase, Clan SF, Family S26A	627
Tb927.4.690	geranylgeranyl transferase type II beta subunit, putative	999
Tb927.8.3860	WD-repeat containing protein	1251
Tb927.4.1580	hypothetical protein, conserved	630
Tb927.5.4010	hypothetical protein	915
Tb927.11.7450	zinc finger protein family member, putative (ZC3H43)	1800
Tb927.9.9150	GTP-binding protein, putative	1356
Tb927.4.4560	hypothetical protein, conserved	3243
Tb927.9.9400	ceramide phosphorylethanolamine synthase	972
Tb927.4.2970	chaperone protein DNAj, putative	1008
Tb927.11.1670	cysteine desulfurase	1314
Tb927.11.8720	major surface protease gp63, putative,surface protease homologue	1581
Tb927.8.7720	hypothetical protein, conserved	678
Tb927.10.8291	hypothetical protein	294
Tb927.10.8290	eukaryotic translation initiation factor 3 subunit 8, putative	2223
Tb927.11.15480	heat shock protein Hsp20, putative	627
Tb927.11.1420	hypothetical protein, conserved	2583
Tb927.10.12500	P-type H+-ATPase, putative	2739
Tb927.3.3140	hypothetical protein, conserved	396
Tb927.1.1100	conserved protein, unknown function	2913
Tb927.7.7460	hypothetical protein, conserved	579
Tb927.10.13110	Dynein light chain roadblock-type protein, putative	357
Tb927.9.3580	hypothetical protein, conserved	1740
Tb927.4.4690	hypothetical protein, conserved	837
Tb927.7.1400	hypothetical protein, conserved	1662
Tb927.3.1810	hypothetical protein, conserved	981
Tb927.7.1150	hypothetical protein, conserved	3939
Tb927.1.3850	hypothetical protein, conserved	162
Tb927.10.12440	kinesin, putative	2604
Tb927.7.5310	hypothetical protein, conserved	1989
Tb927.11.7460	glucose-regulated protein 78, putative,luminal binding protein 1 (BiP), putative	1962
Tb927.11.700	hypothetical protein, conserved	1068
Tb927.7.6750	hypothetical protein, conserved	2187
Tb927.9.6390	hypothetical protein, conserved	624
Tb927.6.3820	hypothetical protein, conserved	2544
Tb927.9.12740	hypothetical protein, conserved	1242
Tb927.3.720	zinc finger protein 3,ZFP family member, putative (ZFP3)	393
Tb927.10.5140	mitogen-activated protein kinase 2, putative (MPK2)	1329
Tb927.9.12960	transporter, putative	1776
Tb927.11.6020	hypothetical protein, conserved	810
Tb927.11.9030	cation transporter, putative	1164
Tb927.2.1730	hypothetical protein, conserved	813
Tb927.5.1790	hypothetical protein, conserved	1896
Tb927.10.2490	glucose-6-phosphate 1-dehydrogenase (G6PD)	1677
Tb927.6.4440	RNA-binding protein 42 (RNA-binding motif protein 42) (RBP42)	1059
Tb927.9.6170	unspecified product	1215
Tb927.3.3550	hypothetical protein, conserved	3492
Tb927.10.12990	predicted ankyrin repeat family protein	891
Tb927.10.4630	hypothetical protein, conserved	642
Tb927.11.4840	hypothetical protein, conserved	1161
Tb927.11.640	hypothetical protein, conserved	903
Tb927.11.12370	hypothetical protein, conserved	729
Tb927.1.1310	transmembrane protein, conserved	1293
Tb927.9.2760	hypothetical protein, conserved	1611
Tb927.6.3790	valosin-containing protein homolog, putative,AAA ATPase	2388
Tb927.5.770	hypothetical protein, conserved	2181
Tb927.2.725	hypothetical protein	108
Tb927.10.9160	hypothetical protein, conserved	1920
Tb927.11.11300	hypothetical protein, conserved	570
Tb927.10.5320	RNA editing endoribonuclease,RNA-editing complex protein (KREN3)	1791
Tb927.8.6090	ubiquitin-conjugating enzyme e2, putative,ubiquitin-protein ligase, putative,ubiquitin carrier protein, putative	468
Tb927.1.2450	histone H3, putative	402
Tb927.5.4270	ATP-dependent DEAD/H RNA helicase, putative	2487
Tb927.11.7630	Gp63-1 surface protease homolog, putative	1824
Tb927.5.1570	zinc finger CCCH domain containing protein 12 (ZC3H12)	504
Tb927.10.2670	hypothetical protein, conserved	366
Tb927.1.3270	hypothetical protein, conserved	2736
Tb927.9.7800	hypothetical protein, conserved	795
Tb927.4.5000	hypothetical protein, conserved	2580
Tb927.6.540	gene related to expression site-associated gene 2 (GRESAG2), putative	1365
Tb927.8.4910	hypothetical protein, conserved	345
Tb927.8.7930	receptor-type adenylate cyclase GRESAG 4, putative	3804
Tb927.7.3120	small nuclear ribonucleoprotein SmD1,SmD-1 like small nuclear ribonucleoprotein (Sm-D1)	321
Tb927.11.12760	hypothetical protein, conserved	783
Tb927.8.6040	hypothetical protein, conserved	720
Tb927.10.14120	hypothetical protein	441
Tb927.9.2350	serine/threonine protein kinase, putative	3015
Tb927.10.8980	hypothetical protein, conserved	510
Tb927.7.790	hypothetical protein, conserved	1608
Tb927.10.1800	hypothetical protein, conserved	1026
Tb927.3.5240	hypothetical protein, conserved	1746
Tb927.2.4990	hypothetical protein, conserved	2487
Tb927.3.2040	kinesin, putative	3219
Tb927.4.1240	hypothetical protein	354
Tb927.7.4860	kinetoplastid kinetochore protein 13 (kkt13)	1020
Tb927.10.14690	syntaxin, putative	972
Tb927.11.10230	RNA polymerase-associated protein CDC73, putative	1086
Tb927.11.10940	hypothetical protein, conserved	852
Tb927.6.2040	nitrate reductase, putative	1185
Tb927.9.6290	arginine kinase,AK1 (AK)	1071
Tb927.9.1950	hypothetical protein, conserved	1224
Tb927.10.3180	hypothetical protein, conserved	1347
Tb927.11.5140	ubiquitin carboxyl-terminal hydrolase, putative,cysteine peptidase, Clan CA, family C12, putative	930
Tb927.9.13820	kinetoplastid membrane protein KMP-11	279
Tb927.9.3000	cytidine deaminase, putative	549
Tb927.10.790	vesicle-associated membrane protein, putative,synaptobrevin, putative (VAMP)	720
Tb927.9.8050	hypothetical protein, conserved	1626
Tb927.4.3340	hypothetical protein, conserved	1311
Tb927.11.2240	hypothetical protein, conserved	471
Tb927.10.6550	hypothetical protein, conserved	723
Tb927.11.2245	hypothetical protein	189
Tb927.4.3610	protein phosphatase 1, putative	630
Tb927.11.2710	cell division cycle 45 (CDC45), putative	2058
Tb927.10.15610	zinc finger protein, putative	2115
Tb927.7.3220	hypothetical protein, conserved	621
Tb927.8.7550	hypothetical protein	1533
Tb927.7.3650	protein kinase, putative	1914
Tb927.11.7600	hypothetical protein, conserved	786
Tb927.10.4950	U2 small nuclear ribonucleoprotein 16.5K	396
Tb927.11.13180	hypothetical protein conserved	1683
Tb927.10.240	peroxin 14, putative (PEX14)	1101
Tb927.10.9760	alternative oxidase	1056
Tb927.7.7250	hypothetical protein, conserved	3954
Tb927.5.288b	ribulose-phosphate 3-epimerase, putative	744
Tb927.11.11540	unspecified product	4275
Tb927.6.1240	hypothetical protein, conserved	321
Tb927.6.1530	hypothetical protein, conserved	945
Tb927.9.14300	hypothetical protein, conserved	1983
Tb927.9.14650	SLACS retrotransposable element (part), putative	3351
Tb927.5.2550	hypothetical protein, conserved	969
Tb927.9.13350	hypothetical protein, conserved	1014
Tb927.6.840	hypothetical protein, conserved	1056
Tb927.5.3930	hypothetical protein, conserved	1368
Tb927.8.6110	3-hydroxy-3-methylglutaryl-CoA synthase, putative (HMGS)	1500
Tb927.10.300	hypothetical protein, conserved	765
Tb927.4.730	hypothetical protein, conserved	1479
Tb927.4.3960	hypothetical protein, conserved	654
Tb927.11.2860	hypothetical protein, conserved	2310
Tb927.3.910	gamma-tubulin,tubulin gamma chain	1344
Tb927.11.9800	hypothetical protein, conserved	1026
Tb927.6.5090	hypothetical protein, conserved	2460
Tb927.8.4350	hypothetical protein, conserved	3108
Tb927.6.5095	hypothetical protein	219
Tb927.10.7205	hypothetical protein, Tryp Specific	240
Tb927.9.10150	hypothetical protein, conserved	1809
Tb927.8.8110	hypothetical protein, conserved	1728
Tb927.9.7650	ADP-ribosylation factor, putative	570
Tb927.10.7970	hypothetical protein, conserved	1101
Tb927.10.3230	protein kinase, putative	1122
Tb927.11.1440	hypothetical protein, conserved	507
Tb927.10.7750	hypothetical protein, conserved	756
Tb927.11.5720	hypothetical protein, conserved	1455
Tb927.10.4400	hypothetical protein, conserved	492
Tb927.11.12160	hypothetical protein, conserved	603
Tb927.11.4450	ALBA-Domain Protein (ALBA2)	354
Tb927.8.6600	hypothetical protein, conserved	948
Tb927.10.9370	hypothetical protein, conserved	1035
Tb927.9.12880	protein kinase, putative	2064
Tb927.11.11150	U5 snRNP-specific 40 kDa protein	981
Tb927.7.800	mitochondrial RNA binding complex 1 subunit (MRB800)	1632
Tb927.10.1580	hypothetical protein, conserved	345
Tb927.4.1260	hypothetical protein, conserved	1005
Tb927.4.1910	hypothetical protein, conserved	732
Tb927.9.9090	hypothetical protein, conserved	1089
Tb927.7.4780	hypothetical protein, conserved	483
Tb927.6.4780	DNA ligase I, putative	2100
Tb927.6.4140	paraflagellar rod component, putative (PFC4)	348
Tb927.7.6320	hypothetical protein, conserved	1920
Tb927.10.14900	hypothetical protein, conserved	1722
Tb927.6.3490	zinc finger protein 1 (ZFP1)	309
Tb927.6.710	dephospho-CoA kinase, putative	726
Tb927.8.4760	hypothetical protein, conserved	735
Tb927.7.4250	hypothetical protein, conserved	339
Tb927.6.4320	hypothetical protein, conserved	1200
Tb927.9.13680	ADP-ribosylation factor, putative	549
Tb927.10.8170	nuclear pore complex protein (NUP155), putative,nucleoporin, putative	3978
Tb927.6.4850	S-adenosylmethionine synthetase, putative (METK1)	1194
Tb927.10.870	hypothetical protein, conserved	4056
Tb927.3.4070	hypothetical protein, conserved	1788
Tb927.11.16090	outer dynein arm docking complex, putative (DC2)	1905
Tb927.4.4730	amino acid transporter, putative (AATP11)	1422
Tb927.3.2890	radial spoke protein RSP10, putative	969
Tb927.3.2210	hypothetical protein, conserved	1785
Tb927.6.3520	hypothetical protein, conserved	1953
Tb927.1.1910	MORN repeat-containing protein	3777
Tb927.11.13785	hypothetical protein	177
Tb927.11.7150	NGG1 interacting factor 3-like	846
Tb927.9.3390	hypothetical protein, conserved	762
Tb927.11.13780	profilin	453
Tb927.10.13900	UDP-galactose transporter	1080
Tb927.3.5130	hypothetical protein, conserved	1137
Tb927.8.7230	hypothetical protein, conserved	825
Tb927.9.1720	peroxisomal membrane protein 4, putative	672
Tb927.5.1960	hypothetical protein, conserved	1143
Tb927.3.1600	hypothetical protein, conserved	309
Tb927.7.3800	hypothetical protein, conserved	741
Tb927.7.5120	hypothetical protein, conserved	1176
Tb927.10.9600	protein kinase, putative,tyrosine protein kinase, putative	1617
Tb927.3.5655	hypothetical protein	234
Tb927.3.5650	protein kinase, putative,serine/threonine protein kinase, putative	2790
Tb927.11.2520	UDP-N-acetylglucosamine pyrophosphorylase, putative	1638
Tb927.4.4340	hypothetical protein, conserved	1098
Tb927.3.5380	hypothetical protein, conserved	1554
Tb927.7.2310	DNA primase small subunit, putative	1266
Tb927.10.14740	hypothetical protein, conserved	1158
Tb927.3.1540	CAAX prenyl protease 2, putative,peptidase with unknown catalytic mechanism (family U48)	909
Tb927.9.15020	hypothetical protein, conserved	885
Tb927.10.15420	hypothetical protein, conserved	1173
Tb927.7.1950	retrotransposon hot spot protein 7 (RHS7), putative	2073
Tb927.11.14780	phosphomannose isomerase, putative	1230
Tb927.8.5980	TFIIH basal transcription factor complex helicase subunit, putative,DNA excision repair protein, Transcription factor II H complex, XPD subunit, putative	2412
Tb927.3.3760	tryparedoxin 1b, putative (TXN1b)	435
Tb927.3.4380	Tob55, putative	1440
Tb927.6.220	purine nucleoside transporter (TbNT9)	1392
Tb927.10.12000	iron-sulfur cluster assembly protein, putative	300
Tb927.9.11850	structural maintenance of chromosome 1, putative (SMC1)	3828
Tb927.10.490	hypothetical protein	375
Tb927.10.9970	hypothetical protein, conserved	3075
Tb927.10.2110	elongation factor 1-alpha (TEF1)	1350
Tb927.5.1210	short-chain dehydrogenase, putative	936
Tb927.11.14250	T-complex protein 1, epsilon subunit, putative (TCP-1-epsilon)	1617
Tb927.2.3990	hypothetical protein, conserved	3177
Tb927.11.3430	hypothetical protein, conserved	618
Tb927.11.3920	hypothetical protein, conserved	2055
Tb927.11.3380	Ran-binding protein 1, putative	474
Tb927.11.6000	hypothetical protein, conserved	1380
Tb927.10.6960	hypothetical protein, conserved	963
Tb927.11.2380	phosphoglycerate kinase, putative	2742
Tb927.11.6600	hypothetical protein, conserved	1593
Tb927.11.9650	hypothetical protein, conserved	1455
Tb927.11.11975	microtubule-associated protein CAP15	366
Tb927.11.6350	AAA ATPase, putative	3816
Tb927.8.4160	hypothetical protein, conserved	3738
Tb927.9.7000	hypothetical protein, conserved	702
Tb927.10.7560	hypothetical protein, conserved	855
Tb927.8.5570	transporter, putative	1950
Tb927.3.2380	hypothetical protein, conserved	321
Tb927.7.4410	hypothetical protein, conserved	1278
Tb927.4.2770	hypothetical protein, conserved	1026
Tb927.2.3190	hypothetical protein, conserved	468
Tb927.11.12950	ras-like small GTPase, putative (TbRLJ)	651
Tb927.3.4920	LETM1 and EF-hand domain-containing protein 1, putative	1137
Tb927.8.6980	hypothetical protein, conserved	2502
Tb927.11.3650	adenylosuccinate synthetase, putative	1809
Tb927.8.3750	Nucleolar protein 56, putative (NOP56)	1452
Tb927.6.2450	protein kinase, putative,protein kinase B kinase, putative	1542
Tb927.10.11430	hypothetical protein, conserved	1002
Tb927.8.4290	hypothetical protein, conserved	576
Tb927.8.1665	hypothetical protein	348
Tb927.6.1180	hypothetical protein, conserved	3816
Tb11.02.5410	ubiquitin activating enzyme, putative	888
Tb927.4.2480	8-oxoguanine DNA glycosylase, putative	1449
Tb927.2.3440	D-alanyl-glycyl endopeptidase-like protein,cysteine peptidase, Clan CA, family C51, putative	822
Tb927.3.2560	hypothetical protein, conserved	657
Tb927.2.3330	hypothetical protein	492
Tb927.10.14480	hypothetical protein, conserved	2598
Tb927.11.670	epsinR	1518
Tb927.1.610	hypothetical protein, conserved	909
Tb927.6.2230	RGG protein	2385
Tb927.6.2980	protein kinase, putative	3078
Tb927.4.500	hypothetical protein, conserved	1293
Tb927.9.11140	hypothetical protein, conserved	1431
Tb927.2.4870	kinetoplastid-specific dual specificity phosphatase, putative	909
Tb927.6.1980	hypothetical protein, conserved	1752
Tb927.6.1760	KU80 protein (KU80)	1908
Tb927.9.9390	sphingomyelin/ceramide phosphorylethanolamine synthase, bifunctional,sphingomyelin synthase (SLS3)	990
Tb927.7.4060	calpain-like cysteine peptidase, putative,cysteine peptidase, Clan CA, family C2, putative	348
Tb927.11.8290	DIS3-like exonuclease, putative	2688
Tb927.11.5800	hypothetical protein, conserved	2502
Tb927.10.8760	hypothetical protein, conserved	858
Tb927.11.15310	hypothetical protein, conserved	2229
Tb927.11.10140	hypothetical protein, conserved	810
Tb927.5.3210	small ubiquitin-related modifier (SUMO)	345
Tb927.8.3800	nucleoside phosphatase, putative,guanosine diphosphatase, putative	1812
Tb927.8.2400	hypothetical protein, conserved	786
Tb927.10.6610	chaperone protein DNAj, putative	825
Tb927.9.8550	hypothetical protein, conserved	633
Tb927.11.14800	hypothetical protein, conserved	1422
Tb927.9.9170	hypothetical protein, conserved	1140
Tb927.4.4500	hypothetical protein, conserved	3513
Tb927.4.2950	mitochondrial DNA polymerase I protein A, putative	2877
Tb927.11.1650	hypothetical protein, conserved	408
Tb927.11.8740	hypothetical protein, conserved	390
Tb927.9.4620	ubiquitin-activating enzyme e1, putative	1404
Tb927.11.10490	hypothetical protein, conserved	1818
Tb927.3.3160	poly(A) polymerase,polynucleotide adenylyltransferase (PAP)	2114
Tb927.10.12520	hypothetical protein, conserved	2553
Tb927.1.1120	Ribosomal RNA-processing protein 8, putative (RRP8)	1110
Tb927.10.13130	UTP-glucose-1-phosphate uridylyltransferase	1458
Tb927.7.7440	hypothetical protein, conserved	420
Tb927.3.1830	hypothetical protein, conserved	1428
Tb927.10.15190	hypothetical protein, conserved	1983
Tb927.7.1130	trypanothione/tryparedoxin dependent peroxidase 2,glutathione peroxidase-like 2 (TDPX2)	510
Tb927.10.12420	predicted S. cerevisiae Got1 homologue	429
Tb927.9.13540	hypothetical protein, conserved	1074
Tb927.7.5330	hypothetical protein, conserved	2316
Tb927.11.720	hypothetical protein, conserved	795
Tb927.9.5390	hypothetical protein, conserved	657
Tb927.6.3800	heat shock 70 kDa protein, mitochondrial precursor, putative	1974
Tb927.5.4070	PrimPol-like protein 1 (ppl1)	1827
Tb927.11.7430	hypothetical protein, conserved	411
Tb927.10.5120	KREPA6,RNA-editing complex protein (KREPA6)	495
Tb927.3.700	hypothetical protein, conserved	258
Tb927.9.15230	hypothetical protein, conserved	1257
Tb927.5.1770	hypothetical protein, conserved	2103
Tb927.10.2470	hypothetical protein, conserved	1653
Tb927.6.4460	S-adenosylmethionine decarboxylase (AdoMetDC)	1113
Tb927.3.3570	hypothetical protein, conserved	489
Tb927.11.620	hypothetical protein, conserved	3891
Tb927.2.5040	hypothetical protein, conserved	528
Tb927.11.4860	hypothetical protein, conserved	1401
Tb927.5.790	casein kinase I isoform 1 (CK1.1)	993
Tb927.11.12310	protein kinase, putative,cdc2-related kinase, putative (CRK12)	2310
Tb927.7.1260	hypothetical protein, conserved	702
Tb927.8.6470	hypothetical protein, conserved	1638
Tb927.10.9140	hypothetical protein, conserved	1935
Tb927.8.3910	thymidylate kinase, putative	1038
Tb927.8.1980	hypothetical protein, conserved	1434
Tb927.11.11360	receptor for activated C kinase 1 (RACK1)	957
Tb927.10.5870	hypothetical protein, conserved	1371
Tb927.10.1390	hypoxanthine-guanine phosphoribosyltransferase, putative	705
Tb927.11.7380	glycerol-3-phosphate dehydrogenase (FAD-dependent), mitochondrial	1812
Tb927.4.1700	protein kinase, putative	2079
Tb927.8.5020	hypothetical protein, conserved	1332
Tb927.5.1510	hypothetical protein, conserved	939
Tb927.1.2780	hypothetical protein	225
Tb927.9.7820	hypothetical protein, conserved	2316
Tb927.4.880	TPR-repeat-containing chaperone protein DNAJ, putative	1917
Tb927.11.7560	predicted WD40 repeat protein	1890
Tb927.7.690	zinc finger protein, putative	1467
Tb927.8.3230	hypothetical protein, conserved	1755
Tb927.10.14240	N-myristoyltransferase (NMT)	1341
Tb927.10.11190	hypothetical protein, conserved	1461
Tb927.8.4930	hypothetical protein, conserved	918
Tb927.7.2810	hypothetical protein, conserved	1041
Tb927.7.3140	hypothetical protein, conserved	561
Tb927.11.14910	protein phosphatase 2C, putative	1290
Tb927.9.5890	solanesyl-diphosphate synthase, putative,trans-octaprenyltranstransferase	1080
Tb927.10.14100	hypothetical protein, conserved	420
Tb927.3.4240	thioredoxin, putative	603
Tb927.8.6060	2-amino-3-ketobutyrate coenzyme A ligase, putative,glycine acetyltransferase, putative	1215
Tb927.3.4710	hypothetical protein, conserved	1641
Tb927.5.3700	hypothetical protein, conserved	879
Tb927.6.3110	protein kinase, putative,cdc2-related kinase, putative (CRK11)	1320
Tb927.10.11990	RNA-binding protein	648
Tb927.10.1820	hypothetical protein, conserved	795
Tb927.11.13040	calmodulin	450
Tb927.7.4880	hypothetical protein, conserved	684
Tb927.11.10960	hypothetical protein, conserved	1953
Tb927.9.6270	hypothetical protein, conserved	1527
Tb927.8.2180	hypothetical protein, conserved	495
Tb927.11.6160	eukaryotic release factor 3, putative (ERF3)	2097
Tb927.4.4080	C-5 sterol desaturase, putative	741
Tb927.11.6850	hypothetical protein, conserved	723
Tb927.8.7070	hypothetical protein, conserved	951
Tb927.9.1970	syntaxin binding protein 1, putative	1929
Tb927.8.1850	mitochondrial calcium uptake 1	1233
Tb927.7.5930	Protein Associated with Differentiation (PAD1)	1791
Tb927.8.820	hypothetical protein, conserved	1662
Tb927.10.6570	hypothetical protein, conserved	963
Tb927.9.8700	hypothetical protein, conserved	1044
Tb927.4.3360	hypothetical protein, conserved	1335
Tb927.11.2260	eukaryotic translation initiation factor 4e, putative (eIF4E)	702
Tb927.11.6290	hypothetical protein, conserved	774
Tb927.10.15670	hypothetical protein, conserved	2055
Tb927.3.2710	6-phosphofructo-2-kinase/fructose-2,6-bisphosphatase	3072
Tb927.2.2120	protein kinase, putative,NIMA/Nek Serine/threonine-protein kinase family, putative	1362
Tb927.7.5680	deoxyribose-phosphate aldolase, putative	843
Tb927.10.260	hypothetical protein, conserved	234
Tb927.7.7270	hypothetical protein, conserved	2367
Tb927.5.150	hypothetical protein, conserved	816
Tb927.10.9700	predicted C2 domain protein	3546
Tb927.6.1510	lysyl-tRNA synthetase, putative	1905
Tb927.9.10310	mitochondrial carrier protein,mitochondrial carrier protein (MCP11)	954
Tb927.11.5120	hypothetical protein, conserved	1953
Tb927.10.3430	hypothetical protein, conserved	1854
Tb927.5.2530	hypothetical protein, conserved	3120
Tb927.5.3660	hypothetical protein, conserved	1491
Tb927.5.3910	small nuclear RNA-activating protein (SNAP2)	1119
Tb927.2.5860	hypothetical protein, conserved	3729
Tb927.5.2570	translation initiation factor, putative (EIF3B)	2091
Tb927.11.9820	hypothetical protein, conserved	1752
Tb927.4.3940	calpain-like cysteine peptidase, putative,cysteine peptidase, Clan CA, family C2, putative (TbCALP2)	2379
Tb927.11.2840	hypothetical protein, conserved	585
Tb927.11.9350	phosphonopyruvate decarboxylase-like protein, putative	1194
Tb927.8.4330	small GTP-binding protein Rab11,Rab11A GTPase (RAB11)	651
Tb927.9.10170	predicted zinc finger protein	249
Tb927.11.1460	phosphatidylinositol (3,5) kinase, putative	4344
Tb927.10.7730	hypothetical protein, conserved	1152
Tb927.8.8130	hypothetical protein, conserved	2151
Tb927.10.7220	hypothetical protein, conserved	1362
Tb927.4.2540	ubiquitin, putative	237
Tb927.4.2010	acyl-CoA binding protein, putative (ACBP)	282
Tb927.5.3000	hypothetical protein, conserved	1047
Tb927.11.4470	serine/threonine protein kinase, putative	3270
Tb927.8.6660	paraflagellar rod component, putative (PFC1)	1824
Tb927.11.11170	hypothetical protein, conserved	516
Tb927.10.9890	hypothetical protein, conserved	2616
Tb927.7.2440	pyrroline-5-carboxylate reductase, putative (P5CR)	813
Tb927.10.11600	hypothetical protein, conserved	1800
Tb927.4.1930	RNA-binding protein, putative (EIF3D)	819
Tb927.4.4360	monoglyceride lipase, putative	933
Tb927.6.860	hypothetical protein	2337
Tb927.7.1300	protein disulfide isomerase, putative	1134
Tb927.7.6900	double-strand-break repair protein rad21 homolog, putative	1755
Tb927.6.730	hypothetical protein, conserved	1785
Tb927.6.3470	hypothetical protein, conserved	765
Tb927.7.6300	hypothetical protein, conserved	1650
Tb927.5.300b	2-oxoglutarate (2OG) and Fe(II)-dependent oxygenase superfamily protein, putative	963
Tb927.10.8150	predicted bromodomain protein	906
Tb927.9.13150	TFIIF-stimulated CTD phosphatase, putative	852
Tb927.10.4420	hypothetical protein	423
Tb927.11.10770	hypothetical protein, conserved	1377
Tb927.6.3610	hypothetical protein, conserved	1038
Tb927.9.12200	unspecified product	567
Tb927.9.3620	hypothetical protein, conserved	696
Tb927.11.13230	hypothetical protein, conserved	651
Tb927.6.4640	hypothetical protein, conserved	2715
Tb927.9.9610	hypothetical protein, conserved	327
Tb927.7.2410	hypothetical protein, conserved	1803
Tb927.5.830	hypothetical protein, conserved	1791
Tb927.1.3400	hypothetical protein, conserved	1050
Tb927.3.1990	hypothetical protein, conserved	1446
Tb927.11.15110	hypothetical protein, conserved	1722
Tb927.11.15690	U5 snRNP-associated 102 kDa protein, putative	3030
Tb927.1.1660	ESCO acetyltransferase domain-containing protein	888
Tb927.11.16340	hypothetical protein, conserved	3450
Tb927.11.7170	seryl-tRNA synthetase	1440
Tb927.10.13920	hypothetical protein, conserved	372
Tb927.7.2150	hypothetical protein, conserved	4113
Tb927.9.1700	hypothetical protein, conserved	1806
Tb927.3.1660	hypothetical protein, conserved	2370
Tb927.8.7210	hypothetical protein, conserved	450
Tb927.5.1980	hypothetical protein, conserved	1950
Tb927.3.3290	protein kinase, putative	1419
Tb927.7.5100	hypothetical protein, conserved	876
Tb927.3.4010	hypothetical protein	591
Tb927.5.630	acidic phosphatase, putative	1206
Tb927.8.610	hypothetical protein, conserved	2646
Tb927.3.5630	3,2-trans-enoyl-CoA isomerase, mitochondrial precursor, putative	936
Tb927.7.2480	peptidyl-prolyl cis-trans isomerase, putative,parvulin (PAR45)	1152
Tb927.9.15000	hypothetical protein, conserved	756
Tb927.7.1930	nucleoside diphosphatase, putative,ectonucleoside triphosphate diphosphohydrolase 5, putative	1332
Tb927.10.15440	hypothetical protein, conserved	858
Tb927.3.1525	hypothetical protein, Tb specific	384
Tb927.7.6480	hypothetical protein, conserved	2283
Tb927.3.3740	hypothetical protein, conserved	1866
Tb927.2.5250	tubulin-tyrosine ligase, putative	1182
Tb927.10.9950	hypothetical protein, conserved	1185
Tb927.3.1290	cullin 4B, putative	2844
Tb927.10.2130	hypothetical protein, conserved	2526
Tb927.5.1230	hypothetical protein, conserved	1452
Tb927.11.14270	protein kinase, putative	2256
Tb927.11.3410	hypothetical protein, conserved	3171
Tb927.10.11380	hypothetical protein, conserved	1173
Tb927.11.6330	6-phosphogluconolactonase (6PGL)	801
Tb927.11.9100	hypothetical protein, conserved	861
Tb927.8.1580	hypothetical protein, conserved	834
Tb927.8.1460	hypothetical protein, conserved	1224
Tb927.11.14310	small nuclear ribonucleoprotein Sm-G (Sm-G)	249
Tb927.3.2360	hypothetical protein, conserved	1428
Tb927.9.7020	hypothetical protein, conserved	678
Tb927.4.2710	ubiquitin-conjugating enzyme e2, putative,ubiquitin carrier protein, putative,ubiquitin-protein ligase, putative	492
Tb927.11.1810	hypothetical protein, conserved	957
Tb927.10.7500	fibrillarin (NOP1)	903
Tb927.8.5510	apurinic/apyrimidinic endonuclease, putative	1191
Tb927.7.3420	peptidyl-prolyl cis-trans isomerase, putative (PPIase)	339
Tb927.7.4430	hypothetical protein, conserved	690
Tb927.8.3770	mitogen-activated protein kinase, putative (MPK10)	1230
Tb927.3.4900	tRNA isopentenyltransferase, putative	1377
Tb927.11.3670	hypothetical protein, conserved	1374
Tb927.6.3040	small GTP-binding protein Rab28, putative,Ras- related protein Rab-26 (Rab26), putative	723
Tb927.9.11830	hypothetical protein, conserved	1962
Tb927.6.2430	hypothetical protein, conserved (ATG5)	1341
Tb927.6.1160	leucine-rich repeat protein (LRRP), putative	2226
Tb927.8.1680	kinetoplastid kinetochore protein 12 (kkt12)	603
Tb927.3.2500	hypothetical protein	1188
Tb927.9.10660	hypothetical protein, conserved	528
Tb927.10.3630	hypothetical protein, conserved	1120
Tb927.11.13310	hypothetical protein, conserved	909
Tb927.4.520	hypothetical protein, conserved	612
Tb927.11.13590	hypothetical protein, conserved	402
Tb927.10.6900	hypothetical protein	1968
Tb927.6.1700	hypothetical protein, conserved	573
Tb927.9.9370	hypothetical protein, conserved	774
Tb927.11.5820	hypothetical protein, conserved	909
Tb927.8.7450	myosin heavy chain kinase A, putative	984
Tb927.9.4390	DNA-damage inducible protein DDI1-like protein	1137
Tb927.9.4420	hypothetical protein, conserved	1248
Tb927.10.8700	selenoprotein, putative	264
Tb927.10.4850	hypothetical protein, conserved	1419
Tb927.10.12090	RNA-binding protein, putative (RBP7A)	351
Tb927.11.4660	kinesin, putative,MCAK-like kinesin, putative,kinesin family member 6, putative (Kif13-2)	2073
Tb927.5.3270	hypothetical protein, conserved	2502
Tb927.1.490	hypothetical protein	249
Tb927.8.3820	hypothetical protein, conserved	1020
Tb927.9.6730	hypothetical protein, conserved	1002
Tb927.8.2420	hypothetical protein, conserved	918
Tb927.10.6630	ATP-dependent DEAD/H RNA helicase HEL64, putative (HEL64)	1707
Tb927.4.3000	hypothetical protein, conserved	1305
Tb927.4.4520	hypothetical protein, conserved	1515
Tb927.9.9115	hypothetical protein	174
Tb927.11.8760	hypothetical protein, conserved	1863
Tb927.11.15190	hypothetical protein, conserved	2049
Tb927.4.4670	hypothetical protein, conserved	1452
Tb927.2.2370	hypothetical protein, conserved	4200
Tb927.10.12540	NADH-ubiquinone oxidoreductase complex I subunit, putative,ferredoxin, putative (NDUFS1)	912
Tb927.4.380	hypothetical protein, conserved	1002
Tb927.3.3100	peptidyl-prolyl cis-trans isomerase NIMA-interacting 4, putative	369
Tb927.11.290	phosphatase and tensin homologue, putative	783
Tb927.7.7420	ATP synthase alpha chain, mitochondrial precursor,ATP synthase F1, alpha subunit	1755
Tb927.10.13150	hypothetical protein, conserved	2559
Tb927.11.1550	hypothetical protein, conserved	1575
Tb927.3.890	hypothetical protein, conserved	918
Tb927.7.1440	non-canonical poly (A) polymerase (ncPAP2)	1467
Tb927.3.1850	hypothetical protein, conserved	1788
Tb927.7.1110	asparagine synthetase a, putative	1056
Tb927.9.13520	hypothetical protein, conserved	2727
Tb927.7.5350	hypothetical protein, conserved	1551
Tb927.8.3980	hypothetical protein, conserved	2118
Tb927.5.3490	hypothetical protein, conserved	915
Tb927.9.2490	nucleolar protein (NOP66)	1740
Tb927.11.12080	N-acetyl-D-glucosaminylphosphatidylinositol de-N-acetylase,N-Acetylglucosaminylphosphatidylinositol deacetylase,GlcNAc-PI de-N-acetylase (GPI12)	759
Tb927.11.740	eukaryotic translation initiation factor 5a, putative (eIF-5A)	501
Tb927.4.5380	hypothetical protein, conserved	4383
Tb927.6.3860	hypothetical protein, conserved	1176
Tb927.10.5100	hypothetical protein	423
Tb927.11.11690	vacuolar ATP synthase subunit b, putative,v- ATPase B subunit,vacuolar proton pump B subunit	1488
Tb927.4.1540	hypothetical protein, conserved	1527
Tb927.10.1620	phosphoserine/threonine/tyrosine-binding protein, putative	1668
Tb927.5.4050	hypothetical protein, conserved	312
Tb927.10.1150	hypothetical protein, conserved	3003
Tb927.4.1890	hypothetical protein, conserved	675
Tb927.11.11660	conserved protein	1089
Tb927.5.1750	conserved protein, unknown function	1497
Tb927.6.4480	valyl-tRNA synthetase, putative (ValRS)	2928
Tb927.11.15730	hypothetical protein, conserved	2118
Tb927.2.5060	GTP binding protein, putative	1185
Tb927.11.605	hypothetical protein, Tryp Specific	321
Tb927.11.4880	hypothetical protein, conserved	825
Tb927.11.600	hypothetical protein, conserved	279
Tb927.11.12330	hypothetical protein, conserved	447
Tb927.8.6410	short-chain dehydrogenase, putative	1425
Tb927.11.11340	gamma-tubulin complex subunit, putative,spindle pole body component alp6, putative	2349
Tb927.8.4480	hypothetical protein, conserved	795
Tb927.4.1760	hypothetical protein, conserved	474
Tb927.10.5810	hypothetical protein, conserved	1302
Tb927.8.2880	hypothetical protein, conserved	3396
Tb927.11.14480	ubiquitin carboxyl-terminal hydrolase, putative	1329
Tb927.8.4140	hypothetical protein, conserved	1215
Tb927.8.3210	hypothetical protein, conserved	519
Tb927.7.6465	hypothetical protein, Tryp Specific	258
Tb927.6.500	gene related to expression site-associated gene 2 (GRESAG2), putative	1374
Tb927.7.6460	FG-GAP repeat protein, putative,intergrin alpha chain protein, putative	2538
Tb927.10.4740	nucleolar RNA-binding protein, putative	192
Tb927.10.2680	hypothetical protein, conserved	1728
Tb927.3.4730	hypothetical protein, conserved,leucine-rich repeat protein (LRRP), putative	1152
Tb927.11.3080	vesicular protein trafficking mediator, putative	615
Tb927.10.8940	flagellum targeting protein kharon1, putative (KH1)	1236
Tb927.6.3130	queuine tRNA-ribosyltransferase, putative	1344
Tb927.7.280	cyclophilin-type peptidyl-prolyl cis-trans isomerase, putative (PPIase)	678
Tb927.10.1840	hypothetical protein, conserved	1551
Tb927.2.4330	PFR5	2289
Tb927.11.13060	translation-associated element 2, putative	3303
Tb927.8.2220	hypothetical protein, conserved	4488
Tb927.9.6130	calmodulin, putative	474
Tb927.11.8880	hypothetical protein, conserved	1140
Tb927.11.2235	hypothetical protein	171
Tb927.11.5570	DNA replication licensing factor MCM5, putative	2313
Tb927.5.1530	hypothetical protein, conserved	1617
Tb927.10.2630	hypothetical protein, conserved	834
Tb927.7.3310	hypothetical protein, conserved	987
Tb927.11.3880	actin, putative (TRYPARP)	1302
Tb927.10.8490	glucose transporter, putative	1590
Tb927.11.10900	MENG	2547
Tb927.11.13250	eukaryotic translation initiation factor 2 gamma, putative (eIF-2-gamma)	1434
Tb927.1.4220	hypothetical protein, conserved	1200
Tb927.3.5490	flagellar transport protein, putative (PIFTB2)	2070
Tb927.9.11310	unspecified product	768
Tb927.4.4060	hypothetical protein, conserved	2832
Tb927.10.13710	hypothetical protein, conserved	996
Tb927.7.2740	hypothetical protein, conserved	543
Tb927.1.2770	hypothetical protein, conserved	1212
Tb927.9.1910	hypothetical protein, conserved	648
Tb927.10.15380	U3 snoRNA-associated protein UTP11, putative	1041
Tb927.11.13210	hypothetical protein, conserved	1029
Tb927.7.420	hypothetical protein, conserved	912
Tb927.8.6240	STOP axonemal protein	801
Tb927.7.5910	ATG8/AUT7/APG8/PAZ2, putative,ubiquitin-like protein (ATG8B)	363
Tb927.11.13450	hypothetical protein, conserved	828
Tb927.10.13430	citrate synthase, putative	1455
Tb927.3.5170	hypothetical protein, conserved	1242
Tb927.10.15650	tRNA pseudouridine synthase A-like protein	1767
Tb927.3.2770	hypothetical protein, conserved	3411
Tb927.10.12390	hypothetical protein, conserved	777
Tb927.2.2140	hypothetical protein, conserved	327
Tb927.6.2370	ubiquitin-protein ligase, putative	3255
Tb927.10.13380	hypothetical protein, conserved	2142
Tb927.10.280	cytochrome oxidase subunit VI (COXVI)	477
Tb927.11.9590	S-adenosylhomocysteine hydrolase, putative	1314
Tb927.7.7210	hypothetical protein, conserved	2091
Tb927.11.11500	cyclin dependent kinase-binding protein, putative	1695
Tb927.3.1080	hypothetical protein, conserved	756
Tb927.9.10370	TAX-1	1092
Tb927.6.1570	2-hydroxy-3-oxopropionate reductase, putative	903
Tb927.10.3410	hypothetical protein	324
Tb927.5.2510	hypothetical protein, conserved	4200
Tb927.11.5450	malic enzyme	1716
Tb927.10.3140	leucine-rich repeat protein (LRRP), putative	1893
Tb927.5.2040	hypothetical protein, conserved	981
Tb927.11.12850	oligopeptidase b,serine peptidase, clan SC, family S9A-like protein (OPB)	2148
Tb927.4.260	retrotransposon hot spot protein 3 (RHS3), putative	1674
Tb927.5.3640	hypothetical protein, conserved	813
Tb927.11.190	elongation factor, putative	1944
Tb927.9.8180	hypothetical protein, conserved	1929
Tb927.11.2820	hypothetical protein, conserved	2625
Tb927.11.9370	hypothetical protein, conserved	1863
Tb927.8.1140	hypothetical protein, conserved	1056
Tb927.8.4310	hypothetical protein, conserved	1947
Tb927.9.10190	hypothetical protein, conserved	2022
Tb927.8.8150	hypothetical protein, conserved	549
Tb927.10.7240	kinetoplastid kinetochore protein 14 (kkt14)	2058
Tb927.4.2030	ALBA-Domain Protein (ALBA4)	654
Tb927.8.5300	hypothetical protein, conserved	1689
Tb927.3.2190	RNA triphosphatase (TbCET1)	762
Tb927.4.2520	NAD dependent deacetylase, putative,transcriptional regulator, Sir2 family protein, nicotinic acid mononucleotide 5,6-dimethylbenzimidazole (cobb) protein	735
Tb927.10.14520	hypothetical protein, conserved	1401
Tb927.9.2550	hypothetical protein, conserved	3129
Tb927.8.6640	hypothetical protein, conserved	1815
Tb927.2.4930	esterase, putative	738
Tb927.4.1950	NADPH--cytochrome p450 reductase, putative (CPR)	1833
Tb927.7.4740	hypothetical protein, conserved	996
Tb927.6.4100	hypothetical protein, conserved	2394
Tb927.6.880	hypothetical protein, conserved	1395
Tb927.9.13310	hypothetical protein, conserved	300
Tb927.6.3450	hypothetical protein, conserved	2442
Tb927.9.12040	hypothetical protein, conserved	1536
Tb927.2.4680	hypothetical protein, conserved	1236
Tb927.2.6100	hypothetical protein, conserved	1464
Tb927.10.7860	hypothetical protein, conserved	651
Tb927.9.9580	tubulin tyrosine ligase protein, putative	1974
Tb927.7.4290	hypothetical protein, conserved	894
Tb927.10.8130	hypothetical protein, conserved	1230
Tb927.6.4810	zinc-binding protein (Yippee), putative	354
Tb927.11.15500	hypothetical protein, conserved	852
Tb927.11.10750	Pre-mRNA-splicing factor CWC22, putative (TbCWC22)	1746
Tb927.10.4440	predicted SAP domain protein	864
Tb927.1.4760	hypothetical protein, conserved	3087
Tb927.5.3020	hypothetical protein, conserved	1263
Tb927.10.5710	hypothetical protein, conserved	684
Tb927.4.1370	hypothetical protein, conserved	456
Tb927.9.3600	hypothetical protein, conserved	927
Tb927.8.2940	mannosyl-oligosaccharide 1,2-alpha-mannosidase IB, putative	1314
Tb927.3.4820	acyltransferase, putative	918
Tb927.10.15010	lipoic acid synthetase, mitochondrial precursor, putative	1230
Tb927.1.1680	Transcription elongation factor 1 domain-containing protein	714
Tb927.1.2330	beta tubulin	1329
Tb927.11.7190	hypothetical protein	660
Tb927.7.2170	hypothetical protein, conserved	4446
Tb927.8.7270	hypothetical protein, conserved	1218
Tb927.7.5160	deoxyuridine triphosphatase, putative,dUTP diphosphatase	864
Tb927.3.4030	hypothetical protein, conserved	3642
Tb927.7.6580	hypothetical protein	3231
Tb927.5.610	acidic phosphatase, putative	1287
Tb927.6.3630	sphingosine 1-phosphate lyase, putative,sphingosine phosphate lyase-like protein, putative (SPL)	1617
Tb927.6.4500	hypothetical protein, conserved	612
Tb927.11.4540	nucleoporin 48 (TbNup48)	1362
Tb927.3.5340	Hsc70-interacting protein (Hip), putative	1155
Tb927.7.2350	hypothetical protein, conserved	3060
Tb927.7.7180	leucine-rich repeat protein (LRRP), putative,leucine-rich repeat protein 1 (LRRP1), putative	1938
Tb927.6.830	hypothetical protein, conserved	591
Tb927.9.15060	rRNA processing protein, putative	756
Tb927.10.10140	paraflagellar rod component, putative (PFC19)	996
Tb927.7.1910	pyridoxal phosphate containing glycine decarboxylase, putative,glycine dehydrogenase, putative (GCVP)	2913
Tb927.11.16360	hypothetical protein, conserved	1056
Tb927.5.950	monothiol glutaredoxin, putative	669
Tb927.11.17015	hypothetical protein, conserved	219
Tb927.11.17016	hypothetical protein, Tryp Specific	570
Tb927.8.7890	receptor-type adenylate cyclase GRESAG 4, putative	3804
Tb927.11.17010	hypothetical protein, conserved	324
Tb927.5.3940	helicase, putative	2016
Tb927.10.2150	hypothetical protein, conserved	645
Tb927.5.1250	hypothetical protein, conserved	1731
Tb927.11.14290	vacuolar sorting protein, putative	681
Tb927.7.4980	zinc finger protein family member, putative (ZC3H23)	1188
Tb927.11.12620	hypothetical protein, conserved	2271
Tb927.11.3470	endosomal integral membrane protein, putative	1824
Tb927.6.310	receptor-type adenylate cyclase GRESAG 4, putative	3819
Tb927.7.630	hypothetical protein, conserved	753
Tb927.8.630	lipoate-protein ligase, putative,lipoyl ligase, putative,lipoyltransferase, putative,lipoate biosynthesis protein, putative	1539
Tb927.8.1440	maoC-like dehydratase, putative	489
Tb927.8.6570	hypothetical protein, conserved	675
Tb927.10.7520	folylpolyglutamate synthase, putative (FPGS)	1503
Tb927.8.5530	COP9 signalosome complex subunit 5, putative,JAB-MPN domain protein	1188
Tb927.3.2340	peroxin-2,glycosome import protein (gim1) (PEX2)	999
Tb927.4.2730	kinesin, putative	2412
Tb927.7.3400	hypothetical protein, conserved	1314
Tb927.10.14730	chaperone protein DNAj, putative	1332
Tb927.11.3690	hypothetical protein, conserved	1128
Tb927.8.3790	paraflagellar rod component, putative (PFC2)	672
Tb927.6.2410	hypothetical protein, conserved	615
Tb927.9.11760	DNA repair protein RAD2, putative	2241
Tb927.6.2140	hypothetical protein, conserved	804
Tb927.6.1490	leucine-rich repeat protein (LRRP), putative	1311
Tb927.10.10850	argonaute-like protein (AGO1)	2712
Tb927.6.1140	dolichyl-P-Man:GDP-Man5GlcNAc2-PP-dolichyl alpha-1,2-mannosyltransferase, putative,Asparagine-linked glycosylation protein 9	2025
Tb927.9.14080	vesicle-associated membrane protein, putative	618
Tb927.2.3480	transcription elongation factor s-II, putative (TFIIS2-2)	1146
Tb927.2.3370	UDP-Gal or UDP-GlcNAc-dependent glycosyltransferase, putative	1134
Tb927.11.13860	hypothetical protein, conserved	798
Tb927.9.11100	cAMP-dependent protein kinase catalytic subunit 1 (PKAC1)	1005
Tb927.10.6430	hypothetical protein	378
Tb927.11.10570	hypothetical protein, conserved	1002
Tb927.9.8370	hypothetical protein, conserved	477
Tb927.11.6640	cytochrome b5, putative (CYB5)	402
Tb927.10.6380	ring finger containing protein	660
Tb927.4.4290	UDP-Gal or UDP-GlcNAc-dependent glycosyltransferase, putative	1158
Tb927.5.2700	otubain, putative,otubain cysteine peptidase, Clan CA, family C65, putative	807
Tb927.11.1340	hypothetical protein, conserved	3471
Tb927.11.5840	Protein translation factor SUI1 homolog, putative	330
Tb927.10.3350	hypothetical protein, conserved	1638
Tb927.11.5660	hypothetical protein, conserved	1227
Tb927.8.7470	hypothetical protein, conserved	1713
Tb927.10.8720	CCR4-NOT transcription complex subunit 10, putative	1668
Tb927.11.10100	hypothetical protein, conserved	483
Tb927.1.1300	hypothetical transmembrane protein, conserved	924
Tb927.10.4870	tRNA-dihydrouridine synthase 2, putative	1308
Tb927.7.5760	nuclear transport factor 2 protein, putative (NFT2)	408
Tb927.10.4890	hypothetical protein, conserved	906
Tb927.10.540	ATP-dependent DEAD/H RNA helicase, putative,DEAD box RNA helicase, putative	1311
Tb927.8.2440	hypothetical protein, conserved	606
Tb927.10.6650	G10 protein homologue, putative	726
Tb927.9.8510	hypothetical protein, conserved	2097
Tb927.11.2120	hypothetical protein, conserved	2367
Tb927.4.3020	ATP-dependent DEAH-box RNA helicase, putative	4323
Tb927.11.1160	hypothetical protein, conserved	3324
Tb927.4.2990	hypothetical protein, conserved	3870
Tb927.11.1690	hypothetical protein, conserved	552
Tb927.11.8780	hypothetical protein, conserved	1722
Tb927.8.7780	hypothetical protein, conserved	2469
Tb927.10.10700	splicing factor Prp31	1068
Tb927.10.3990	DHH1 (DHH1)	1221
Tb927.3.3120	hypothetical protein, conserved	1302
Tb927.1.4480	hypothetical protein, conserved	4455
Tb927.10.13170	hypothetical protein, conserved	1032
Tb927.11.9780	conserved protein	3234
Tb927.10.7760	hypothetical protein, conserved	594
Tb927.6.1720	hypothetical protein, conserved	2295
Tb927.3.1870	hypothetical protein, conserved	870
Tb927.6.4710	calmodulin, putative	2022
Tb927.7.1460	hypothetical protein, conserved	2907
Tb927.9.13050	hypothetical protein, conserved	3735
Tb927.10.4380	hypothetical protein	741
Tb927.11.760	protein phosphatase 2C, putative	1227
Tb927.5.420	hypothetical protein	1122
Tb927.10.130	hypothetical protein	474
Tb927.6.3840	reticulon domain protein	561
Tb927.8.6780	hypothetical protein, conserved	1185
Tb927.10.9450	hypothetical protein	753
Tb927.9.12900	RNA polymerase-associated protein LEO1, putative	1743
Tb927.11.16620	hypothetical protein, conserved	1824
Tb927.11.16990	hypothetical protein, conserved	1968
Tb927.10.6280	hypothetical protein, conserved	657
Tb927.4.1560	hypothetical protein, conserved	1608
Tb927.10.1600	hypothetical protein, conserved	1074
Tb927.11.14840	chromosomal passenger protein (CTC2)	753
Tb927.10.4125	hypothetical protein	183
Tb927.11.14820	hypothetical protein, conserved	2139
Tb927.8.6430	hypothetical protein, conserved	318
Tb927.1.1580	cytochrome c oxidase assembly factor, putative,electron transport protein SCO1/2, putative	906
Tb927.10.9180	hypothetical protein, conserved	1257
Tb927.8.1945	hypothetical protein, Tb specific	438
Tb927.8.4460	hypothetical protein, conserved	3030
Tb927.10.11030	hypothetical protein, conserved	303
Tb927.11.7690	hypothetical protein	2802
Tb927.10.5380	intraflagellar transport protein IFT122, putative	3729
Tb927.11.7695	hypothetical protein, Tryp Specific	906
Tb927.4.1740	hypothetical protein, conserved	1269
Tb927.7.4170	fatty acid elongase, putative	816
Tb927.11.8165	hypothetical protein, conserved	297
Tb927.10.14280	mitochondrial carrier protein (MCP20)	912
Tb927.7.6440	vesicle transport v-SNARE protein, putative	669
Tb927.4.2240	hypothetical protein, conserved	1173
Tb927.7.6110	hypothetical protein, conserved	645
Tb927.9.12670	predicted zinc finger protein,nucleic acid binding protein, putative	1092
Tb927.10.11150	hypothetical protein, conserved	681
Tb927.9.15270	hypothetical protein, conserved	1632
Tb927.5.1730	ecotin family (I11), putative,inhibitor of serine peptidase (ISP), putative (ISP)	498
Tb927.10.2430	receptor-type adenylate cyclase GRESAG 4, putative	3729
Tb927.4.4840	amino acid transporter 7, putative (AATP7)	1422
Tb927.5.1880	ecotin family (I11), putative,inhibitor of serine peptidase (ISP), putative (ISP2)	465
Tb927.11.880	cyclophilin a,cyclophilin type peptidyl-prolyl cis-trans isomerase (CYPA)	534
Tb927.10.8920	ras-like small GTPase, putative (TbGRP)	1020
Tb927.3.4750	aminopeptidase, putative,metallo-peptidase, Clan MA(E) Family M1	2616
Tb927.11.7030	hypothetical protein, conserved	1272
Tb927.10.5520	hypothetical protein, conserved	972
Tb927.10.1860	hypothetical protein, conserved	1083
Tb927.9.6110	hypothetical protein, conserved	2955
Tb927.10.13880	hypothetical protein, conserved	3261
Tb927.8.2200	terbinafine resistance locus protein (yip1), putative	570
Tb927.8.1520	NUDIX family hydrolase, putative	1179
Tb927.4.4100	hypothetical protein, conserved	1620
Tb927.5.1080	RNA-binding protein, putative (RBP22)	714
Tb927.10.4090	hypothetical protein, conserved	240
Tb927.11.10920	hypothetical protein, conserved	954
Tb927.11.8430	hypothetical protein, conserved	786
Tb927.1.4970	hypothetical protein	348
Tb927.9.6230	unspecified product	1113
Tb927.9.11370	hypothetical protein, conserved	438
Tb927.8.790	hypothetical protein, conserved	3900
Tb927.7.2720	hypothetical protein, conserved	1992
Tb927.10.13770	hypothetical protein, conserved	342
Tb927.4.4040	hypothetical protein, conserved	780
Tb927.9.9960	katanin, putative	1617
Tb927.3.3460	hypothetical protein, conserved	1452
Tb927.10.12820	hypothetical protein, conserved	3042
Tb927.7.5970	protein associated with differentiation 5, putative (PAD5)	1758
Tb927.5.990	hypothetical protein, conserved	591
Tb927.11.13470	hypothetical protein, conserved	711
Tb927.3.5400	hypothetical protein, conserved	1719
Tb927.9.8740	RNA-binding protein (DRBD3)	984
Tb927.10.730	ATP synthase, putative	1407
Tb927.3.5150	exonuclease, putative	990
Tb927.3.1310	hypothetical protein, conserved	3762
Tb927.10.13540	RNA-binding protein, putative (RBP12)	1104
Tb927.4.2630	ATP-dependent DEAD/H RNA helicase, putative	2532
Tb927.7.3660	hypothetical protein, conserved	1950
Tb927.3.2750	hypothetical protein, conserved	2616
Tb927.2.2160	paraflagellar rod component, putative (PFC11)	990
Tb927.3.3800	hypothetical protein, conserved	3075
Tb927.6.2600	hypothetical protein, conserved	432
Tb927.6.2350	hypothetical protein, conserved	2775
Tb927.7.7230	nitroreductase,NADH dehydrogenase, putative (NTR)	963
Tb927.11.6780	chromatin binding protein, putative,regulator of chromatin condensation, putative (RCC1)	1683
Tb927.11.9570	hypothetical protein, conserved	897
Tb927.11.11520	glycosomal membrane protein (PEX11)	657
Tb927.8.1780	protein kinase, putative	2340
Tb927.6.1550	leucine-rich repeat protein (LRRP), putative	1062
Tb927.9.10350	hypothetical protein, conserved	624
Tb927.10.3160	hypothetical protein, conserved	393
Tb927.5.2060	cell division control protein, putative	2184
Tb927.8.5490	hypothetical protein, conserved	1872
Tb927.8.6100	hypothetical protein, conserved	3132
Tb927.11.5470	hypothetical protein, conserved	1254
Tb927.11.12870	hypothetical protein, conserved	2208
Tb927.9.2910	hypothetical protein, conserved	543
Tb927.11.4780	pyruvate dehydrogenase (lipoamide) kinase, putative	1338
Tb927.4.3900	hypothetical protein, conserved	1197
Tb927.11.2800	hypothetical protein, conserved	816
Tb927.11.6870	14-3-3 protein	759
Tb927.10.16070	eukaryotic translation initiation factor 4e, putative	756
Tb927.3.970	hypothetical protein, conserved	1113
Tb927.8.1160	vacuolar-type Ca2+-ATPase, putative	3309
Tb927.10.10270	hypothetical protein	342
Tb927.11.14120	phenylalanyl-tRNA synthetase alpha chain, putative	1491
Tb927.11.11930.2	hypothetical protein, conserved	552
Tb927.11.5780	mitochondrial DNA-directed RNA polymerase (MTRNAP)	3825
Tb927.10.3290	hypothetical protein, conserved	822
Tb927.5.2390	hypothetical protein, conserved	1029
Tb927.10.14500	hypothetical protein, conserved	1014
Tb927.4.5080	hypothetical protein, conserved	390
Tb927.5.293b	hypothetical protein	882
Tb927.1.5160	hypothetical protein	285
Tb927.6.1800	protein phosphatase 2C, putative	1149
Tb927.7.4760	hypothetical protein, conserved	1620
Tb927.7.6940	glutaminyl cyclase, putative	2244
Tb927.9.13990	RNA-binding protein, putative (DRBD2)	918
Tb927.5.3620	kinetoplastid-specific dual specificity phosphatase, putative	1338
Tb927.11.4250	hypothetical protein, conserved	723
Tb927.10.1290	hypothetical protein, conserved	252
Tb927.5.4390	hypothetical protein, conserved	408
Tb927.10.7840	hypothetical protein, conserved	897
Tb927.11.8040	hypothetical protein, conserved	558
Tb927.11.1570	hypothetical protein, conserved	1419
Tb927.5.2930	hypothetical protein, conserved	1113
Tb927.8.7640	amino acid transporter 1, putative (AATP1)	1404
Tb927.10.8110	hypothetical protein, conserved	825
Tb927.6.4830	hypothetical protein, conserved	1593
Tb927.6.4380	hypothetical protein, conserved	1269
Tb927.10.8115	hypothetical protein, conserved	204
Tb927.11.15520	hypothetical protein, conserved	2310
Tb927.10.4460	leucine carboxyl methyltransferase, putative	903
Tb927.11.4430	ferric reductase, putative,ferric reductase transmembrane component, putative	2340
Tb927.1.4740	hypothetical protein, conserved	3180
Tb927.5.4575	hypothetical protein	309
Tb927.10.1470	hypoxanthine-guanine phosphoribosyltransferase (HGPRT)	633
Tb927.4.1350	glyoxalase II,hydroxyacylglutathione hydrolase, putative (glx2-2)	1434
Tb927.11.7200	hypothetical protein, conserved	1842
Tb927.11.13270	hypothetical protein, conserved	813
Tb927.8.2920	mannosyl-oligosaccharide 1,2-alpha-mannosidase IB, putative	1794
Tb927.1.3910	hypothetical protein, conserved	2724
Tb927.6.3530	hypothetical protein, conserved	843
Tb927.9.17940	hypothetical protein	504
Tb927.8.500	hypothetical protein	945
Tb927.7.5490	arginine N-methyltransferase, type III (PRMT7)	1173
Tb927.6.3430	protein kinase, putative	2541
Tb927.10.13960	flagellar protein PF20	1770
Tb927.7.2110	kinetoplastid kinetochore protein 11 (kkt11)	756
Tb927.9.15590	BARP protein (BARP)	981
Tb927.8.7255	hypothetical protein, Tryp Specific	222
Tb927.8.7250	hypothetical protein, conserved	798
Tb927.10.9610	hypothetical protein	498
Tb927.2.1180	retrotransposon hot spot protein 3 (RHS3), putative	1740
Tb927.6.4520	hypothetical protein, conserved	1311
Tb927.10.12610	hypothetical protein	336
Tb927.3.3250	hypothetical protein, conserved	1011
Tb927.7.5140	hypothetical protein, conserved	1413
Tb927.11.4920	hypothetical protein, conserved	819
Tb927.5.670	hypothetical protein, conserved	2889
Tb927.9.15040	hypothetical protein, conserved	843
Tb927.11.14720	hypothetical protein, conserved	1131
Tb927.3.3780	tryparedoxin 1a, putative (TXN1a)	435
Tb927.9.7960	hypothetical protein	873
Tb927.4.900	hypothetical protein, conserved	696
Tb927.2.5290	hypothetical protein, conserved	1104
Tb927.11.410	hypothetical protein, conserved	372
Tb927.10.14340	hypothetical protein, conserved	3522
Tb927.11.16380	hypothetical protein, conserved	636
Tb927.8.4695	hypothetical protein, Tryp Specific	204
Tb927.8.4690	hypothetical protein, conserved	375
Tb927.5.1270	hypothetical protein, conserved	648
Tb927.1.3000	aminoacylase, putative,N-acyl-L-amino acid amidohydrolase, putative	1209
Tb927.7.3640	hypothetical protein, conserved	1056
Tb927.11.12600	ATP-dependent DNA helicase, putative	2532
Tb927.11.3320	ras-like small GTPase, putative (TbGTR)	1068
Tb927.11.3450	hypothetical protein, conserved	2070
Tb927.11.1240	hypothetical protein, conserved	1248
Tb927.11.12860.2	cAMP response protein, putative (CARP2a)	708
Tb927.7.650	hypothetical protein, conserved	2955
Tb927.10.11830	hypothetical protein, conserved	1233
Tb927.2.4140	hypothetical protein, conserved	2190
Tb927.8.650	cation-transporting ATPase, putative	3786
Tb927.3.5360	hypothetical protein, conserved	825
Tb927.3.2320	COP9 signalosome complex subunit 2, putative	1323
Tb927.7.3460	hypothetical protein, conserved	1350
Tb927.7.3390	hypothetical protein, conserved	1047
Tb927.10.14750	fibrillarin, putative	915
Tb927.9.7230	ADP-ribosylation factor-like protein, putative (ARL1B)	582
Tb927.3.4410	hypothetical protein, conserved	663
Tb927.3.4940	5-histidylcysteine sulfoxide synthase, putative	2250
Tb927.11.15890	hypothetical protein, conserved	2865
Tb927.6.2160	hypothetical protein, conserved	888
Tb927.2.5020	acyl-CoA oxidase, putative	2187
Tb927.9.11740	cyclophilin type peptidyl-prolyl cis-trans isomerase, putative (PPIase)	552
Tb927.3.5090	tryparedoxin 2, putative (TXN2)	597
Tb927.6.5070	hypothetical protein, conserved	1365
Tb927.2.6180	iron/ascorbate oxidoreductase family protein, putative	960
Tb927.11.13800	hypothetical protein, conserved	327
Tb927.9.8350	hypothetical protein, conserved	1815
Tb927.9.11120	hypothetical protein, conserved	1809
Tb927.9.8680	cytochrome c oxidase assembly factor, putative	816
Tb927.10.6415	hypothetical protein	222
Tb927.11.9140	mitochondrial RNA binding complex 1 subunit (MRB0880)	525
Tb927.8.1310	mitochondrial carrier protein,ADP/ATP mitochondrial translocase, putative,adenine nucleotide mitochondrial translocator, putative (MCP15)	1005
Tb927.11.8400	Mitochondrial RNA processing endonuclease 1 (mRPN1)	1461
Tb927.11.5860	protein kinase, putative	1029
Tb927.10.3330	hypothetical protein, conserved	1050
Tb927.5.2720	zinc-finger protein ZPR1, putative	1416
Tb927.10.3620	Laminin-like protein, putative	927
Tb927.11.5640	hypothetical protein, conserved	2874
Tb927.11.8230	hypothetical protein, conserved	1194
Tb927.8.7410	calreticulin, putative	1188
Tb927.11.10120	hypothetical protein, conserved	2409
Tb927.10.4810	hypothetical protein, conserved	414
Tb927.8.6450	inhibitor of cysteine peptidase (ICP)	366
Tb927.2.5980	ATP-dependent Clp protease subunit, heat shock protein 104 (HSP104), putative,atp-dependent chaperone (HSP104)	2613
Tb927.7.5700	hypothetical protein, conserved	963
Tb927.8.2460	hypothetical protein, conserved	855
Tb927.10.6670	dynein light chain, putative	378
Tb927.11.2140	hypothetical protein, conserved	3342
Tb927.11.9520	DNA topoisomerase III, putative	2757
Tb927.6.1120	hypothetical protein, conserved	2220
Tb927.10.10870	protein kinase, putative	1713
Tb927.3.1120	GTP-binding nuclear protein rtb2, putative (rtb2)	654
Tb927.10.10720	hypothetical protein, conserved	906
Tb927.10.15930	hypothetical protein, conserved	1458
Tb927.9.4680	ATP-dependent DEAD box helicase, putative,eukaryotic initiation factor 4a, putative	1215
Tb927.11.16460	hypothetical protein, conserved	2229
Tb927.9.13290	hypothetical protein, conserved	1017
Tb927.2.2400	hypothetical protein, conserved	2250
Tb927.6.2830	GTPase activating protein, conserved	1347
Tb927.10.13190	Actin-related protein 2/3 complex subunit 1, putative,ARP2/3 complex subunit 1 (ARPC1)	1158
Tb927.4.1720	nucleoside diphosphate kinase, putative	1050
Tb927.4.1050	hypothetical protein, conserved	1386
Tb927.10.1700	hypothetical protein, conserved	1488
Tb927.9.10650	hypothetical protein	396
Tb927.9.13070	predicted heat shock factor binding protein	249
Tb927.11.12045	hypothetical protein	180
Tb927.4.120	hypothetical protein	372
Tb927.9.5330	hypothetical protein, conserved	1143
Tb927.11.12040	hypothetical protein, conserved	324
Tb927.11.780	hypothetical protein, conserved	1845
Tb927.10.150	hypothetical protein, conserved	525
Tb927.5.440	trans-sialidase, putative	2328
Tb927.9.8820	hypothetical protein, conserved	3162
Tb927.11.16600	exosome-associated protein 2 (EAP2)	885
Tb927.11.16970	protein phosphatase 4, putative	912
Tb927.10.1660	hypothetical protein, conserved	888
Tb927.1.2985	hypothetical protein, conserved	297
Tb927.10.11585	hypothetical protein	237
Tb927.1.2980	hypothetical protein, conserved	3417
Tb927.8.4500	Eukaryotic translation initiation factor 4 gamma type 5 (eif4g5)	2250
Tb927.8.8340	hypothetical protein, conserved	843
Tb927.4.2310	asparaginyl-tRNA synthetase, putative	2004
Tb927.10.7100	delta-4 fatty acid desaturase	1266
Tb927.8.5110	hypothetical protein, conserved	3567
Tb927.11.15770	hypothetical protein, conserved	1074
[truncated: 5,659 more rows]

## Sheet: genes_present GoF (BSD recov)
gene name	gene description	gene length
[truncated: 5,819 more rows]

[truncated: 2 more sheets: genes_present_GoF_L2, genes_present_in_GoF_L1]
