# Supplementary material for: A Trypanosoma brucei ORFeome-Based Gain-of-Function Library Identifies Genes That Promote Survival during Melarsoprol Treatment
Source: mSphere. 2020 Oct 7;5(5):e00769-20. doi: 10.1128/mSphere.00769-20 (PMC7568655; doi:10.1128/mSphere.00769-20)
Supplement: DATA SET S2 [file mSphere.00769-20-sd002.xlsx]

## Sheet: Raw_reads
gene	GoF_L2_m1_1_unique	GoF_L2_m1_2_unique	GoF_L2_m1_3_unique	GoF_L1_m1_1_unique	GoF_L1_m1_2_unique	GoF_L1_m1_3_unique	Mel1_m1_1_unique	Mel1_m1_2_unique	Mel1_m1_3_unique	Mel2_m1_1_unique	Mel2_m1_2_unique	Mel2_m1_3_unique	GoF_L2_m10_1_multiple	GoF_L2_m10_2_multiple	GoF_L2_m10_3_multiple	GoF_L1_m10_1_multiple	GoF_L1_m10_2_multiple	GoF_L1_m10_3_multiple	Mel1_m10_1_multiple	Mel1_m10_2_multiple	Mel1_m10_3_multiple	Mel2_m10_1_multiple	Mel2_m10_2_multiple	Mel2_m10_3_multiple
Tb927.11.5700	0	0	0	0	0	0	5	0	1	0	0	0	0	0	0	0	0	0	5	0	1	0	0	0
Tb927.10.3210	160	181	91	220	257	386	219	420	352	166	37	312	160	181	91	220	257	386	219	420	352	166	37	312
Tb927.5.2310	57	56	24	50	76	117	45	16	295	38	32	11	57	56	24	50	76	117	45	16	295	38	32	11
Tb927.9.1040	0	2	0	0	0	0	3	0	0	1	0	0	0	3	0	1	0	0	4	0	1	1	0	0
Tb927.8.7570	12	9	6	4	6	11	1	7	8	3	2	1	12	9	6	4	6	11	1	7	8	3	2	1
Tb927.11.10660	0	1	1	0	0	0	6	2	2	0	0	0	0	1	1	0	0	0	6	2	2	0	0	0
Tb927.1.4650	1	0	0	1	1	1	8	0	3	2	1	0	1	0	0	1	1	1	10	0	3	2	1	0
Tb927.3.3880	0	2	0	0	0	0	2	2	0	1	0	0	0	2	0	0	0	0	2	2	0	1	0	0
Tb927.6.2680	1	0	0	0	0	0	0	0	0	0	0	0	1	0	0	0	0	0	0	0	0	0	0	0
Tb927.7.5640	2	5	3	2	2	1	4	1	1	1	0	0	2	5	3	2	2	1	4	1	1	1	0	0
Tb927.5.110	0	0	0	0	0	0	0	0	0	0	0	0	0	0	0	0	0	0	0	0	0	0	0	0
Tb927.10.15020	14	20	12	17	33	62	23	67	0	21	1	44	14	20	12	17	33	62	23	67	0	21	1	44
Tb927.9.8290	82	85	66	67	93	167	38	151	0	14	0	87	82	85	66	67	93	167	38	151	0	14	0	87
Tb927.9.4560	1	1	1	0	0	1	3	0	0	0	0	0	1	1	1	0	0	1	3	0	0	0	0	0
Tb927.10.9740	37	66	29	46	60	81	4	2	1	1	0	0	37	66	29	46	60	81	4	2	1	1	0	0
Tb927.6.5210	1	0	0	0	0	0	4	0	1	0	0	0	1	0	0	0	0	0	4	0	1	0	0	0
Tb927.3.1020	54	39	33	39	61	104	12	26	1	9	0	17	54	39	33	39	61	104	12	26	1	9	0	17
Tb927.6.1260	14	16	12	11	28	39	1	33	36	0	3	14	14	16	12	11	28	39	1	33	36	0	3	14
Tb927.7.1610	277	363	170	330	478	593	350	227	130	222	25	117	277	363	170	330	478	593	350	227	130	222	25	117
Tb927.6.4160	91	133	72	99	153	215	155	86	36	71	7	52	91	133	72	99	153	215	155	86	36	71	7	52
Tb927.9.17850	0	0	0	0	0	0	3	0	0	0	0	0	0	0	0	0	0	0	3	0	0	0	0	0
Tb927.6.820	66	86	39	90	84	147	5	80	129	0	12	71	66	86	39	90	84	147	5	80	129	0	12	71
Tb927.7.5500	0	4	0	3	1	3	3	2	0	0	0	0	0	4	0	3	1	3	3	2	0	0	0	0
Tb927.3.3080	0	1	1	0	0	0	4	2	0	1	1	0	0	1	1	0	0	0	4	2	0	1	1	0
Tb927.4.200	0	2	0	0	0	0	1	0	1	0	0	0	1	2	0	0	0	0	1	0	1	0	0	0
Tb927.2.5820	1	2	0	0	0	0	1	0	0	1	0	0	1	2	0	0	0	0	1	0	0	1	0	0
Tb927.10.320	102	91	64	131	109	218	29	104	86	20	6	48	102	91	64	131	109	218	29	104	86	20	6	48
Tb927.3.5870	0	1	0	0	0	0	0	1	1	0	0	1	0	1	0	0	0	0	0	1	1	0	0	1
Tb927.5.230	0	0	0	0	0	0	0	0	0	0	0	0	0	0	0	0	0	0	0	0	0	0	0	0
Tb927.11.9860	117	156	97	137	197	307	2	46	188	0	35	18	117	156	97	137	197	307	2	46	188	0	35	18
Tb927.9.16670	0	1	0	0	0	0	0	0	0	0	0	0	0	1	0	0	0	0	0	0	0	0	0	0
Tb927.11.7510	0	0	0	0	0	0	0	0	0	0	0	0	51	100	60	65	101	191	33	4	3	19	0	5
Tb927.3.240	0	1	0	0	0	0	1	0	0	0	1	0	0	1	0	0	0	0	1	0	0	0	1	0
Tb927.6.1080	68	96	43	92	91	177	7	33	38	2	0	14	68	96	43	92	91	177	7	33	38	2	0	14
Tb927.9.9210	1	1	0	0	0	0	2	1	3	0	2	0	1	1	0	0	0	0	2	1	3	0	2	0
Tb927.8.5360	47	62	33	58	82	126	35	7	1	11	0	12	47	62	33	58	82	126	35	7	1	11	0	12
Tb927.10.7770	149	196	112	174	231	378	111	266	172	64	24	161	149	196	112	174	231	378	111	266	172	64	24	161
Tb927.9.7670	171	230	134	192	250	457	29	215	21	20	4	141	171	230	134	192	250	457	29	215	21	20	4	141
Tb927.6.4300	0	0	0	0	0	0	0	0	0	0	0	0	172	231	132	182	243	474	129	151	159	71	69	100
Tb927.9.13110	73	78	45	87	97	162	23	11	1	9	0	10	73	78	45	87	97	162	23	11	1	9	0	10
Tb927.5.3040	51	77	44	62	84	162	7	112	121	3	9	81	51	77	44	62	84	162	7	112	121	3	9	81
Tb927.11.12100	205	191	113	237	292	381	3	0	2	0	0	0	205	191	113	237	292	381	3	0	2	0	0	0
Tb927.5.580	550	632	338	664	774	1173	1667	1288	1073	927	121	811	550	632	338	664	774	1173	1667	1288	1073	927	121	811
Tb927.1.350	0	0	0	0	0	0	2	0	0	0	0	0	1	4	0	0	0	0	10	0	0	0	0	0
Tb927.9.5210	0	1	0	0	0	0	6	0	0	0	0	0	0	1	0	0	0	0	6	0	0	0	0	0
Tb927.4.5000	0	0	0	0	1	0	2	0	0	0	0	0	0	1	0	0	1	0	2	0	1	0	0	0
Tb927.9.8920	0	0	0	0	0	0	0	0	0	0	0	0	0	1	0	0	0	0	0	0	1	0	1	0
Tb927.10.4970	57	51	32	71	77	119	17	45	53	1	4	21	57	51	32	71	77	119	17	45	53	1	4	21
Tb927.11.11130	66	61	49	68	92	124	12	33	121	5	12	16	66	61	49	68	92	124	12	33	121	5	12	16
Tb927.7.820	74	100	66	96	81	189	48	122	40	20	2	63	74	100	66	96	81	189	48	122	40	20	2	63
Tb927.11.11135	8	5	6	16	13	16	7	1	1	0	0	0	8	5	6	16	13	16	7	1	1	0	0	0
Tb927.10.11640	39	45	22	21	25	68	4	74	0	0	0	35	39	45	22	21	25	68	4	74	0	0	0	35
Tb927.2.4990	1	0	0	0	0	0	3	0	0	0	0	1	1	0	0	0	0	0	3	0	0	0	0	1
Tb927.1.2710	21	22	6	24	17	34	14	8	43	14	4	5	21	22	6	24	17	34	14	8	43	14	4	5
Tb927.6.1880	1	0	1	0	0	0	1	1	1	0	0	0	1	0	1	0	0	0	1	1	1	0	0	0
Tb927.8.8280	38	46	28	47	67	51	131	44	32	84	3	30	38	46	28	47	67	51	131	44	32	84	3	30
Tb927.9.470	0	1	0	0	0	0	4	1	1	0	1	0	0	1	0	0	0	0	4	1	1	0	1	0
Tb927.11.15650	147	190	98	167	230	287	8	11	0	0	1	8	147	190	98	167	230	287	8	11	0	0	1	8
Tb927.10.4790	220	301	191	314	384	562	89	91	261	59	35	41	220	301	191	314	384	562	89	91	261	59	35	41
Tb927.1.1620	62	89	39	68	117	148	47	0	5	45	0	3	62	89	39	68	117	148	47	0	5	45	0	3
Tb927.7.6690	42	19	27	47	52	106	59	21	85	38	5	10	42	19	27	47	52	106	59	21	85	38	5	10
Tb927.10.14920	422	503	264	458	679	962	276	352	375	174	49	189	422	503	264	458	679	962	276	352	375	174	49	189
Tb927.7.6340	104	131	93	140	148	233	225	171	269	193	40	112	104	131	93	140	148	233	225	171	269	193	40	112
Tb927.6.770	0	0	0	0	0	0	0	0	0	0	0	0	0	2	0	0	0	1	5	3	0	0	0	1
Tb927.8.4700	0	0	0	0	0	0	0	0	0	0	0	0	21	27	19	18	30	37	40	61	4	41	3	49
Tb927.9.16090	1	1	0	0	0	0	4	0	1	0	0	0	1	1	0	0	0	0	4	0	1	0	0	0
Tb927.10.220	2	0	0	0	0	0	0	1	0	0	0	0	2	0	0	0	0	0	0	1	0	0	0	0
Tb927.6.3420	180	237	117	242	259	396	42	96	386	35	39	64	180	237	117	242	259	396	42	96	386	35	39	64
Tb927.1.5290	0	0	0	0	0	0	1	0	0	0	0	0	0	0	0	0	0	0	1	0	0	0	0	0
Tb927.7.4270	119	120	78	126	154	248	127	23	0	110	1	20	119	120	78	126	154	248	127	23	1	110	1	20
Tb927.3.4050	53	69	50	71	92	104	53	45	0	45	1	19	53	69	50	71	92	104	53	45	0	45	1	19
Tb927.3.4500	0	0	0	0	0	0	4	0	1	1	0	0	0	0	0	0	0	0	4	0	1	1	0	0
Tb927.10.810	52	80	37	68	92	142	7	0	0	1	0	0	52	80	37	68	92	142	7	0	0	1	0	0
Tb927.3.5520	42	44	23	41	55	123	60	30	35	22	5	19	42	44	23	41	55	123	60	30	35	22	5	19
Tb927.6.3650	94	107	68	93	149	230	65	100	208	54	19	44	94	107	68	93	149	230	65	100	208	54	19	44
Tb927.6.3300	1	0	0	0	0	0	6	1	3	0	1	0	1	0	0	0	0	0	6	1	3	0	1	0
Tb927.6.480	0	0	0	0	0	0	0	0	0	0	0	0	20	23	16	11	19	21	7	8	19	3	5	7
Tb927.9.12570	0	0	0	0	0	0	0	0	0	0	0	0	1	1	1	0	3	2	12	2	2	0	3	0
Tb927.10.11250	0	1	0	0	0	0	3	0	0	0	0	0	0	1	0	0	0	0	3	0	0	0	0	0
Tb927.9.16890	0	1	0	0	0	2	0	1	1	0	0	0	0	1	0	1	0	3	2	1	3	0	2	0
Tb927.7.7050	0	0	1	0	0	0	2	1	2	0	0	0	0	0	1	0	0	0	2	1	2	0	0	0
Tb927.11.4640	0	0	0	0	0	0	6	0	0	1	0	0	0	0	0	0	0	0	6	0	0	1	0	0
Tb927.11.2461	249	255	141	279	317	484	70	225	254	35	29	145	249	255	141	279	317	484	70	225	254	35	29	145
Tb927.2.4520	0	2	0	0	1	0	3	1	0	1	0	0	0	2	0	0	1	0	3	1	0	1	0	0
Tb927.11.7280	195	182	105	206	268	413	335	86	644	151	45	64	195	182	105	206	268	413	335	86	644	151	45	64
Tb927.4.3570	0	0	0	0	0	0	0	0	0	0	0	0	1	1	3	1	0	0	6	2	2	0	1	0
Tb927.4.4750	38	52	35	53	64	79	43	16	0	25	0	4	38	52	35	53	64	79	43	16	0	25	0	4
Tb927.7.2990	0	0	0	0	0	0	0	0	0	0	0	0	274	336	175	373	412	697	355	301	259	264	21	221
Tb927.11.17470	1	0	0	0	0	0	1	0	0	0	0	0	1	0	0	0	0	0	2	0	0	0	0	0
Tb927.10.2530	73	68	47	65	80	133	123	44	41	60	2	20	73	68	47	65	80	133	123	44	41	60	2	20
Tb927.5.1630	23	26	13	28	34	42	11	6	3	12	0	3	23	26	13	28	34	42	11	6	3	12	0	3
Tb927.10.2820	0	0	2	1	0	0	4	1	0	0	1	1	0	0	2	1	0	0	4	1	0	0	1	1
Tb927.11.15900	0	0	0	0	0	0	0	0	0	0	0	0	0	2	0	0	0	0	5	0	1	0	0	0
Tb927.2.510	0	3	0	1	0	1	6	1	2	0	0	0	0	4	0	1	0	3	14	3	4	1	1	0
Tb927.11.16300	183	221	137	242	220	347	256	344	406	210	65	195	183	221	137	242	220	347	256	344	406	210	65	195
Tb927.10.5440	0	2	0	0	0	0	4	1	0	0	0	0	0	2	0	0	0	0	4	1	0	0	0	0
Tb927.11.7130	5	12	4	12	9	15	7	4	0	1	0	0	5	12	4	12	9	15	7	4	0	1	0	0
Tb927.11.13760	27	32	15	32	39	69	26	55	21	8	1	41	27	32	15	32	39	69	26	55	21	8	1	41
Tb927.9.3370	257	273	215	268	351	667	135	147	189	67	19	85	257	273	215	268	351	667	135	147	189	67	19	85
Tb927.10.15120	0	0	0	0	0	0	1	0	0	0	0	0	11	17	9	6	8	19	20	27	7	9	11	8
Tb927.7.2190	70	56	39	67	87	117	22	27	1	13	0	12	70	56	39	67	87	117	22	27	1	13	0	12
Tb927.11.2235	163	179	88	166	267	333	137	301	42	100	13	177	163	179	88	166	267	333	137	301	42	100	13	177
Tb927.11.17650	0	0	1	0	0	0	1	0	0	0	0	0	0	0	1	0	0	0	1	0	0	0	0	0
Tb927.3.1620	1	0	0	1	0	2	3	2	1	0	1	0	1	0	0	1	0	2	3	2	1	0	1	0
Tb927.5.1490	0	3	1	0	0	1	4	2	1	0	0	0	0	3	1	0	0	1	4	2	1	0	0	0
Tb927.5.1940	296	450	231	348	403	607	85	682	2	44	1	305	296	450	231	348	403	607	85	682	2	44	1	305
Tb927.7.3820	0	0	0	0	0	0	3	0	1	0	0	0	0	0	0	0	0	0	3	0	1	0	0	0
Tb927.10.12690	123	130	78	143	184	213	41	108	15	30	0	52	123	130	78	143	184	213	41	108	15	30	0	52
Tb927.8.2020	39	38	27	61	63	97	9	0	0	2	0	4	39	38	27	61	63	97	9	0	0	2	0	4
Tb927.3.5670	0	0	0	0	0	0	0	0	0	0	0	0	0	0	0	0	0	0	0	0	0	0	0	0
Tb927.7.2440	12	13	6	22	27	34	37	11	0	12	0	4	12	13	6	22	27	34	37	11	0	12	0	4
Tb927.11.2500	0	1	0	0	0	2	4	0	0	1	0	0	0	1	0	0	0	2	4	0	0	1	0	0
Tb927.4.3400	2	5	2	2	3	6	1	0	0	0	0	0	2	5	2	2	3	6	1	0	0	0	0	0
Tb927.6.4510	60	77	33	81	104	148	82	93	1	57	0	37	60	77	33	81	104	148	82	93	1	57	0	37
Tb927.7.2330	1	3	0	0	0	0	5	1	1	1	0	0	1	3	0	0	0	0	5	1	1	1	0	0
Tb927.7.1970	0	0	0	0	0	0	2	0	0	0	0	0	2	20	2	3	5	14	38	7	13	3	3	5
Tb927.10.10120	87	100	47	90	128	184	47	112	122	32	19	61	87	100	47	90	128	184	47	112	122	32	19	61
Tb927.3.1560	15	8	4	9	16	31	5	8	2	9	0	2	15	8	4	9	16	31	5	8	2	9	0	2
Tb927.5.5440	0	0	0	0	0	0	0	0	0	0	0	0	0	0	0	0	0	0	0	0	0	0	0	0
Tb927.7.1340	0	0	0	0	0	0	1	0	0	0	0	0	335	417	203	388	498	776	89	239	97	64	12	129
Tb927.4.980	109	108	57	90	93	148	4	96	8	0	0	38	109	108	57	90	93	148	4	96	8	0	0	38
Tb927.2.5210	572	763	366	682	804	1149	9277	8650	11640	12855	4687	8345	572	763	366	682	804	1149	9277	8650	11640	12855	4687	8345
Tb927.11.490	444	404	271	463	462	803	136	96	628	63	85	60	444	404	271	463	462	803	136	96	628	63	85	60
Tb927.7.5870	100	104	77	103	164	219	48	8	9	33	1	13	100	104	77	103	164	219	48	8	9	33	1	13
Tb927.9.11870	0	1	0	0	0	0	6	1	2	0	0	0	0	1	0	0	0	0	6	1	2	0	0	0
Tb927.6.2470	150	170	89	137	142	278	208	216	285	191	64	111	150	170	89	137	142	278	208	216	285	191	64	111
Tb927.9.17670	1	0	0	0	1	0	0	0	2	0	0	0	6	5	2	3	12	8	0	0	4	1	2	1
Tb927.3.5010	20	29	14	38	41	34	5	0	0	0	1	0	20	29	14	38	41	34	5	0	0	0	1	0
Tb927.5.4260	0	0	0	0	0	0	0	0	0	0	0	0	324	469	223	489	491	832	352	456	303	165	31	251
Tb927.9.14130	2	1	0	0	0	1	8	0	1	0	0	0	2	1	0	0	0	1	8	0	1	0	0	0
Tb927.11.14230	18	16	15	36	38	65	2	26	0	3	0	16	18	16	15	36	38	65	2	26	0	3	0	16
Tb927.5.3950	9	4	6	7	9	14	2	4	1	1	3	0	9	4	6	7	9	14	2	4	1	1	3	0
Tb927.11.12680	375	507	279	530	550	909	233	580	576	142	51	287	375	507	279	530	550	909	233	580	576	142	51	287
Tb927.11.3900	0	0	0	0	0	0	6	0	2	1	0	0	0	0	0	0	0	0	6	0	2	1	0	0
Tb927.9.2290	90	107	86	113	156	217	666	250	297	490	80	223	90	107	86	113	156	217	666	250	297	490	80	223
Tb927.4.5580	0	0	1	0	0	0	3	3	0	0	0	0	0	0	1	0	0	0	3	3	0	0	0	0
Tb927.8.3480	14	8	2	9	13	11	0	0	2	0	0	0	14	8	2	9	13	11	0	0	2	0	0	0
Tb927.11.13880	0	0	1	0	0	0	1	0	0	1	1	0	0	0	1	0	0	0	1	0	0	1	1	0
Tb927.6.2210	0	4	1	0	2	4	2	5	2	1	0	2	0	4	1	0	2	4	2	5	2	1	0	2
Tb927.10.6940	0	0	0	0	0	0	0	0	0	0	0	0	0	1	0	1	2	0	7	2	1	0	2	0
Tb927.11.9670	63	79	42	73	95	150	17	28	35	10	2	25	63	79	42	73	95	150	17	28	35	10	2	25
Tb927.10.6490	342	411	218	447	490	694	138	313	510	63	49	102	342	411	218	447	490	694	138	313	510	63	49	102
Tb927.11.6370	0	1	0	1	0	1	3	3	1	2	0	1	0	1	0	1	0	1	3	3	1	2	0	1
Tb927.4.4980	230	275	169	333	348	517	110	294	8	85	0	184	230	275	169	333	348	517	110	294	8	85	0	184
Tb927.11.11480	1	3	0	0	2	0	3	1	1	0	0	0	1	3	0	0	2	0	3	1	1	0	0	0
Tb927.11.11950	59	68	43	85	85	133	13	6	35	4	2	6	59	68	43	85	85	133	13	6	35	4	2	6
Tb927.8.1390	0	0	0	1	0	0	0	1	0	0	1	0	0	0	0	1	0	0	0	1	0	0	1	0
Tb927.8.1420	2	2	6	2	4	4	22	0	0	9	0	1	2	2	6	2	4	4	22	0	0	9	0	1
Tb927.11.13250	74	88	39	67	101	181	2	0	2	0	0	0	74	88	39	67	101	181	2	0	2	0	0	0
Tb927.6.2090	5	13	7	15	8	23	22	2	3	6	0	1	5	13	7	15	8	23	22	2	3	6	0	1
Tb927.10.7010	27	40	28	23	43	79	11	13	2	8	1	11	27	40	28	23	43	79	11	13	2	8	1	11
Tb927.9.7060	0	1	1	0	0	0	0	0	0	0	0	1	0	1	1	0	0	0	0	0	0	0	0	1
Tb927.10.7545	0	1	0	1	0	0	1	0	2	0	0	1	0	1	0	1	0	0	1	0	2	0	0	1
Tb927.4.2750	0	2	0	0	0	0	0	1	1	0	0	0	0	2	0	0	0	0	0	1	1	0	0	0
Tb927.11.1850	0	1	1	0	0	0	5	1	0	0	1	0	0	1	1	0	0	0	5	1	0	0	1	0
Tb927.4.2200	0	2	1	0	1	0	3	0	0	2	0	2	0	2	1	0	1	0	3	0	0	2	0	2
Tb927.8.5550	0	1	1	0	0	0	3	2	1	0	1	0	0	1	1	0	0	0	3	2	1	0	1	0
Tb927.7.3310	9	14	15	12	20	28	18	2	11	11	1	4	9	14	15	12	20	28	18	2	11	11	1	4
Tb927.4.750	0	0	0	0	0	0	2	1	0	0	0	0	0	0	0	0	0	0	2	1	0	0	0	0
Tb927.11.12970	54	71	48	71	81	106	17	109	7	1	0	51	54	71	48	71	81	106	17	109	7	1	0	51
Tb927.8.3730	1	0	0	0	1	8	1	7	0	1	0	2	1	0	0	0	1	8	1	7	0	1	0	2
Tb927.7.560	2	0	0	0	0	0	2	0	0	2	0	0	2	0	0	0	0	0	2	0	0	2	0	0
Tb927.11.3630	0	0	0	0	0	0	0	0	0	0	0	0	0	3	1	2	0	1	7	2	1	3	1	1
Tb927.11.9490	56	75	51	77	85	144	4	1	2	1	1	1	56	75	51	77	85	144	4	1	2	1	1	1
Tb927.10.11410	60	50	36	49	88	130	1	13	160	2	11	19	60	50	36	49	88	130	1	13	160	2	11	19
Tb927.8.1640	0	0	0	0	0	0	0	0	0	0	0	0	33	60	35	37	59	94	13	27	4	3	0	26
Tb11.02.5430	0	3	0	0	0	0	5	1	0	0	0	0	0	3	0	0	0	0	5	1	0	0	0	0
Tb927.3.2540	0	0	0	0	0	0	0	0	0	0	0	0	0	0	0	0	0	0	0	0	0	0	0	0
Tb927.8.5080	0	0	2	1	1	0	4	0	1	1	1	0	0	0	2	1	1	0	4	0	1	1	1	0
Tb927.2.3460	0	1	0	0	2	0	3	0	1	0	0	0	0	1	0	0	2	0	3	0	1	0	0	0
Tb927.10.14460	0	3	1	0	0	0	3	0	1	0	0	0	0	3	1	0	0	0	3	0	1	0	0	0
Tb927.9.17110	0	0	0	0	0	0	1	0	0	0	0	0	1	0	0	0	0	0	1	0	0	0	0	0
Tb927.10.9820	145	124	90	166	190	241	212	113	459	105	36	91	145	124	90	166	190	241	212	113	459	105	36	91
Tb927.9.17440	0	3	1	1	0	1	13	3	0	0	0	1	0	3	1	1	0	1	13	3	0	0	0	1
Tb927.2.2590	88	86	56	102	136	169	34	4	29	12	1	3	88	86	56	102	136	169	34	4	29	12	1	3
Tb927.4.560	2	4	0	0	0	1	4	1	0	0	0	0	2	4	0	0	0	1	4	1	0	0	0	0
Tb927.1.630	13	17	7	11	15	24	4	4	0	1	1	1	13	17	7	11	15	24	4	4	0	1	1	1
Tb927.9.16790	0	2	0	0	2	0	2	0	0	0	0	0	0	2	0	0	2	0	2	0	0	0	0	0
Tb927.3.585	191	227	150	229	309	402	45	64	72	53	1	36	191	227	150	229	309	402	45	64	72	53	1	36
Tb927.9.16240	0	0	0	0	0	0	0	0	0	0	0	0	0	0	0	0	0	0	0	0	0	0	0	0
Tb927.10.16190	0	0	0	0	0	0	0	0	0	0	1	0	0	1	0	0	0	0	0	0	0	0	1	0
Tb927.3.580	0	0	0	0	0	0	6	1	1	0	0	0	0	0	0	0	0	0	6	1	1	0	0	0
Tb927.8.4370	0	1	0	0	0	0	1	1	0	0	0	0	0	1	0	0	0	0	1	1	0	0	0	0
Tb927.2.4850	141	170	103	154	145	243	43	150	158	22	56	74	141	170	103	154	145	243	43	150	158	22	56	74
Tb927.6.1740	20	20	13	22	21	42	6	0	1	1	0	0	20	20	13	22	21	42	6	0	1	1	0	0
Tb927.11.8260	0	1	0	0	0	0	1	0	0	1	0	0	0	1	0	0	0	0	1	0	0	1	0	0
Tb927.9.10830	327	330	241	379	553	756	87	307	60	64	15	178	327	330	241	379	553	756	87	307	60	64	15	178
Tb11.02.5380	0	1	0	0	2	0	1	0	1	1	0	0	0	1	0	0	2	0	1	0	1	1	0	0
Tb927.7.4040	25	24	13	37	33	60	1	0	79	0	8	0	25	24	13	37	33	60	1	0	79	0	8	0
Tb927.11.5390	0	3	0	0	0	0	4	2	1	0	0	1	0	3	0	0	0	0	4	2	1	0	0	1
Tb927.8.7490	1	5	0	0	1	0	4	2	0	1	0	0	2	5	0	0	1	0	5	2	1	1	0	0
Tb927.9.1180	0	0	0	0	0	0	0	0	0	0	0	0	0	0	0	0	0	0	0	0	0	0	0	0
Tb927.11.15330	0	0	0	0	0	0	6	1	0	0	0	0	0	0	0	0	0	0	6	1	0	0	0	0
Tb927.1.180	0	0	0	0	0	0	0	0	0	0	0	0	1	5	0	0	1	4	11	1	3	3	0	1
Tb927.6.320	0	0	0	0	0	0	1	0	0	0	0	0	0	0	0	0	0	0	3	0	0	0	0	0
Tb927.5.3230	0	1	1	0	1	0	7	1	0	1	0	0	0	1	1	0	1	0	7	1	0	1	0	0
Tb927.5.3220	7	11	5	8	7	18	1	0	0	0	0	3	7	11	5	8	7	18	1	0	0	0	0	3
Tb927.4.690	2	4	4	7	8	19	6	25	0	1	1	14	2	4	4	7	8	19	6	25	0	1	1	14
Tb927.8.3860	3	7	4	2	7	12	6	0	1	1	1	0	3	7	4	2	7	12	6	0	1	1	1	0
Tb927.4.1580	146	172	99	200	248	372	76	31	22	53	3	14	146	172	99	200	248	372	76	31	22	53	3	14
Tb927.5.4010	5	7	3	2	2	12	4	2	1	8	0	4	5	7	3	2	2	12	4	2	1	8	0	4
Tb927.10.1110	0	1	0	0	0	1	1	1	1	3	1	0	0	1	0	0	0	1	1	1	1	3	1	0
Tb927.6.5790	0	0	0	0	0	0	0	0	0	0	0	0	0	0	0	0	0	0	0	0	0	0	0	0
Tb927.9.9150	65	82	55	81	130	192	130	3	0	114	0	2	65	82	55	81	130	192	130	3	0	114	0	2
Tb927.4.4560	19	27	23	21	50	59	4	23	2	0	1	12	19	27	23	21	50	59	4	23	2	0	1	12
Tb927.9.9400	0	0	1	0	0	0	1	0	1	0	0	0	2	6	2	0	2	0	12	5	3	1	0	1
Tb927.4.2970	71	102	48	82	91	137	39	51	24	13	2	34	71	102	48	82	91	137	39	51	24	13	2	34
Tb927.11.1670	0	1	1	0	1	0	4	1	1	1	0	0	0	1	1	0	1	0	4	1	1	1	0	0
Tb927.11.8720	13	15	12	12	13	25	9	15	2	1	2	12	13	15	12	12	13	25	9	15	2	1	2	12
Tb927.9.1230	0	0	0	0	0	1	0	1	0	0	1	0	0	0	0	0	0	1	0	1	0	0	1	0
Tb927.11.18470	0	0	0	0	0	0	0	0	0	0	0	0	0	0	0	0	0	0	0	0	0	0	0	0
Tb927.8.7720	243	282	188	267	325	580	387	175	307	289	53	86	243	282	188	267	325	580	387	175	307	289	53	86
Tb927.10.8291	0	0	0	0	0	0	0	0	0	0	0	0	163	171	163	191	258	403	160	227	234	96	21	140
Tb927.10.8290	0	0	0	0	0	0	0	0	0	0	0	0	1	3	0	1	0	0	7	3	2	0	0	0
Tb927.11.15480	56	76	45	63	94	151	8	55	3	0	0	22	56	76	45	63	94	151	8	55	3	0	0	22
Tb927.10.4090	147	183	112	218	221	312	76	72	114	37	13	61	147	183	112	218	221	312	76	72	114	37	13	61
Tb927.10.12500	0	0	0	1	0	1	3	1	1	0	0	0	1	1	1	1	0	1	7	2	2	0	0	1
Tb927.3.3140	305	339	214	358	404	603	77	179	114	42	8	104	305	339	214	358	404	603	77	179	114	42	8	104
Tb927.11.18590	0	1	0	0	0	0	2	1	0	0	0	1	0	1	0	0	0	0	2	1	0	0	0	1
Tb927.1.1100	67	86	52	95	129	149	2	1	0	0	0	0	67	86	52	95	129	149	2	1	0	0	0	0
Tb927.10.5500	0	0	0	0	0	0	5	0	0	1	0	0	0	0	0	0	0	0	5	0	0	1	0	0
Tb927.7.7460	11	6	8	7	11	29	7	1	1	0	0	0	11	6	8	7	11	29	7	1	1	0	0	0
Tb927.10.13110	37	42	21	24	53	95	5	11	11	0	1	3	37	42	21	24	53	95	5	11	11	0	1	3
Tb927.9.310	0	0	0	0	0	0	4	0	1	0	0	0	0	0	0	0	0	0	4	0	1	0	0	0
Tb927.9.3580	213	250	150	262	287	583	58	215	4	32	0	109	213	250	150	262	287	583	58	215	4	32	0	109
Tb927.9.640	0	0	0	0	0	0	0	0	0	0	0	0	0	0	0	0	0	0	0	0	0	0	0	0
Tb927.9.860	0	0	0	0	0	0	0	0	0	0	0	0	0	0	0	0	0	0	1	0	0	0	0	0
Tb927.4.4690	2	0	1	0	0	0	3	0	0	0	0	0	2	0	1	0	0	0	3	0	0	0	0	0
Tb927.10.5150	32	49	38	52	50	88	196	203	148	219	31	160	32	49	38	52	50	88	196	203	148	219	31	160
Tb927.7.1400	6	8	0	8	4	11	12	0	0	0	0	0	6	8	0	8	4	11	12	0	0	0	0	0
Tb927.3.1810	23	30	13	21	41	66	2	0	2	0	0	0	23	30	13	21	41	66	2	0	2	0	0	0
Tb927.10.1690	0	2	1	0	0	0	0	0	2	0	2	0	0	2	1	0	0	0	0	0	2	0	2	0
Tb927.7.1150	0	2	0	0	0	1	2	1	0	0	0	0	0	2	0	0	0	1	2	1	0	0	0	0
Tb927.1.3850	704	852	503	912	988	1480	1408	2017	1980	1156	314	1228	704	852	503	912	988	1480	1408	2017	1980	1156	314	1228
Tb927.10.12440	2	0	1	0	0	0	3	1	1	0	0	0	2	0	1	0	0	0	3	1	1	0	0	0
Tb927.7.5310	32	24	12	34	45	51	21	7	1	15	0	10	32	24	12	34	45	51	21	7	1	15	0	10
Tb927.11.7460	0	0	0	0	0	0	0	0	0	0	0	0	51	100	60	65	101	191	33	4	3	19	0	5
Tb927.11.700	217	166	109	193	225	372	41	73	1	39	1	27	217	166	109	193	225	372	41	73	1	39	1	27
Tb927.2.4540	246	269	150	263	275	551	185	231	301	135	21	169	246	269	150	263	275	551	185	231	301	135	21	169
Tb927.6.3530	155	188	76	173	221	296	134	116	74	87	6	88	155	188	76	173	221	296	134	116	74	87	6	88
Tb927.10.6740	0	0	0	0	0	0	5	2	2	0	2	0	1	1	0	0	0	0	6	2	2	0	2	0
Tb927.6.3820	37	55	17	32	42	77	4	46	150	1	17	18	37	55	17	32	42	77	4	46	150	1	17	18
Tb927.9.12740	1	2	1	0	0	0	5	0	1	1	0	0	1	2	1	0	0	0	5	0	1	1	0	0
Tb927.3.720	163	176	112	153	239	253	3	0	0	0	0	0	163	176	112	153	239	253	3	0	0	0	0	0
Tb927.10.5140	0	0	0	0	1	0	3	0	2	1	0	0	0	0	0	0	1	0	3	0	2	1	0	0
Tb927.9.12960	2	0	0	0	0	0	5	1	0	1	0	0	2	0	0	0	0	0	5	1	0	1	0	0
Tb927.9.16420	0	2	0	0	0	0	2	0	1	0	0	0	0	2	0	0	0	0	2	0	1	0	0	0
Tb927.7.2830	0	0	0	0	0	0	0	0	0	0	0	0	0	0	0	0	0	0	0	0	0	0	0	0
Tb927.9.15210	0	2	0	0	0	1	8	1	2	0	1	0	0	2	0	0	0	1	8	1	2	0	1	0
Tb927.11.6750	0	1	0	0	0	0	1	0	0	0	0	0	0	1	0	0	0	0	1	0	0	0	0	0
Tb927.2.1730	1	1	0	0	0	0	2	3	0	1	0	0	1	1	0	0	0	0	2	3	0	1	0	0
Tb927.5.1790	21	33	22	28	50	85	7	23	1	0	0	8	21	33	22	28	50	85	7	23	1	0	0	8
Tb927.10.2490	0	3	0	0	0	1	6	0	0	0	0	0	0	3	0	0	0	1	6	0	0	0	0	0
Tb927.6.4440	133	204	94	211	275	349	44	24	5	32	0	17	133	204	94	211	275	349	44	24	5	32	0	17
Tb927.9.3410	73	69	37	66	105	116	2	8	0	0	0	0	73	69	37	66	105	116	2	8	0	0	0	0
Tb927.3.3550	1	2	0	0	1	1	6	0	2	0	0	0	1	2	0	0	1	1	6	0	2	0	0	0
Tb927.10.12990	2	5	3	6	8	10	5	4	0	0	0	3	2	5	3	6	8	10	5	4	0	0	0	3
Tb927.2.5020	1	2	1	1	0	0	4	0	0	0	1	0	1	2	1	1	0	0	4	0	0	0	1	0
Tb927.11.4840	0	2	0	0	0	2	2	0	0	0	1	0	0	2	0	0	0	2	2	0	0	0	1	0
Tb927.11.640	234	351	202	276	402	687	131	296	394	81	21	215	234	351	202	276	402	687	131	296	394	81	21	215
Tb927.11.12370	117	144	99	126	189	325	120	205	161	91	17	106	117	144	99	126	189	325	120	205	161	91	17	106
Tb927.2.720	0	1	0	1	0	0	3	2	1	0	0	0	0	2	0	1	0	0	5	2	1	0	0	0
Tb927.4.5610	0	1	0	0	1	0	1	0	0	1	0	0	0	1	0	0	1	0	1	0	0	1	0	0
Tb927.6.3790	0	0	0	0	0	0	2	3	0	0	0	1	0	0	0	0	0	0	2	3	0	0	0	1
Tb927.5.770	29	43	16	35	49	94	53	45	1	29	0	25	29	43	16	35	49	94	53	45	1	29	0	25
Tb927.2.725	113	99	39	90	120	201	60	9	1	36	0	8	113	100	39	90	120	201	60	9	1	36	0	8
Tb927.10.9160	0	1	0	0	0	0	3	0	0	0	0	0	0	1	0	0	0	0	3	0	0	0	0	0
Tb927.11.11300	33	33	19	18	27	46	27	123	2	21	1	116	33	33	19	18	27	46	27	123	2	21	1	116
Tb927.10.5320	1	1	2	0	0	0	4	1	0	0	0	1	1	1	2	0	0	0	4	1	0	0	0	1
Tb927.8.6620	26	37	19	34	39	54	46	0	0	39	0	0	26	37	19	34	39	54	46	0	0	39	0	0
Tb927.8.6090	170	209	113	190	240	378	31	74	1	26	0	59	170	209	113	190	240	378	31	74	1	26	0	59
Tb927.1.2450	0	0	0	0	0	0	2	0	0	0	0	0	190	217	110	188	253	411	277	390	40	97	13	241
Tb927.1.2100	0	1	0	0	1	1	11	1	1	1	0	0	0	1	0	0	1	1	11	1	1	1	0	0
Tb927.10.1370	1	1	1	0	1	0	4	1	1	0	0	0	1	1	1	0	1	0	4	1	1	0	0	0
Tb927.11.17220	0	0	0	0	0	0	0	0	0	0	0	0	0	0	0	0	0	0	0	0	0	0	0	0
Tb927.5.5050	0	1	0	0	2	1	1	0	0	0	0	1	0	1	0	0	2	1	1	0	0	0	0	1
Tb927.5.1570	255	302	167	282	371	474	6	2	1	0	0	0	255	302	167	282	371	474	6	2	1	0	0	0
Tb927.10.2670	78	105	71	92	110	191	10	45	1	1	0	20	78	105	71	92	110	191	10	45	1	1	0	20
Tb927.1.3270	0	0	1	2	0	3	6	0	1	8	1	0	0	0	1	2	0	3	6	0	1	8	1	0
Tb927.9.7800	52	63	40	72	93	98	98	35	192	56	26	29	52	63	40	72	93	98	98	35	192	56	26	29
Tb927.11.1250	0	1	0	0	0	0	3	0	0	0	0	0	0	1	0	0	0	0	3	0	0	0	0	0
Tb927.11.9770	1	0	0	0	2	1	4	1	0	0	0	0	1	0	0	0	2	1	4	1	0	0	0	0
Tb927.10.9350	21	25	15	22	34	56	8	12	0	9	0	14	21	25	15	22	34	56	8	12	0	9	0	14
Tb927.4.5800	0	0	0	0	0	1	1	0	0	0	0	0	0	0	0	0	0	1	1	0	0	0	0	0
Tb927.8.3250	0	1	1	0	0	0	7	2	1	1	1	1	0	1	1	0	0	0	7	2	1	1	1	1
Tb927.4.5770	0	0	0	0	0	0	1	1	0	0	1	1	0	0	0	0	0	0	1	1	0	0	1	1
Tb927.9.16930	0	1	0	0	0	0	0	1	1	0	0	0	0	1	0	0	0	0	0	1	1	0	0	0
Tb927.8.4910	598	633	404	744	875	1249	248	370	686	137	48	184	598	633	404	744	875	1249	248	370	686	137	48	184
Tb927.8.400	0	1	0	0	0	0	3	0	0	0	0	0	0	1	0	0	0	0	3	0	0	0	0	0
Tb927.8.150	0	2	0	0	0	0	0	0	0	0	0	0	0	2	0	0	0	0	0	0	0	0	0	0
Tb927.8.7930	0	0	0	0	0	0	0	0	0	0	0	0	7	15	2	5	5	13	6	7	0	1	0	3
Tb927.11.4480	1	2	0	0	0	0	8	1	1	1	1	1	1	2	0	0	0	0	8	1	1	1	1	1
Tb927.7.3120	39	46	17	38	59	85	23	5	4	17	0	1	39	46	17	38	59	85	23	5	4	17	0	1
Tb927.11.12760	16	47	22	28	32	66	2	9	0	2	0	8	16	47	22	28	32	66	2	9	0	2	0	8
Tb927.8.6040	77	68	33	66	79	129	24	112	382	7	32	62	77	68	33	66	79	129	24	112	382	7	32	62
Tb927.10.14120	1	3	0	1	0	2	5	1	2	0	0	0	1	3	0	1	0	2	5	1	2	0	0	0
Tb927.4.3390	43	53	31	41	87	104	81	53	81	50	9	32	43	53	31	41	87	104	81	53	81	50	9	32
Tb927.3.4260	1	1	0	0	0	0	4	2	0	1	0	0	1	1	0	0	0	0	4	2	0	1	0	0
Tb927.7.790	0	2	0	0	0	0	2	1	0	0	0	1	0	2	0	0	0	0	2	1	0	0	0	1
Tb927.5.4900	0	0	0	0	0	0	0	0	0	0	0	0	0	0	0	0	0	0	0	0	0	0	0	0
Tb927.10.1800	106	131	76	132	126	210	109	42	14	118	4	34	106	131	76	132	126	210	109	42	14	118	4	34
Tb927.11.7430	187	180	109	148	260	408	65	69	22	28	3	23	187	180	109	148	260	408	65	69	22	28	3	23
Tb927.3.5240	35	37	29	46	27	62	4	26	3	5	0	19	35	37	29	46	27	62	4	26	3	5	0	19
Tb927.11.7860	116	156	92	157	176	329	130	317	24	94	1	225	116	156	92	157	176	329	130	317	24	94	1	225
Tb927.3.2040	2	1	1	0	0	0	5	0	2	0	0	0	2	1	1	0	0	0	5	0	2	0	0	0
Tb927.4.1240	0	1	0	1	0	0	2	0	0	0	0	0	0	1	0	1	0	0	2	0	0	0	0	0
Tb927.3.2730	0	0	0	0	0	0	3	0	0	1	0	0	0	0	0	0	0	0	3	0	0	1	0	0
Tb927.7.4860	128	167	102	173	215	262	43	59	16	24	2	37	128	167	102	173	215	262	43	59	16	24	2	37
Tb927.8.1510	0	0	0	0	0	1	4	0	1	0	1	0	0	0	0	0	0	1	4	0	1	0	1	0
Tb927.6.150	1	2	2	0	2	0	2	1	0	1	1	0	1	2	2	0	2	0	2	1	0	1	1	1
Tb927.10.14690	0	1	0	0	0	0	4	0	0	0	1	0	0	1	0	0	0	0	4	0	0	0	1	0
Tb927.11.10230	7	9	9	7	18	16	21	46	149	9	10	23	7	9	9	7	18	16	21	46	149	9	10	23
Tb927.11.10940	1	2	0	0	0	0	3	0	1	0	0	0	1	2	0	0	0	0	3	0	1	0	0	0
Tb927.6.2040	115	159	90	166	150	258	74	39	17	49	1	17	115	159	90	166	150	258	74	39	17	49	1	17
Tb927.9.6290	2	0	0	0	1	0	2	0	0	0	0	0	40	43	20	24	44	47	14	7	18	7	5	4
Tb927.11.6410	1	0	1	0	0	0	4	1	0	0	0	1	1	0	1	0	0	0	4	1	0	0	0	1
Tb927.11.6140	0	0	0	0	0	0	6	0	0	0	0	0	0	0	0	0	0	0	6	0	0	0	0	0
Tb927.9.1950	46	49	27	43	54	66	30	78	45	34	16	43	46	49	27	43	54	66	30	78	45	34	16	43
Tb927.11.5490	0	2	0	0	0	0	3	0	0	0	1	0	0	2	0	0	0	0	3	0	0	0	1	0
Tb927.10.3180	44	75	35	55	79	63	40	16	98	25	7	11	44	75	35	55	79	63	40	16	98	25	7	11
Tb927.5.2080	8	6	5	4	6	7	1	1	0	1	1	0	8	6	5	4	6	7	1	1	0	1	1	0
Tb927.5.5590	0	0	0	0	0	0	0	0	0	0	0	0	1	0	0	0	0	1	4	0	0	0	0	0
Tb927.9.13820	0	0	0	0	0	0	0	1	0	0	0	0	807	1003	596	993	1203	1874	118	226	218	50	16	137
Tb927.9.8720	0	0	0	0	1	0	3	1	3	1	0	0	0	0	0	0	1	0	3	1	3	1	0	0
Tb927.4.2150	176	178	106	200	225	358	67	132	2	37	0	65	176	178	106	200	225	358	67	132	2	37	0	65
Tb927.9.8050	0	1	0	0	0	0	1	0	0	0	0	0	0	1	0	0	0	0	1	0	0	0	0	0
Tb927.4.3340	41	50	21	43	72	88	29	15	0	23	1	7	41	50	21	43	72	88	29	15	0	23	1	7
Tb927.8.2610	4	9	4	4	7	10	11	1	0	6	0	0	4	9	4	4	7	10	11	1	0	6	0	0
Tb927.10.6550	0	1	0	0	0	0	1	0	2	0	1	0	0	1	0	0	0	0	1	0	2	0	1	0
Tb927.10.3390	0	1	1	1	0	0	3	3	1	1	0	0	0	1	1	1	0	0	3	3	1	1	0	0
Tb927.11.2245	312	438	194	387	487	732	86	362	172	40	25	232	312	438	194	387	487	732	86	362	172	40	25	232
Tb927.4.3610	0	1	0	0	0	0	3	0	0	1	0	1	67	95	54	76	102	174	29	72	41	9	3	37
Tb927.11.2710	1	2	0	0	1	1	1	1	1	0	0	1	1	2	0	0	1	1	1	1	1	0	0	1
Tb927.11.6160	0	1	0	0	0	0	1	0	0	0	0	0	0	1	0	0	0	0	1	0	0	0	0	0
Tb927.8.1090	0	0	0	0	0	0	1	0	0	0	0	0	0	0	0	0	0	0	1	0	0	0	0	0
Tb927.10.15610	0	0	0	0	0	1	1	2	2	0	0	1	0	0	0	0	0	1	1	2	2	0	0	1
Tb927.7.4500	107	110	78	99	153	223	65	13	48	38	4	27	107	110	78	99	153	223	65	13	48	38	4	27
Tb927.8.7550	0	3	0	0	0	0	5	1	2	0	0	0	0	3	0	0	0	0	5	1	2	0	0	0
Tb927.7.3650	0	1	1	0	1	0	3	0	0	0	0	2	0	1	1	0	1	0	3	0	0	0	0	2
Tb927.11.7600	216	256	99	237	295	406	19	15	55	7	5	4	216	256	99	237	295	406	19	15	55	7	5	4
Tb927.10.4950	0	0	0	0	0	0	5	2	0	0	0	0	0	0	0	0	0	0	5	2	0	0	0	0
Tb927.9.300	0	1	0	0	0	0	6	2	1	0	0	0	0	1	0	0	0	0	6	2	1	0	0	0
Tb927.11.1550	16	17	16	24	20	57	3	18	2	0	0	4	16	17	16	24	20	57	3	18	2	0	0	4
Tb927.10.240	89	99	62	115	150	183	11	18	51	5	4	12	89	99	62	115	150	183	11	18	51	5	4	12
Tb927.10.9760	176	188	124	218	264	380	113	56	0	93	1	37	176	188	124	218	264	380	113	56	0	93	1	37
Tb927.7.7250	1	1	0	0	1	0	4	0	1	0	0	0	1	1	0	0	1	0	4	0	1	0	0	0
Tb927.5.288b	10	8	4	5	6	16	16	1	7	1	0	3	10	8	4	5	6	16	16	1	7	1	0	3
Tb927.10.14620	0	0	0	0	0	0	0	0	0	0	0	0	1	3	0	0	0	1	2	3	1	0	0	0
Tb927.3.1040	1	1	0	0	0	0	1	0	2	0	0	0	1	1	0	0	0	0	1	0	2	0	0	0
Tb927.6.1240	250	290	202	342	399	598	197	396	262	84	56	219	250	290	202	342	399	598	197	396	262	84	56	219
Tb927.6.1530	231	310	176	259	317	479	148	71	116	55	5	43	231	310	176	259	317	479	148	71	116	55	5	43
Tb927.9.14300	19	32	15	19	29	29	11	5	4	3	1	3	19	32	15	19	29	29	11	5	4	3	1	3
Tb927.9.14650	0	0	0	0	0	0	1	0	0	0	0	0	0	0	0	0	0	0	3	2	1	0	0	0
Tb927.5.2550	4	2	2	3	1	5	3	0	0	1	2	0	4	2	2	3	1	5	3	0	0	1	2	0
Tb927.9.13350	146	147	94	145	145	215	109	334	153	62	16	200	146	147	94	145	145	215	109	334	153	62	16	200
Tb927.6.840	23	20	18	35	50	80	6	3	1	0	2	0	23	20	18	35	50	80	6	3	1	0	2	0
Tb927.5.3930	2	0	0	0	0	3	2	0	1	0	0	0	2	0	0	0	0	3	2	0	1	0	0	0
Tb927.8.3430	0	1	1	0	1	0	3	1	2	0	2	0	0	1	1	0	1	0	3	1	2	0	2	0
Tb927.5.3680	0	0	0	0	0	0	0	0	1	0	0	0	0	0	0	0	0	0	0	0	1	0	0	0
Tb927.5.210	0	0	0	0	0	0	0	0	0	0	0	0	0	0	0	0	0	0	0	0	0	0	0	0
Tb927.4.220	0	1	0	0	0	0	7	1	0	1	0	1	0	10	4	1	2	2	31	10	6	3	0	2
Tb927.10.300	2	3	1	6	3	15	2	0	3	1	0	0	2	3	1	6	3	15	2	0	3	1	0	0
Tb927.4.730	0	1	1	1	0	0	6	2	4	0	0	0	0	1	1	1	0	0	6	2	4	0	0	0
Tb927.3.5810	1	1	2	0	0	1	0	0	0	0	1	0	1	1	2	0	0	1	0	0	0	0	1	0
Tb927.4.3960	25	27	19	25	35	77	1	6	0	0	0	10	25	27	19	25	35	77	1	6	0	0	0	10
Tb927.11.2860	27	43	24	41	70	60	41	75	29	24	1	27	27	43	24	41	70	60	41	75	29	24	1	27
Tb927.3.910	250	193	161	223	295	503	160	117	5	84	0	73	250	193	161	223	295	503	160	117	5	84	0	73
Tb927.11.9800	3	1	0	1	0	0	0	1	2	0	1	0	3	1	0	1	0	0	0	1	2	0	1	0
Tb927.10.10940	0	0	0	0	0	0	0	0	0	0	0	0	63	94	54	74	96	179	129	20	47	37	6	3
Tb927.3.260	0	0	0	0	0	0	1	0	0	0	0	0	0	0	0	0	0	0	1	0	0	0	0	0
Tb927.6.5090	0	0	0	1	0	0	1	1	0	0	0	1	0	0	0	1	0	0	1	1	0	0	0	1
Tb927.8.4350	1	2	0	0	1	1	3	4	1	0	0	0	1	2	0	0	1	1	3	4	1	0	0	0
Tb927.6.5095	130	142	84	192	163	272	111	173	172	72	15	90	130	142	84	192	163	272	111	173	172	72	15	90
Tb927.10.7205	215	217	154	275	298	485	11	102	40	7	1	73	215	217	154	275	298	485	11	102	40	7	1	73
Tb927.9.9230	1	3	0	0	1	1	4	0	1	0	1	0	1	3	0	0	1	1	4	0	1	0	1	0
Tb927.8.8110	0	1	0	0	0	0	1	0	0	0	0	0	3	4	3	1	4	1	2	1	1	1	0	1
Tb927.9.7650	38	35	23	49	55	74	6	0	0	1	0	0	38	35	23	49	55	74	6	0	0	1	0	0
Tb927.10.7970	1	2	1	0	0	0	5	1	1	1	0	0	1	2	1	0	0	0	5	1	1	1	0	0
Tb927.10.3230	2	9	1	8	4	15	3	0	1	0	0	0	2	9	1	8	4	15	3	0	1	0	0	0
Tb927.5.2330	0	3	1	0	0	0	2	1	0	0	0	0	0	3	1	0	0	0	2	1	0	0	0	0
Tb927.10.3980	0	0	0	0	0	0	0	0	0	0	0	0	0	0	0	0	0	0	0	0	0	0	0	0
Tb927.5.2880	473	593	344	623	651	1031	172	451	849	172	67	242	473	593	344	623	651	1031	172	451	849	172	67	242
Tb927.4.2560	0	0	0	0	0	1	3	2	2	0	0	0	0	0	0	0	0	1	3	2	2	0	0	0
Tb927.10.4400	37	42	24	38	54	74	4	3	0	1	1	8	37	42	24	38	54	74	4	3	0	1	1	8
Tb927.5.3060	3	7	3	2	9	12	1	1	2	0	0	1	3	7	3	2	9	12	1	1	2	0	0	1
Tb927.1.370	0	0	0	0	0	0	0	1	1	0	0	0	3	4	0	0	2	0	12	2	5	0	0	0
Tb927.8.6600	36	38	13	36	63	82	11	3	0	7	0	1	36	38	13	36	63	82	11	3	0	7	0	1
Tb927.10.9370	0	0	0	1	0	0	3	0	1	1	1	0	0	0	0	1	0	0	3	0	1	1	1	0
Tb927.9.12880	0	1	0	0	1	1	3	2	0	1	0	0	0	1	0	0	1	1	3	2	0	1	0	0
Tb927.11.11150	135	145	97	192	166	274	83	137	363	67	39	67	135	145	97	192	166	274	83	137	363	67	39	67
Tb927.10.11820	125	181	113	169	213	244	167	149	183	102	19	77	125	181	113	169	213	244	167	149	183	102	19	77
Tb927.7.800	2	2	0	0	0	0	4	0	0	1	0	0	2	2	0	0	0	0	4	0	0	1	0	0
Tb927.10.1580	165	181	102	170	234	337	51	323	122	32	12	206	165	181	102	170	234	337	51	323	122	32	12	206
Tb927.1.2730	24	34	20	27	29	52	0	0	0	0	0	0	24	34	20	27	29	52	0	0	0	0	0	0
Tb927.1.5100	0	0	0	0	0	0	7	1	0	0	0	0	0	0	0	0	0	0	7	1	0	0	0	0
Tb927.9.9090	1	3	2	4	2	5	42	0	2	6	0	0	1	3	2	4	2	5	42	0	2	6	0	0
Tb927.9.410	0	0	0	0	0	0	0	0	0	0	0	0	0	0	0	0	0	0	0	0	0	0	0	0
Tb927.7.4780	17	19	15	15	12	22	3	7	0	1	0	1	17	19	15	15	12	22	3	7	0	1	0	1
Tb927.7.1160	100	125	51	118	113	177	9	80	0	0	1	47	100	125	51	118	113	177	9	80	0	0	1	47
Tb927.6.4140	361	430	279	485	559	939	234	86	383	118	30	46	361	430	279	485	559	939	234	86	383	118	30	46
Tb927.7.6320	0	1	0	1	0	0	6	0	0	0	0	1	0	1	0	1	0	0	6	0	0	0	0	1
Tb927.10.14900	0	3	0	0	2	0	6	0	0	0	0	0	0	3	0	0	2	0	6	0	0	0	0	0
Tb927.6.3490	29	30	8	15	32	61	1	12	8	0	2	0	29	30	8	15	32	61	1	12	8	0	2	0
Tb927.6.710	11	26	12	16	20	26	6	4	1	4	0	1	11	26	12	16	20	26	6	4	1	4	0	1
Tb927.9.12080	1	2	0	0	0	1	3	2	1	4	1	0	1	2	0	0	0	1	3	2	1	4	1	0
Tb927.10.6090	8	14	7	4	23	17	1	0	0	0	0	0	8	14	7	4	23	17	1	0	0	0	0	0
Tb927.8.4760	110	111	57	115	151	237	42	86	115	24	16	69	110	111	57	115	151	237	42	86	115	24	16	69
Tb927.6.5630	0	0	0	0	0	0	1	0	1	0	0	0	0	0	0	0	0	0	1	0	1	0	0	0
Tb927.7.4250	0	0	0	0	0	0	0	0	0	0	0	0	67	116	43	107	93	195	139	92	63	103	9	56
Tb927.11.13930	0	1	0	0	0	1	3	1	2	0	0	0	0	1	0	0	0	1	3	1	2	0	0	0
Tb927.10.3590	0	1	1	0	0	0	1	0	2	1	0	0	0	1	1	0	0	0	1	0	2	1	0	0
Tb927.6.4320	61	60	26	57	89	112	20	23	0	3	0	1	61	60	26	57	89	112	20	23	0	3	0	1
Tb927.7.1090	0	0	0	0	2	0	6	1	0	0	0	0	0	0	0	0	2	0	6	1	0	0	0	0
Tb927.9.13680	0	0	0	0	0	0	0	0	0	0	0	0	331	317	190	300	397	599	123	209	414	29	55	129
Tb927.10.8170	3	3	1	4	4	4	4	0	1	0	0	1	3	3	1	4	4	4	4	0	1	0	0	1
Tb927.6.4850	0	0	0	0	0	0	0	0	0	0	0	0	194	290	144	237	313	418	80	156	9	43	0	60
Tb927.10.870	0	0	1	0	0	0	2	1	3	2	0	0	0	0	1	0	0	0	2	1	3	2	0	0
Tb927.3.4070	0	2	0	0	0	0	9	0	1	0	0	0	1	4	2	0	0	1	17	0	1	0	1	0
Tb927.6.3670	1	1	0	1	0	0	3	0	1	0	0	0	1	1	0	1	0	0	3	0	1	0	0	0
Tb927.11.16090	0	0	0	1	2	1	4	3	0	2	0	0	0	0	0	1	2	1	4	3	0	2	0	0
Tb927.9.12550	0	1	0	0	0	0	2	1	0	0	0	1	1	1	1	0	2	0	13	3	2	0	1	1
Tb927.4.4730	0	1	0	0	0	0	2	0	0	0	0	0	0	1	0	0	0	0	2	0	0	0	0	0
Tb927.9.15400	0	2	0	0	0	0	4	0	1	0	0	0	0	2	0	0	0	0	4	0	1	0	0	0
Tb927.3.2890	1	1	0	1	1	5	5	6	1	8	3	0	1	1	0	1	1	5	5	6	1	8	3	0
Tb927.4.2220	0	1	1	0	0	1	3	0	1	1	0	0	0	1	1	0	0	1	3	0	1	1	0	0
Tb927.3.2210	1	0	0	0	0	0	3	1	1	1	0	0	1	0	0	0	0	0	3	1	1	1	0	0
Tb927.9.15680	1	0	0	0	0	1	4	1	2	1	1	0	1	0	0	0	0	1	4	1	2	1	1	0
Tb927.10.2800	0	0	2	0	2	3	4	1	2	0	0	0	0	0	2	0	2	3	4	1	2	0	0	0
Tb927.10.10570	0	0	0	0	0	0	0	0	0	0	0	0	0	0	0	0	0	0	0	0	0	0	0	0
Tb927.1.3460	0	1	0	0	0	0	2	0	0	0	0	0	0	1	0	0	0	0	2	0	0	0	0	0
Tb927.11.15920	0	1	0	0	0	0	6	0	2	0	0	0	0	1	0	0	0	0	6	0	2	0	0	0
Tb927.7.6740	59	56	45	69	87	137	40	34	74	42	11	18	59	56	45	69	87	137	40	34	74	42	11	18
Tb927.1.1910	0	1	1	0	1	0	3	2	1	1	1	0	0	1	1	0	1	0	3	2	1	1	1	0
Tb927.10.5460	0	1	0	0	1	0	1	1	1	1	0	1	0	4	0	0	1	0	6	1	1	1	0	1
Tb927.11.13785	534	553	349	559	648	984	139	374	804	97	85	181	534	553	349	559	648	984	139	374	804	97	85	181
Tb927.11.7150	44	47	18	51	61	97	9	15	64	1	3	19	44	47	18	51	61	97	9	15	64	1	3	19
Tb927.9.3390	49	86	44	68	100	141	32	3	1	33	0	1	49	86	44	68	100	141	32	3	1	33	0	1
Tb927.11.13780	40	38	31	46	55	88	11	16	28	3	1	7	40	38	31	46	55	88	11	16	28	3	1	7
Tb927.10.13900	0	1	0	1	1	0	7	1	2	0	1	0	0	1	0	1	1	0	7	1	2	0	1	0
Tb927.10.6080	2	4	1	0	11	3	4	0	1	0	0	0	2	4	1	0	11	3	4	0	1	0	0	0
Tb927.8.7230	138	104	85	132	184	289	368	270	356	297	42	210	138	104	85	132	184	289	368	270	356	297	42	210
Tb927.9.1720	0	2	0	0	0	0	4	1	1	1	0	0	0	2	0	0	0	0	4	1	1	1	0	0
Tb927.5.1960	38	47	38	51	69	116	9	21	12	3	1	24	38	47	38	51	69	116	9	21	12	3	1	24
Tb927.3.1600	106	118	76	129	139	218	27	39	370	11	33	18	106	118	76	129	139	218	27	39	370	11	33	18
Tb927.1.3640	0	1	0	0	0	0	2	0	0	0	0	0	0	1	0	0	0	0	2	0	0	0	0	0
Tb927.7.3800	4	4	10	3	2	9	5	0	1	0	0	1	4	4	10	3	2	9	5	0	1	0	0	1
Tb927.7.5120	102	102	67	138	138	222	44	32	23	18	1	17	102	102	67	138	138	222	44	32	23	18	1	17
Tb927.11.9690	73	71	56	79	89	107	3	30	2	0	1	12	73	71	56	79	89	107	3	30	2	0	1	12
Tb927.3.5655	181	190	131	222	285	364	29	33	25	10	4	20	181	190	131	222	285	364	29	33	25	10	4	20
Tb927.3.5650	0	3	0	0	0	0	3	4	1	0	1	0	0	3	0	0	0	0	3	4	1	0	1	0
Tb927.11.2520	0	0	1	0	0	0	2	0	0	0	0	0	0	0	1	0	0	0	2	0	0	0	0	0
Tb927.4.3420	2	4	2	6	4	4	4	0	1	0	0	0	2	4	2	6	4	4	4	0	1	0	0	0
Tb927.3.5380	96	155	80	138	137	235	59	85	76	59	8	62	96	155	80	138	137	235	59	85	76	59	8	62
Tb927.7.2310	71	92	54	96	120	218	20	68	23	13	3	44	71	92	54	96	120	218	20	68	23	13	3	44
Tb927.10.14740	0	1	0	0	0	0	1	0	0	0	0	0	1	4	0	0	0	1	3	3	1	0	0	0
Tb927.3.1540	13	17	3	22	13	20	11	5	1	8	1	7	13	17	3	22	13	20	11	5	1	8	1	7
Tb927.9.15020	64	57	32	62	75	87	1203	868	1541	1394	663	752	64	57	32	62	75	87	1203	868	1541	1394	663	752
Tb927.10.10100	29	23	16	22	43	70	7	0	1	2	0	0	29	23	16	22	43	70	7	0	1	2	0	0
Tb927.5.5420	0	0	0	0	0	0	0	0	0	0	0	0	0	0	0	0	0	0	0	0	0	0	0	0
Tb927.7.1950	0	0	0	0	0	0	0	0	0	0	0	0	2	17	2	3	5	14	31	8	13	3	3	5
Tb927.11.14780	3	6	2	11	10	10	3	1	0	0	0	0	3	6	2	11	10	10	3	1	0	0	0	0
Tb927.8.5980	1	0	0	0	0	0	5	1	0	0	0	0	1	0	0	0	0	0	5	1	0	0	0	0
Tb927.2.5270	1	0	1	0	0	0	2	0	1	0	2	1	1	0	1	0	0	0	2	0	1	0	2	1
Tb927.3.3760	113	144	84	151	133	266	125	181	356	74	29	133	113	145	84	152	133	266	129	182	358	75	29	133
Tb927.3.4380	141	149	83	151	142	332	150	331	134	77	17	167	141	149	83	151	142	332	150	331	134	77	17	167
Tb927.3.4400	267	295	151	266	389	471	276	542	879	156	97	344	267	295	151	266	389	471	276	543	879	156	97	344
Tb927.10.12000	231	211	115	204	275	404	113	224	153	70	12	187	231	211	115	204	275	404	113	224	153	70	12	187
Tb927.6.2180	1	1	0	0	0	0	4	0	2	0	1	0	1	1	0	0	0	0	4	0	2	0	1	0
Tb927.10.490	13	16	15	12	14	14	3	5	0	3	0	4	13	16	15	12	14	14	3	5	0	3	0	4
Tb927.3.5030	53	84	54	68	87	152	99	324	19	101	6	176	53	84	54	68	87	152	99	324	19	101	6	176
Tb927.7.6520	0	0	0	0	0	0	0	0	0	1	0	0	0	0	0	0	0	0	0	0	0	1	0	0
Tb927.10.2110	0	0	0	0	0	0	0	0	0	0	0	0	30	76	32	68	57	109	53	47	86	12	14	21
Tb927.5.1210	11	22	15	7	20	35	4	5	0	0	0	5	11	22	15	7	20	35	4	5	0	0	0	5
Tb927.11.14250	1	4	2	3	2	1	4	0	1	0	0	0	1	4	2	3	2	1	4	0	1	0	0	0
Tb927.2.3990	0	1	0	0	0	0	2	0	0	0	1	0	0	1	0	0	0	0	2	0	0	0	1	0
Tb927.5.5260	0	0	0	0	0	0	0	0	0	0	0	0	0	1	0	0	0	0	2	0	0	0	0	0
Tb927.11.15070	0	2	0	0	0	0	3	0	1	0	0	0	0	2	0	0	0	0	3	0	1	0	0	0
Tb927.11.8470	90	81	71	68	98	174	163	229	149	141	30	106	90	81	71	68	98	174	163	229	149	141	30	106
Tb927.8.6180	0	1	0	0	0	0	6	0	0	1	0	0	0	1	0	0	0	0	6	0	1	2	0	0
Tb927.11.3920	21	18	24	26	18	64	21	6	1	3	0	4	21	18	24	26	18	64	21	6	1	3	0	4
Tb927.11.3380	0	15	5	1	8	4	7	1	1	0	0	1	0	15	5	1	8	4	7	1	1	0	0	1
Tb927.11.6000	0	1	0	0	0	0	3	0	2	4	1	0	0	1	0	0	0	0	3	0	2	4	1	0
Tb927.10.6960	1	1	0	1	0	0	0	1	1	0	0	0	295	367	277	391	490	754	57	335	153	47	15	168
Tb927.11.2380	0	0	0	0	1	0	3	6	1	0	1	0	0	0	0	0	1	0	3	6	1	0	1	0
Tb927.11.6600	0	2	0	0	1	0	3	1	1	0	1	1	0	2	0	0	1	0	3	1	1	0	1	1
Tb927.11.9650	0	2	3	0	0	0	5	2	1	0	0	0	0	2	3	0	0	0	5	2	1	0	0	0
Tb927.11.11975	0	0	0	0	0	0	0	0	0	0	0	0	86	102	60	95	150	226	95	49	103	51	7	44
Tb927.11.6350	1	1	1	2	0	0	3	1	1	0	1	0	1	1	1	2	0	0	3	1	1	0	1	0
Tb927.8.4160	0	1	1	0	0	1	8	1	2	0	0	0	0	1	1	0	0	1	8	1	2	0	0	0
Tb927.9.7000	288	349	224	352	445	756	250	327	111	160	14	197	288	349	224	352	445	756	250	327	111	160	14	197
Tb927.11.14330	121	125	60	62	48	78	89	137	44	51	78	58	121	125	60	62	48	78	89	137	44	51	78	58
Tb927.10.7560	0	1	1	0	1	0	2	1	1	0	1	1	0	1	1	0	1	0	2	1	1	0	1	1
Tb927.8.5570	0	0	0	0	1	0	4	0	1	2	0	0	0	0	0	0	1	0	4	0	1	2	0	0
Tb927.3.2380	401	383	220	428	528	838	252	253	344	151	42	200	401	383	220	428	528	838	252	253	344	151	42	200
Tb927.7.3370	1	0	0	0	0	0	3	0	0	0	0	0	1	0	0	0	0	0	3	0	0	0	0	0
Tb927.4.2770	0	0	1	0	0	0	2	1	0	0	0	0	0	0	1	0	0	0	2	1	0	0	0	0
Tb927.2.3190	62	63	42	72	80	150	10	93	23	10	3	30	62	63	42	72	80	150	10	93	23	10	3	30
Tb927.11.12950	79	91	65	114	109	201	2	108	4	0	0	58	79	91	65	114	109	201	2	108	4	0	0	58
Tb927.3.4920	252	276	143	277	376	570	157	401	338	105	53	224	252	276	143	277	376	570	157	401	338	105	53	224
Tb927.8.6980	0	0	0	0	0	0	3	2	2	2	0	1	0	0	0	0	0	0	3	2	2	2	0	1
Tb927.11.3650	96	149	68	120	162	265	7	185	94	3	7	83	96	149	68	120	162	265	7	185	94	3	7	83
Tb927.7.580	29	58	24	34	44	79	0	11	0	0	0	8	29	58	24	34	44	79	0	11	0	0	0	8
Tb927.6.2450	2	1	0	0	2	5	6	1	0	2	0	0	2	1	0	0	2	5	6	1	0	2	0	0
Tb927.10.11430	0	0	0	0	0	0	0	0	0	0	0	1	0	0	0	0	0	0	0	0	0	0	0	1
Tb927.10.16420	0	0	0	0	0	0	0	0	0	0	0	0	0	0	0	0	0	0	0	0	0	0	0	0
Tb927.8.1660	0	1	0	1	1	1	1	0	0	0	0	0	0	1	0	1	1	1	1	0	0	0	0	0
Tb927.8.4290	253	279	183	357	305	667	125	159	333	84	36	85	253	279	183	357	305	667	125	159	333	84	36	85
Tb927.8.1665	0	1	0	0	1	0	5	0	0	1	0	0	0	1	0	0	1	0	5	0	0	1	0	0
Tb927.10.10810	0	2	1	0	1	0	3	1	1	0	0	0	0	2	1	0	1	0	3	1	1	0	0	0
Tb927.6.1180	0	1	1	0	0	1	9	1	2	1	0	0	0	1	1	0	0	1	9	1	2	1	0	0
Tb11.02.5410	0	0	0	0	0	0	5	1	0	1	0	0	0	0	0	0	0	0	5	1	0	1	0	0
Tb927.4.2480	187	250	129	202	216	453	198	167	866	122	81	87	187	250	129	202	216	453	198	167	866	122	81	87
Tb927.2.3440	162	192	101	230	260	369	4	229	72	7	8	131	162	192	101	230	260	369	4	229	72	7	8	131
Tb927.3.2560	0	0	0	0	0	0	0	0	0	0	0	0	4	5	2	2	4	13	8	5	1	2	0	0
Tb927.2.3330	22	12	9	19	21	43	2	1	2	0	0	0	22	12	9	19	21	43	2	1	2	0	0	0
Tb927.10.14480	32	40	25	55	39	89	2	8	0	0	0	11	32	40	25	55	39	89	2	8	0	0	0	11
Tb927.11.670	0	1	0	0	0	0	3	1	0	1	0	0	0	1	0	0	0	0	3	1	0	1	0	0
Tb927.9.17460	0	0	0	0	0	0	0	0	0	0	0	0	0	0	0	0	0	0	4	0	0	0	0	0
Tb927.1.610	27	32	26	25	51	75	11	6	1	7	1	5	27	32	26	25	51	75	11	6	1	7	1	5
Tb927.6.2230	0	2	0	1	1	1	3	3	6	0	0	0	0	2	0	1	1	1	3	3	6	0	0	0
Tb927.6.2980	17	30	24	17	25	44	5	2	1	1	0	0	17	30	24	17	25	44	5	2	1	1	0	0
Tb927.4.500	0	0	0	0	0	0	4	0	1	0	0	0	0	0	0	0	0	0	4	0	1	0	0	0
Tb927.9.11140	82	113	67	94	114	169	5	0	1	0	0	0	82	113	67	94	114	169	5	0	1	0	0	0
Tb927.2.4870	235	265	146	286	304	560	125	194	161	94	9	133	235	265	146	286	304	560	125	194	161	94	9	133
Tb927.6.1980	0	0	1	0	1	0	7	0	1	1	0	0	0	0	1	0	1	0	7	0	1	1	0	0
Tb927.6.5400	0	0	0	0	0	0	0	0	0	0	0	0	0	0	0	0	0	0	0	0	0	0	0	0
Tb927.9.14515	2	1	1	0	0	1	7	0	1	0	0	0	2	1	1	0	0	1	7	0	1	0	0	0
Tb927.8.6440	71	67	47	74	86	130	33	51	14	39	0	18	71	67	47	74	86	130	33	52	14	39	0	18
Tb927.6.1760	20	17	14	23	30	30	13	29	101	4	13	18	20	17	14	23	30	30	13	29	101	4	13	18
Tb927.11.18480	0	0	0	0	0	0	0	0	0	0	0	0	0	0	0	0	0	0	0	0	0	0	0	0
Tb927.9.9390	0	0	0	0	0	0	0	0	0	0	0	0	3	10	1	0	3	1	17	9	2	1	0	2
Tb927.7.4060	0	0	0	0	0	0	1	0	0	0	1	1	721	871	485	949	1159	1733	677	797	1671	444	239	551
Tb927.11.8290	106	98	80	102	129	152	146	143	57	73	4	61	106	98	80	102	129	152	146	143	57	73	4	61
Tb927.11.5800	1	2	0	1	1	0	4	0	1	0	1	0	1	2	0	1	1	0	4	0	1	0	1	0
Tb927.10.13720	0	0	0	0	0	1	7	1	1	0	0	0	0	0	0	0	0	1	7	1	1	0	0	0
Tb927.10.8760	143	155	111	132	205	251	75	65	163	23	21	48	143	155	111	132	205	251	75	65	163	23	21	48
Tb927.11.15310	1	2	0	0	0	2	8	0	1	1	1	0	1	2	0	0	0	2	8	0	1	1	1	0
Tb927.11.10140	15	24	16	15	14	34	7	0	0	0	0	0	15	24	16	15	14	34	7	0	0	0	0	0
Tb927.10.9540	2	2	0	1	0	2	5	2	2	0	0	0	2	2	0	1	0	2	5	2	2	0	0	0
Tb927.1.1340	0	0	1	0	0	1	2	0	0	0	0	0	0	0	1	0	0	1	2	0	0	0	0	0
Tb927.11.18440	0	0	0	0	0	0	0	0	0	0	0	0	0	0	0	0	0	0	0	0	0	0	0	0
Tb927.11.18330	0	2	0	0	0	0	5	0	0	0	0	0	0	2	0	0	0	0	5	0	0	0	0	0
Tb927.8.3800	62	66	28	80	76	133	16	16	112	7	15	10	62	66	28	80	76	133	16	16	112	7	15	10
Tb927.8.2400	142	129	116	142	160	247	60	79	182	27	14	46	142	129	116	142	160	247	60	79	182	27	14	46
Tb927.10.6610	0	3	0	0	0	0	5	0	0	0	0	0	0	3	0	0	0	0	5	0	0	0	0	0
Tb927.9.6710	116	160	89	146	171	262	48	31	154	24	7	18	116	160	89	146	171	262	48	31	154	24	7	18
Tb927.11.9960	182	171	112	220	211	269	193	247	203	98	29	132	182	171	112	220	211	269	193	247	203	98	29	132
Tb927.9.9170	37	62	26	39	63	111	58	39	1	35	0	25	37	62	26	39	63	111	58	39	1	35	0	25
Tb927.4.4500	5	2	0	3	2	3	3	0	1	0	0	0	5	2	0	3	2	3	3	0	1	0	0	0
Tb927.4.2950	0	0	0	0	0	1	2	0	1	0	0	0	0	0	0	0	0	1	2	0	1	0	0	0
Tb927.8.8320	58	62	41	63	72	147	60	108	135	44	11	87	58	62	41	63	72	147	60	108	135	44	11	87
Tb927.11.16470	1	2	0	0	2	0	2	1	0	0	0	0	1	2	0	0	2	0	2	1	0	0	0	0
Tb927.11.8740	92	125	79	128	144	241	53	31	132	29	10	17	92	125	79	128	144	241	53	31	132	29	10	17
Tb927.9.4620	39	55	20	32	60	91	31	8	199	22	13	2	39	55	20	32	60	91	31	8	199	22	13	2
Tb927.11.10490	0	1	0	0	1	0	1	1	1	0	0	0	0	1	0	0	1	0	1	1	1	0	0	0
Tb927.3.3160	1	0	0	0	0	1	11	0	2	0	0	0	1	0	0	0	0	1	11	0	2	0	0	0
Tb927.10.12520	0	1	2	0	0	1	5	0	2	0	0	0	0	1	2	0	0	1	5	0	2	0	0	0
Tb927.1.1120	2	1	0	0	0	1	0	2	0	1	0	0	2	1	0	0	0	1	0	2	0	1	0	0
Tb927.5.4610	0	0	0	0	0	0	0	0	0	0	0	0	0	0	0	0	0	0	0	0	0	0	0	0
Tb927.10.13130	1	0	1	0	0	0	3	1	0	0	0	0	1	0	1	0	0	0	3	1	0	0	0	0
Tb927.9.16220	0	0	0	0	0	1	0	1	1	0	0	0	0	1	0	0	0	1	0	1	1	0	0	1
Tb927.7.7440	0	2	0	0	0	1	2	2	3	0	0	1	0	2	0	0	0	1	2	2	3	0	0	1
Tb927.9.620	0	0	0	0	0	0	0	0	0	0	0	0	0	0	0	0	0	0	0	0	0	0	0	0
Tb927.3.1830	0	1	3	0	0	0	2	0	3	1	0	0	0	1	3	0	0	0	2	0	3	1	0	0
Tb927.10.15190	0	2	1	0	3	0	2	0	0	1	0	0	0	2	1	0	3	0	2	0	0	1	0	0
Tb927.7.1130	1	0	0	0	0	0	1	0	1	0	0	0	2	2	0	0	0	1	3	3	2	0	0	0
Tb927.7.1420	1	0	1	1	1	0	9	0	0	1	0	0	1	0	1	1	1	0	9	0	0	1	0	0
Tb927.10.12420	254	274	175	308	351	571	337	576	403	244	46	356	254	274	175	308	351	571	337	576	403	244	46	356
Tb927.9.13540	73	107	59	90	115	203	4	149	2	0	0	84	73	107	59	90	115	203	4	149	2	0	0	84
Tb927.7.5330	0	0	1	0	0	0	4	1	2	0	1	0	0	0	1	0	0	0	4	1	2	0	1	0
Tb927.11.720	252	244	143	244	245	444	109	106	97	47	6	38	252	244	143	244	245	444	109	106	97	47	6	38
Tb927.9.5390	46	67	29	63	61	97	5	24	0	1	0	7	46	67	29	63	61	97	5	24	0	1	0	7
Tb927.6.3800	0	0	0	0	0	0	1	0	0	0	0	0	37	64	42	53	62	133	16	93	5	0	2	36
Tb927.10.9490	0	0	0	0	0	0	0	0	0	0	0	0	0	0	0	0	0	0	0	0	0	0	0	0
Tb927.11.16660	1	2	0	0	0	0	1	0	0	0	0	1	1	2	0	0	0	0	1	0	0	0	0	1
Tb927.5.4070	0	1	0	0	0	0	4	1	1	0	0	0	0	1	0	0	0	0	4	1	1	0	0	0
Tb927.10.1170	2	0	0	0	1	0	6	0	0	1	1	0	2	0	0	0	1	0	6	0	0	1	1	0
Tb927.10.5120	164	155	114	190	210	317	151	80	433	90	46	48	164	155	114	190	210	317	151	80	433	90	46	48
Tb927.3.700	54	53	31	64	62	94	5	23	101	2	17	8	54	53	31	64	62	94	5	23	101	2	17	8
Tb927.9.15230	0	1	1	0	1	0	3	2	1	0	1	0	0	1	1	0	1	0	3	2	1	0	1	0
Tb927.5.1770	1	2	0	0	0	0	0	0	2	0	0	0	1	2	0	0	0	0	0	0	2	0	0	0
Tb927.10.2470	1	0	0	0	1	0	2	1	1	0	0	0	1	0	0	0	1	0	2	1	1	0	0	0
Tb927.2.1200	2	6	1	0	2	1	19	2	6	1	2	0	2	9	2	0	4	2	23	4	8	2	2	0
Tb927.5.5210	0	1	0	0	0	4	1	1	0	0	0	0	0	1	0	0	1	5	5	1	0	0	0	0
Tb927.6.4460	0	0	0	0	0	0	0	0	0	0	0	0	2	5	2	1	0	1	12	4	2	1	0	1
Tb927.10.2640	23	25	16	35	24	52	11	9	1	4	0	12	23	25	16	35	24	52	11	9	1	4	0	12
Tb927.3.3570	118	134	75	122	124	221	197	22	149	95	16	9	118	134	75	122	124	221	197	22	149	95	16	9
Tb927.11.620	66	69	45	64	113	148	41	240	119	32	10	113	66	69	45	64	113	148	41	240	119	32	10	113
Tb927.2.5040	8	2	3	3	3	6	4	2	0	1	0	1	8	2	3	3	3	6	4	2	0	1	0	1
Tb927.11.4860	68	74	51	62	97	151	15	32	47	6	7	12	68	74	51	62	97	151	15	32	47	6	7	12
Tb927.5.790	2	1	0	0	0	2	5	1	1	0	0	0	2	1	0	0	0	2	5	1	1	0	0	0
Tb927.11.12310	1	1	0	0	0	0	4	1	2	0	0	0	1	1	0	0	0	0	4	1	2	0	0	0
Tb927.7.1260	0	3	0	0	0	0	3	1	1	0	1	0	77	74	45	88	105	175	70	55	1	39	2	35
Tb927.8.3110	0	0	2	2	0	0	4	2	0	1	0	1	0	0	2	2	0	0	4	2	0	1	0	1
Tb927.10.9140	0	0	1	0	4	4	1	3	4	3	0	1	0	0	1	0	4	4	1	3	4	3	0	1
Tb927.4.5630	0	0	0	0	0	0	0	0	0	0	1	0	0	0	0	0	0	0	0	0	0	0	1	0
Tb927.7.6420	0	0	0	0	0	0	1	2	0	1	1	0	0	0	0	0	0	0	1	2	0	1	1	0
Tb927.8.3910	0	0	0	0	0	0	2	0	2	0	0	0	1	1	0	1	1	1	3	4	3	1	1	0
Tb927.8.1980	0	0	1	0	8	3	4	2	1	2	1	1	0	0	1	0	8	3	4	2	1	2	1	1
Tb927.11.11360	0	0	0	0	1	0	1	2	0	1	0	0	153	193	113	181	240	300	3	3	4	1	0	0
Tb927.5.4290	29	25	25	19	40	75	3	11	0	2	0	4	29	25	25	19	40	75	3	11	0	2	0	4
Tb927.10.1390	21	18	15	17	23	48	3	34	14	0	1	17	21	18	15	17	23	48	3	34	14	0	1	17
Tb927.11.7380	30	24	16	17	37	52	3	3	0	1	1	10	30	24	16	17	37	52	3	3	0	1	1	10
Tb927.9.330	0	0	0	0	0	0	1	2	3	0	0	0	0	0	0	0	0	0	1	2	3	0	0	0
Tb927.10.3570	0	0	0	0	0	0	1	0	0	0	0	0	0	0	0	0	0	0	1	0	0	0	0	0
Tb927.5.1510	49	61	34	83	80	108	7	17	85	0	17	8	49	61	34	83	80	108	7	17	85	0	17	8
Tb927.1.2780	0	1	0	0	0	0	1	0	0	0	0	0	516	545	334	562	701	1105	217	368	613	147	80	229
Tb927.1.3250	1	2	0	0	1	0	3	1	0	0	0	0	1	2	0	0	1	0	3	1	0	0	0	0
Tb927.9.7390	0	0	0	0	0	0	0	0	0	0	0	0	0	0	0	0	0	0	0	0	0	0	0	0
Tb927.9.7820	23	24	8	20	22	32	444	298	862	557	322	275	23	24	8	20	22	32	444	298	862	557	322	275
Tb927.4.880	95	79	55	119	122	180	37	11	93	19	9	9	95	79	55	119	122	180	37	11	93	19	9	9
Tb927.11.7560	1	0	1	0	0	0	3	1	0	1	0	0	1	0	1	0	0	0	3	1	0	1	0	0
Tb927.8.3230	0	2	0	0	0	0	3	1	0	0	1	0	0	2	0	0	0	0	3	1	0	0	1	0
Tb927.10.14240	373	454	249	442	603	850	338	530	560	359	103	414	373	454	249	442	603	850	338	530	560	359	103	414
Tb927.4.5750	1	0	1	1	0	0	2	0	0	0	0	0	1	0	1	1	0	0	2	0	0	0	0	0
Tb927.11.9150	0	1	0	0	0	0	3	0	2	0	0	0	0	1	0	0	0	0	3	0	2	0	0	0
Tb927.6.520	243	262	169	343	296	496	135	197	127	112	18	87	252	267	173	347	299	503	137	200	133	114	18	90
Tb927.9.16910	0	0	0	0	0	0	0	0	0	1	0	0	0	0	0	0	0	0	1	0	0	1	0	0
Tb927.8.4930	9	8	0	5	7	14	6	1	0	0	0	0	9	8	0	5	7	14	6	1	0	0	0	0
Tb927.8.170	0	0	0	0	0	0	0	0	0	0	0	0	0	0	0	0	0	0	0	0	0	0	0	0
Tb927.7.2810	108	109	61	107	185	252	3	277	75	0	3	156	108	109	61	107	185	252	3	277	75	0	3	156
Tb927.7.3140	126	109	89	127	144	225	29	88	1	24	0	47	126	109	89	127	144	225	29	88	1	24	0	47
Tb927.11.14910	0	0	0	0	0	2	6	1	0	0	1	0	0	0	0	0	0	2	6	1	0	0	1	0
Tb927.9.5890	30	40	9	35	49	56	7	0	1	0	0	0	30	40	9	35	49	56	7	0	1	0	0	0
Tb927.10.14100	220	218	111	257	291	356	81	89	44	50	6	17	220	218	111	257	291	356	82	89	44	50	6	17
Tb927.3.4240	42	49	19	36	53	68	60	37	15	33	1	23	42	49	19	36	53	68	60	37	15	33	1	23
Tb927.8.6060	32	59	38	58	68	112	89	55	10	36	0	23	32	59	38	58	68	112	89	55	10	36	0	23
Tb927.3.4710	83	94	52	94	132	139	18	32	0	18	0	19	83	94	52	94	132	139	18	32	0	18	0	19
Tb927.1.1470	0	1	0	0	0	0	1	0	1	0	0	0	0	1	0	0	0	0	1	0	1	0	0	0
Tb927.6.3110	92	105	61	83	125	167	54	57	15	28	3	39	92	105	61	83	125	167	54	57	15	28	3	39
Tb927.10.11990	0	1	1	0	0	2	10	1	2	0	1	1	0	1	1	0	0	2	10	1	2	0	1	1
Tb927.5.4920	0	0	0	0	0	0	2	0	0	0	0	0	0	0	0	0	0	0	2	0	0	0	0	0
Tb927.10.1820	16	9	4	8	15	14	5	0	106	0	10	2	16	9	4	8	15	14	5	0	106	0	10	2
Tb927.11.13040	0	0	0	0	0	0	0	0	0	0	0	0	1	4	1	1	0	0	14	2	4	1	2	0
Tb927.8.280	0	0	0	0	0	0	0	0	0	0	0	0	0	0	0	0	0	0	0	0	0	0	0	0
Tb927.11.17200	0	0	0	0	0	0	0	0	0	0	0	0	0	0	0	0	0	0	0	0	0	0	0	0
Tb927.11.17750	0	5	0	0	1	0	2	1	0	0	0	0	0	5	0	0	1	0	2	1	0	0	0	0
Tb927.11.9240	0	1	0	0	0	0	6	0	0	0	0	0	0	1	0	0	0	0	6	0	0	0	0	0
Tb927.7.4880	58	67	45	68	61	88	25	11	2	21	0	8	58	67	45	68	61	88	25	11	2	21	0	8
Tb927.10.2790	0	0	0	0	1	0	3	0	1	0	0	0	0	0	0	0	1	0	3	0	1	0	0	0
Tb927.11.8200	1	2	2	0	1	1	2	2	2	1	0	0	1	2	2	0	1	1	2	2	2	1	0	0
Tb927.11.10960	10	5	3	5	6	13	7	2	6	7	4	2	10	5	3	5	6	13	7	2	6	7	4	2
Tb927.9.6270	0	1	0	1	0	0	3	3	1	1	1	0	0	1	0	1	0	0	3	3	1	1	1	0
Tb927.9.1130	0	0	0	0	0	0	0	0	0	0	0	0	0	0	0	0	0	0	0	0	0	0	0	0
Tb927.8.2180	0	1	1	0	0	3	1	2	0	1	1	0	0	1	1	0	0	3	1	2	0	1	1	0
Tb927.7.2760	31	32	19	29	41	81	33	0	0	7	1	0	31	32	19	29	41	81	33	0	0	7	1	0
Tb927.10.13730	1	0	1	1	11	18	2	6	2	4	0	4	1	0	1	1	11	18	2	6	2	4	0	4
Tb927.4.4080	101	105	52	113	138	221	11	101	54	2	2	63	101	105	52	113	138	221	11	101	54	2	2	63
Tb927.11.9330	0	0	0	0	1	0	3	2	0	0	1	0	0	0	0	0	1	0	3	2	0	0	1	0
Tb927.8.7070	208	277	140	316	341	505	79	115	13	37	0	62	208	277	140	316	341	505	79	115	13	37	0	62
Tb927.8.7910	0	0	0	0	0	1	0	0	1	0	0	0	6	15	2	5	5	14	1	4	1	1	0	3
Tb927.9.1970	0	1	0	1	0	0	0	0	1	0	0	1	0	1	0	1	0	0	0	0	1	0	0	1
Tb927.10.11700	0	0	1	0	0	1	8	2	0	1	0	1	0	0	1	0	0	1	8	2	0	1	0	1
Tb927.7.5930	0	3	0	3	1	4	2	5	1	2	0	0	1	5	2	4	3	6	12	12	2	3	4	2
Tb927.8.820	112	77	70	106	94	197	38	36	120	13	12	18	112	77	70	106	94	197	38	36	120	13	12	18
Tb927.10.6570	27	27	19	32	20	59	74	17	1	56	0	6	27	27	19	32	20	59	74	17	1	56	0	6
Tb927.9.8700	32	33	18	59	55	69	28	5	67	16	15	5	32	33	18	59	55	69	28	5	67	16	15	5
Tb927.1.2070	0	2	1	0	0	0	1	0	0	0	0	0	0	2	1	0	0	0	1	0	0	0	0	0
Tb927.4.3360	0	3	1	0	0	0	4	1	0	1	0	0	0	3	1	0	0	0	4	1	0	1	0	0
Tb927.11.2260	18	27	12	23	31	39	5	9	1	0	0	4	18	27	12	23	31	39	5	9	1	0	0	4
Tb927.11.6290	95	108	67	106	121	241	22	24	52	22	11	15	95	108	67	106	121	241	22	24	52	22	11	15
Tb927.10.15670	9	16	11	10	16	19	4	1	12	1	1	0	9	16	11	10	16	19	4	1	12	1	1	0
Tb927.3.2710	0	2	1	1	0	0	4	0	1	1	0	0	0	2	1	1	0	0	4	0	1	1	0	0
Tb927.2.2120	14	18	7	21	27	44	6	1	100	0	22	1	14	18	7	21	27	44	6	1	100	0	22	1
Tb927.7.5680	0	1	0	0	0	1	5	0	1	0	1	0	0	1	0	0	0	1	5	0	1	0	1	0
Tb927.10.260	52	66	34	66	89	104	21	0	2	13	0	0	52	66	34	66	89	104	21	0	2	13	0	0
Tb927.7.7270	174	152	117	189	198	329	440	481	313	340	46	244	174	152	117	189	198	329	440	481	313	340	46	244
Tb927.5.150	31	24	15	38	38	63	67	13	2	30	0	4	31	24	15	38	38	64	68	14	2	31	0	4
Tb927.10.9700	0	1	0	0	0	0	3	0	2	0	0	0	0	1	0	0	0	0	3	0	2	0	0	0
Tb927.6.1510	97	111	70	113	138	241	99	381	16	32	1	211	97	111	70	113	138	241	99	381	16	32	1	211
Tb927.3.1060	0	0	0	0	0	0	2	0	0	1	0	0	0	0	0	0	0	0	2	0	0	1	0	0
Tb927.9.10310	0	0	0	0	0	1	1	0	1	0	0	0	0	0	0	0	0	1	1	0	1	0	0	0
Tb927.11.5120	4	9	2	8	1	11	6	4	0	1	1	1	4	9	2	8	1	11	6	4	0	1	1	1
Tb927.10.3430	0	1	0	0	0	0	3	0	0	0	0	0	0	1	0	0	0	0	3	0	0	0	0	0
Tb927.5.2530	0	0	0	0	0	0	2	0	0	0	0	0	0	0	0	0	0	0	2	0	0	0	0	0
Tb927.9.17630	0	1	0	0	0	0	2	0	1	0	0	0	0	1	0	0	0	0	2	0	1	0	0	0
Tb927.9.17320	12	14	9	13	8	19	18	29	9	10	35	14	12	14	9	13	8	19	18	29	9	10	35	14
Tb927.5.3660	109	157	89	109	170	291	146	145	232	85	24	64	109	157	89	109	170	291	146	145	232	85	24	64
Tb927.5.3910	47	68	39	74	103	164	114	143	56	65	3	81	47	68	39	74	103	164	114	143	56	65	3	81
Tb927.11.4290	1	1	0	0	0	0	3	2	1	0	0	0	1	1	0	0	0	0	3	2	1	0	0	0
Tb927.2.5860	10	4	6	7	7	13	4	3	5	1	2	0	10	4	6	7	7	13	4	3	5	1	2	0
Tb927.11.16570	29	47	21	32	56	68	5	5	2	1	0	0	29	47	21	32	56	68	5	5	2	1	0	0
Tb927.4.240	0	0	0	0	0	0	1	0	1	0	1	0	4	15	4	1	0	2	35	3	5	1	5	0
Tb927.3.5830	0	2	0	0	0	0	3	0	0	0	0	0	0	2	0	0	0	0	3	0	0	0	0	0
Tb927.11.9820	0	0	0	0	0	1	4	1	0	0	0	0	0	0	0	0	0	1	4	1	0	0	0	0
Tb927.3.930	1	1	0	0	1	0	7	0	0	0	0	0	1	1	0	0	1	0	7	0	0	0	0	0
Tb927.11.2840	10	10	13	5	6	20	2	3	8	0	1	6	10	10	13	5	6	20	2	3	8	0	1	6
Tb927.11.6830	78	93	62	106	124	199	154	182	276	94	19	93	78	93	62	106	124	199	154	182	276	94	19	93
Tb927.8.4330	191	221	106	181	284	528	23	2	4	3	0	0	191	221	106	181	284	528	23	2	4	3	0	0
Tb927.9.10170	77	119	66	98	105	192	18	37	207	2	18	44	77	119	66	98	105	192	18	37	207	2	18	44
Tb927.8.5320	2	0	0	0	0	0	2	0	0	0	0	0	2	0	0	0	0	0	2	0	0	0	0	0
Tb927.10.7730	0	0	1	0	0	0	3	0	1	0	0	0	0	0	1	0	0	0	3	0	1	0	0	0
Tb927.8.8130	0	1	1	0	1	0	5	1	1	0	1	1	0	1	1	0	1	0	5	1	1	0	1	1
Tb927.10.7220	255	296	176	292	372	518	59	155	99	25	5	87	255	296	176	292	372	518	59	155	99	25	5	87
Tb927.4.2540	80	76	47	112	103	199	47	28	126	40	36	25	80	76	47	112	103	199	47	28	126	40	36	25
Tb927.4.2010	228	280	151	281	321	481	72	289	14	38	6	187	228	280	151	281	321	481	72	289	14	38	6	187
Tb927.5.3000	1	0	1	0	0	0	2	2	1	1	0	2	1	0	1	0	0	0	2	2	1	1	0	2
Tb927.11.4470	0	1	0	2	2	0	4	0	1	1	0	0	0	1	0	2	2	0	4	0	1	1	0	0
Tb927.8.6660	53	58	36	71	66	125	66	37	60	73	6	32	53	58	36	71	66	125	66	37	60	73	6	32
Tb927.9.5700	0	4	2	0	0	2	5	2	0	1	2	1	0	4	2	0	0	2	5	2	0	1	2	1
Tb927.10.6230	4	1	2	11	4	2	3	0	1	0	0	0	4	1	2	11	4	2	3	0	1	0	0	0
Tb927.9.18010	0	0	0	0	0	0	4	1	1	0	0	0	0	0	0	0	0	0	4	1	1	0	0	0
Tb927.11.11170	36	35	12	24	35	44	38	21	8	5	1	4	36	35	12	24	35	44	38	21	8	5	1	4
Tb927.10.9890	0	0	0	0	0	0	1	0	0	0	1	0	0	0	0	0	0	0	1	0	0	0	1	0
Tb927.7.7120	0	0	0	0	1	0	2	0	0	0	0	2	0	0	0	0	1	0	2	0	0	0	0	2
Tb927.10.11600	0	0	0	0	0	0	8	0	1	0	0	1	0	0	0	0	0	0	8	0	1	0	0	1
Tb927.1.5120	0	1	0	0	0	0	2	0	0	0	0	0	0	1	0	0	0	0	2	0	0	0	0	0
Tb927.9.430	0	1	0	0	0	0	0	0	0	1	0	0	0	1	0	0	0	0	0	0	0	1	0	0
Tb927.4.4360	0	1	0	0	0	0	3	0	1	0	0	1	0	1	0	0	0	0	3	0	1	0	0	1
Tb927.7.2010	0	0	1	0	0	0	2	0	0	0	0	0	27	46	10	26	35	51	51	13	75	21	17	12
Tb927.6.860	12	26	19	17	31	29	5	2	0	0	0	1	12	26	19	17	31	29	5	2	0	0	0	1
Tb927.7.1300	431	429	264	429	589	926	379	833	581	327	120	487	431	429	264	429	589	926	379	833	581	327	120	487
Tb927.7.6900	0	1	0	0	0	0	4	1	0	1	0	0	0	1	0	0	0	0	4	1	0	1	0	0
Tb927.10.14390	0	0	0	0	0	0	2	0	0	1	0	0	0	0	0	0	0	0	2	0	0	1	0	0
Tb927.6.730	1	1	1	0	0	0	5	1	1	1	0	0	1	1	1	0	0	0	5	1	1	1	0	0
Tb927.7.6650	0	2	1	1	0	0	5	3	0	0	1	1	0	2	1	1	0	0	5	3	0	0	1	1
Tb927.7.6300	0	1	0	1	0	0	1	0	0	0	0	0	0	1	0	1	0	0	1	0	0	0	0	0
Tb927.8.4740	0	0	0	0	0	0	0	0	0	0	0	0	21	27	19	18	30	37	40	61	4	41	3	49
Tb927.5.300b	0	0	0	0	0	0	0	0	0	0	0	0	0	0	0	0	0	2	3	2	0	0	0	0
Tb927.6.5610	0	0	0	0	0	0	0	0	0	0	0	0	0	0	0	0	0	0	0	0	0	0	0	0
Tb927.10.15400	0	0	0	0	0	1	1	3	1	0	0	0	0	0	0	0	0	1	1	3	1	0	0	0
Tb927.6.4690	2	2	1	1	0	0	6	1	1	0	0	1	2	2	1	1	0	0	6	1	1	0	0	1
Tb927.10.8150	20	27	16	38	40	65	6	15	2	9	2	0	20	27	16	38	40	65	6	15	2	9	2	0
Tb927.6.4870	0	0	0	0	0	0	0	0	0	0	0	0	194	290	144	237	313	418	80	156	9	43	0	60
Tb927.9.13150	0	2	0	0	0	0	4	1	0	1	0	0	0	2	0	0	0	0	4	1	0	1	0	0
Tb927.10.4420	2	4	0	1	1	4	1	4	7	2	3	0	2	4	0	1	1	4	1	4	8	2	4	0
Tb927.11.10770	0	2	1	0	0	0	10	1	1	1	0	0	0	2	1	0	0	0	10	1	1	1	0	0
Tb927.6.3610	90	110	70	120	140	200	56	72	192	49	20	32	90	110	70	120	140	200	56	72	192	49	20	32
Tb927.9.12200	1	0	0	0	0	1	0	0	0	0	0	0	12	12	2	6	7	15	2	3	11	1	4	2
Tb927.9.3620	167	156	106	186	246	291	62	101	0	32	0	60	167	156	106	186	246	291	62	101	0	32	0	60
Tb927.11.13230	89	139	66	136	117	169	65	168	107	36	25	72	89	139	66	136	117	169	65	168	107	36	25	72
Tb927.6.4640	19	26	13	12	32	28	4	1	0	0	1	0	19	26	13	12	32	28	4	1	0	0	1	0
Tb927.4.4710	1	0	0	0	0	1	4	2	3	0	0	0	1	0	0	0	0	1	4	2	3	0	0	0
Tb927.8.2960	0	3	1	0	0	0	2	0	1	0	0	1	0	3	1	0	0	0	2	0	1	0	0	1
Tb927.11.17430	0	0	0	0	0	0	0	0	0	0	0	0	0	0	0	0	0	0	0	0	0	0	0	0
Tb927.11.17920	0	2	0	0	0	0	1	0	2	0	0	0	0	2	0	0	0	0	1	0	2	0	0	0
Tb927.1.3400	230	249	171	270	394	575	184	93	175	120	40	48	230	249	171	270	394	575	184	93	175	120	40	48
Tb927.3.1990	578	568	362	628	813	1255	334	476	769	311	101	322	578	568	362	628	813	1255	334	476	769	311	101	322
Tb927.11.15110	0	0	0	0	0	0	4	0	0	0	0	0	0	0	0	0	0	0	4	0	0	0	0	0
Tb927.11.15690	1	1	0	0	0	0	4	0	3	0	0	0	1	1	0	0	0	0	4	0	3	0	0	0
Tb927.1.1660	419	411	291	473	546	877	437	404	281	329	36	220	419	411	291	473	546	877	437	404	281	329	36	220
Tb927.11.16340	53	69	29	49	78	100	35	55	2	51	1	23	53	69	29	49	78	100	35	55	2	51	1	23
Tb927.10.5480	0	0	0	0	0	1	2	0	0	0	0	0	0	3	0	0	0	1	7	0	0	0	0	0
Tb927.1.1930	0	1	0	0	1	2	4	1	0	1	0	0	0	1	0	0	1	2	4	1	0	1	0	0
Tb927.11.7170	2	1	0	0	0	0	8	0	0	0	0	0	2	1	0	0	0	0	8	0	0	0	0	0
Tb927.10.13920	15	17	8	18	22	28	2	0	0	0	0	0	15	17	8	18	22	28	2	0	0	0	0	0
Tb927.7.2150	35	23	17	32	46	72	11	59	23	6	5	23	35	23	17	32	46	72	11	59	23	6	5	23
Tb927.9.1700	0	1	0	0	0	0	2	1	1	0	0	0	0	1	0	0	0	0	2	1	1	0	0	0
Tb927.11.12110	1	3	0	0	1	0	4	2	0	0	1	0	1	3	0	0	1	0	4	2	0	0	1	0
Tb927.11.17690	0	0	0	0	0	0	0	0	0	0	0	0	0	0	0	0	0	0	0	0	0	0	0	0
Tb927.3.1660	122	110	72	133	132	153	106	150	65	42	3	93	122	110	72	133	132	153	106	150	65	42	3	93
Tb927.8.7210	35	21	21	26	56	60	34	43	0	24	0	22	35	21	21	26	56	60	34	43	0	24	0	22
Tb927.5.1980	24	24	20	16	44	67	16	120	65	15	14	93	24	24	20	16	44	67	16	120	65	15	14	93
Tb927.3.3290	17	28	16	23	30	64	131	38	126	84	13	19	17	28	16	23	30	64	131	38	126	84	13	19
Tb927.7.5100	5	16	6	12	22	25	15	17	2	7	1	21	5	16	6	12	22	25	15	17	2	7	1	21
Tb927.3.4010	36	30	29	56	27	56	8	1	2	6	1	1	36	30	29	56	27	56	8	1	2	6	1	1
Tb927.5.630	1	0	0	0	2	0	5	2	0	0	0	3	1	1	1	0	3	0	8	3	0	0	0	4
Tb927.10.850	0	1	0	0	0	0	6	0	1	0	0	1	0	1	0	0	0	0	6	0	1	0	0	1
Tb927.8.610	101	96	73	143	165	215	6	127	2	0	0	61	101	96	73	143	165	215	6	127	2	0	0	61
Tb927.8.340	0	0	0	0	0	0	0	0	0	0	0	0	0	0	0	0	0	0	0	0	0	0	0	0
Tb927.3.5630	211	238	136	216	280	410	6	30	165	1	12	8	211	238	136	216	280	410	6	30	165	1	12	8
Tb927.11.9360	46	54	43	71	96	112	6	12	101	2	11	4	46	54	43	71	96	112	6	12	101	2	11	4
Tb927.7.2480	8	9	1	9	6	12	1	1	62	0	3	0	8	9	1	9	6	12	1	1	62	0	3	0
Tb927.7.2370	0	0	0	0	0	0	2	0	0	0	0	0	0	3	0	1	0	0	6	1	0	0	0	0
Tb927.9.15000	46	61	34	47	63	83	20	38	232	14	30	15	46	61	34	47	63	83	20	38	232	14	30	15
Tb927.7.1930	1	1	0	2	0	0	3	1	0	0	0	0	1	1	0	2	0	0	3	1	0	0	0	0
Tb927.10.10160	64	50	41	82	86	151	77	28	0	30	0	13	64	50	41	82	86	151	77	28	0	30	0	13
Tb927.3.1520	0	0	0	0	0	0	0	0	0	0	0	0	0	0	0	0	0	0	4	4	0	0	1	0
Tb927.5.5150	0	0	0	0	0	0	0	0	0	0	0	0	0	0	0	0	0	0	0	0	0	0	0	0
Tb927.3.1525	86	90	72	95	118	200	10	63	40	8	6	48	105	116	100	101	132	236	14	85	51	9	6	59
Tb927.5.1180	1	0	0	0	1	2	4	0	1	0	0	0	1	0	0	0	1	2	4	0	1	0	0	0
Tb927.6.3260	131	126	77	139	179	245	54	112	242	33	20	56	131	126	77	139	179	245	54	112	242	33	20	56
Tb927.3.3740	19	12	9	14	20	25	3	6	83	0	6	1	19	12	9	14	20	25	3	6	83	0	6	1
Tb927.2.5250	5	10	5	13	16	18	2	14	1	0	0	8	5	10	5	13	16	18	2	14	1	0	0	8
Tb927.9.15810	0	0	0	0	0	0	0	0	0	0	0	0	0	0	0	0	0	0	0	0	0	0	0	0
Tb927.2.220	0	1	0	0	0	0	0	2	0	1	1	0	5	22	2	0	0	5	44	8	5	2	5	0
Tb927.10.9950	0	1	0	0	0	0	2	0	3	0	1	0	0	1	0	0	0	0	2	0	3	0	1	0
Tb927.3.1290	152	205	99	147	284	432	31	106	266	12	12	33	152	205	99	147	284	432	31	106	266	12	12	33
Tb927.10.2130	3	1	3	4	9	5	2	2	1	0	1	0	3	1	3	4	9	5	2	2	1	0	1	0
Tb927.5.1230	11	23	12	25	30	72	20	2	2	5	0	0	11	23	12	25	30	72	20	2	2	5	0	0
Tb927.11.14270	0	1	0	1	2	0	8	1	4	0	1	0	0	1	0	1	2	0	8	1	4	0	1	0
Tb927.7.3680	0	2	0	0	0	0	5	0	0	0	1	0	0	2	0	0	0	0	5	0	0	0	1	0
Tb927.7.610	48	44	40	61	83	122	28	52	2	23	2	20	48	44	40	61	83	122	28	52	2	23	2	20
Tb927.10.11380	2	4	1	0	0	3	9	1	3	0	1	2	2	4	1	0	0	3	9	1	3	0	1	2
Tb927.11.6330	1	4	2	1	0	4	6	0	0	0	0	0	1	4	2	1	0	4	6	0	0	0	0	0
Tb927.11.6620	0	2	1	0	0	0	5	1	0	0	0	1	0	2	1	0	0	0	5	1	0	0	0	1
Tb927.8.1580	2	0	0	0	0	0	1	0	0	0	0	0	2	0	0	0	0	0	1	0	0	0	0	0
Tb927.10.2460	0	0	0	0	0	0	0	0	1	0	0	0	0	0	0	0	0	0	0	0	1	0	0	0
Tb927.8.4100	0	0	0	0	0	0	0	0	0	0	0	0	0	3	1	0	0	1	12	0	1	1	0	0
Tb927.11.16800	0	4	0	3	2	8	5	9	3	8	6	3	0	4	0	3	2	8	5	9	3	8	6	3
Tb927.11.14310	51	29	13	40	32	66	5	82	0	0	0	88	51	29	13	40	32	66	5	82	0	0	0	88
Tb927.3.2360	0	1	0	0	0	1	3	3	0	0	0	0	0	1	0	0	0	1	3	3	0	0	0	0
Tb927.9.7020	64	70	45	88	76	149	181	23	0	96	1	21	64	70	45	88	76	149	181	23	0	96	1	21
Tb927.4.2710	44	76	31	56	31	94	21	41	11	16	0	25	44	76	31	56	31	94	21	41	11	16	0	25
Tb927.11.1810	28	48	20	38	46	71	410	292	418	325	131	240	28	48	20	38	46	71	410	292	418	325	131	240
Tb927.10.7500	217	255	146	271	286	465	6	77	0	10	0	37	217	255	146	271	286	465	6	77	0	10	0	37
Tb927.8.5510	33	29	30	35	44	71	29	31	0	32	0	25	33	29	30	35	44	71	29	31	0	32	0	25
Tb927.7.3420	300	414	190	407	519	723	467	340	228	264	34	232	300	414	190	407	519	723	467	340	228	264	34	232
Tb927.7.4430	73	75	52	95	137	148	205	9	87	127	6	5	73	75	52	95	137	148	205	9	87	127	6	5
Tb927.10.3510	0	0	0	0	0	0	0	1	0	0	0	0	0	0	0	0	0	0	0	1	0	0	0	0
Tb927.10.14710	0	0	0	0	0	0	1	0	1	0	0	0	0	2	0	1	0	0	2	1	1	2	0	0
Tb927.8.3770	59	63	34	68	81	118	2	27	0	0	0	8	59	63	34	68	81	118	2	27	0	0	0	8
Tb927.3.4900	0	2	1	0	3	1	6	0	0	0	0	0	0	2	1	0	3	1	6	0	0	0	0	0
Tb927.6.290	0	2	0	0	1	0	1	1	1	0	0	1	0	2	0	0	1	0	4	2	1	0	0	3
Tb927.11.3670	66	91	51	77	98	165	41	61	79	32	14	32	66	91	51	77	98	165	41	61	79	32	14	32
Tb927.7.6260	68	71	49	91	121	225	86	36	19	56	6	15	68	71	49	91	121	225	86	36	19	56	6	15
Tb927.9.11830	0	1	0	0	0	0	4	1	1	0	0	0	0	1	0	0	0	0	4	1	1	0	0	0
Tb927.6.2430	33	58	26	49	49	69	6	65	1	2	7	22	33	58	26	49	49	69	6	65	1	2	7	22
Tb927.9.11780	0	1	0	0	0	0	4	1	0	0	1	0	0	1	0	0	0	0	4	1	0	0	1	0
Tb927.10.16400	0	0	0	0	0	0	0	0	1	0	0	0	0	0	0	0	0	0	0	0	1	0	0	0
Tb927.6.1160	0	0	0	0	2	7	4	3	1	0	0	0	0	0	0	0	2	7	4	3	1	0	0	0
Tb927.8.1680	19	35	20	29	31	33	2	8	0	1	0	3	19	35	20	29	31	33	2	8	0	1	0	3
Tb927.3.2500	51	45	25	38	58	94	13	52	72	8	6	29	53	46	25	38	59	94	13	52	74	8	6	29
Tb927.2.3310	0	0	0	0	0	0	0	0	0	0	0	0	0	0	0	0	0	1	6	0	0	0	0	1
Tb927.9.10660	0	1	0	1	1	1	4	0	0	1	0	0	0	1	0	1	1	1	4	0	0	1	0	0
Tb927.10.3630	163	147	98	198	179	307	47	56	68	14	12	28	163	147	98	198	179	307	47	56	68	14	12	28
Tb927.9.17400	0	0	0	0	0	0	2	0	1	2	1	2	0	0	0	0	0	0	2	0	1	2	1	2
Tb927.11.13310	108	121	63	119	127	208	26	86	0	0	0	34	108	121	63	119	127	208	26	86	0	0	0	34
Tb927.4.520	68	89	55	76	126	181	43	69	8	24	2	59	68	89	55	76	126	181	43	69	8	24	2	59
Tb927.11.13590	0	6	3	0	8	10	5	0	0	0	0	0	0	6	3	0	8	10	5	0	0	0	0	0
Tb927.10.6900	0	2	0	0	0	0	0	0	0	0	0	0	0	2	0	0	0	0	0	0	0	0	0	0
Tb927.6.2460	43	27	25	59	96	87	68	62	0	76	0	48	43	27	25	59	96	87	68	62	0	76	0	48
Tb927.8.2790	0	0	0	0	0	0	2	0	0	0	1	0	0	0	0	0	2	0	9	1	1	0	1	0
Tb927.6.1700	22	24	15	24	33	63	25	3	7	13	0	7	22	24	15	24	33	63	25	3	7	13	0	7
Tb927.9.9370	0	0	0	0	0	0	5	0	1	0	1	0	0	0	0	0	0	0	5	0	1	0	1	0
Tb927.5.2270	1	0	0	0	2	0	2	0	0	0	0	1	1	0	0	0	2	0	2	0	0	0	0	1
Tb927.10.3370	1	0	0	0	0	0	1	1	1	0	0	0	2	0	0	0	0	0	5	3	2	0	0	0
Tb927.8.7450	0	0	0	0	0	0	1	0	0	1	0	0	0	0	0	0	0	0	1	0	0	1	0	0
Tb927.9.4390	133	123	82	140	168	220	7	60	304	0	31	27	133	123	82	140	168	220	7	60	304	0	31	27
Tb927.9.1140	0	0	0	0	0	0	0	0	0	0	0	0	0	0	0	0	0	0	0	0	0	0	0	0
Tb927.10.8700	116	138	74	170	139	227	57	20	1	21	0	16	116	138	74	170	139	227	57	20	1	21	0	16
Tb927.11.10160	0	2	0	0	0	0	8	2	0	0	0	0	0	2	0	0	0	0	9	2	0	0	0	0
Tb927.10.4850	40	61	26	64	66	73	33	0	61	6	5	0	40	61	26	64	66	73	33	0	61	6	5	0
Tb927.10.12090	79	95	48	106	125	165	31	44	104	19	12	31	82	101	51	109	130	170	38	49	116	41	13	38
Tb927.11.4660	21	22	14	34	40	65	28	3	40	3	3	2	21	22	14	34	40	65	28	3	40	3	3	2
Tb927.5.3270	1	2	0	0	2	0	6	1	0	1	0	0	1	2	0	0	2	0	6	1	0	1	0	0
Tb927.1.490	4	0	0	1	1	0	0	0	1	0	0	0	49	60	36	41	30	61	13	23	21	16	1	22
Tb927.8.3820	17	25	16	18	23	52	637	873	968	577	321	597	17	25	16	18	23	52	637	873	968	577	321	597
Tb927.10.14750	1	1	0	0	1	1	3	1	0	0	0	0	1	1	0	0	1	1	3	1	0	0	0	0
Tb927.9.6730	248	303	169	346	403	628	674	1249	716	479	93	613	248	303	169	346	403	628	674	1249	716	479	93	613
Tb927.8.2420	203	203	152	223	310	431	49	211	32	59	1	113	203	203	152	223	310	431	49	211	32	59	1	113
Tb927.10.6630	0	5	1	2	0	0	6	2	0	0	0	0	0	5	1	2	0	0	6	2	0	0	0	0
Tb927.11.2100	1	4	1	0	0	0	7	0	1	0	1	0	1	4	1	0	0	0	7	0	1	0	1	0
Tb927.4.3000	0	1	0	1	0	2	4	2	0	0	0	0	0	1	0	1	0	2	4	2	0	0	0	0
Tb927.4.4520	0	1	1	0	0	0	2	0	0	0	0	0	0	1	1	0	0	0	2	0	0	0	0	0
Tb927.9.9115	515	621	377	623	838	1119	294	433	514	166	42	197	515	621	377	623	838	1119	294	433	514	166	42	197
Tb927.11.8760	19	26	8	20	32	34	6	2	1	0	0	0	19	26	8	20	32	34	6	2	1	0	0	0
Tb927.11.1100	0	0	0	0	0	0	0	0	0	0	0	0	0	0	0	0	0	0	5	0	0	0	0	0
Tb927.11.12425	23	18	12	15	37	53	6	0	0	1	0	0	23	18	12	15	37	53	6	0	0	1	0	0
Tb927.9.4640	0	1	0	0	1	1	3	1	0	0	0	0	0	1	0	0	1	1	3	1	0	0	0	0
Tb927.11.15190	1	2	0	0	0	0	4	0	1	0	0	0	1	2	0	0	0	0	4	0	1	0	0	0
Tb927.11.8970	0	3	0	1	4	1	6	2	0	2	0	0	0	3	0	1	4	1	6	2	0	2	0	0
Tb927.2.2370	3	0	2	0	2	2	7	1	2	0	0	0	3	0	2	0	2	2	7	1	2	0	0	0
Tb927.10.12540	233	265	160	252	326	505	57	99	171	23	22	53	233	265	160	252	326	505	57	99	171	23	22	53
Tb927.4.380	116	147	86	139	179	224	38	18	111	27	22	5	116	147	86	139	179	224	38	18	111	27	22	5
Tb927.3.3100	112	160	93	131	168	198	43	122	116	16	14	37	112	160	93	131	168	198	43	122	116	16	14	37
Tb927.11.290	29	29	11	39	29	35	296	200	118	254	8	143	29	29	11	39	29	35	296	200	118	254	8	143
Tb927.10.7820	264	229	137	251	354	516	230	284	344	157	34	209	264	229	137	251	354	516	230	284	344	157	34	209
Tb927.7.7420	0	0	0	0	0	0	1	0	0	0	0	0	0	2	0	0	1	1	5	1	2	0	0	0
Tb927.10.13150	42	39	34	43	55	73	37	45	1	20	1	9	42	39	34	43	55	73	37	45	1	20	1	9
Tb927.3.540	0	0	0	0	0	0	0	0	0	0	0	0	0	0	0	0	0	0	0	0	0	0	0	0
Tb927.9.16750	0	0	0	0	0	0	0	2	0	0	0	0	1	0	0	0	0	0	1	2	1	0	0	0
Tb927.9.16200	1	0	0	0	0	2	2	0	1	0	0	0	1	0	0	0	0	2	2	0	1	0	0	0
Tb927.8.6750	6	3	0	1	2	3	2	1	1	0	0	0	13	12	7	3	4	11	5	7	15	1	1	4
Tb927.3.890	4	7	2	6	6	18	5	2	1	0	0	0	4	7	2	6	6	18	5	2	1	0	0	0
Tb927.11.15010	97	130	75	114	161	195	340	178	326	257	49	101	97	130	75	114	161	195	340	178	326	257	49	101
Tb927.7.1440	0	0	0	0	1	1	6	1	0	0	0	0	0	0	0	0	1	1	6	1	0	0	0	0
Tb927.10.10490	0	0	0	0	0	0	0	0	0	0	0	0	0	0	0	0	0	0	0	0	0	0	0	0
Tb927.3.1850	0	3	1	0	0	0	4	0	0	0	0	0	0	3	1	0	0	0	4	0	0	0	0	0
Tb927.7.1110	77	103	47	111	118	178	26	114	109	15	14	54	77	103	47	111	118	178	26	114	109	15	14	54
Tb927.9.13520	1	5	1	1	2	0	4	1	3	0	1	0	1	5	1	1	2	0	4	1	3	0	1	0
Tb927.10.12400	0	0	0	0	0	0	4	0	0	0	0	1	0	0	0	0	0	0	4	0	0	0	0	1
Tb927.7.5350	235	277	168	311	385	531	96	148	343	51	19	106	235	277	168	311	385	531	96	148	343	51	19	106
Tb927.1.230	0	2	0	0	1	0	0	0	0	0	0	0	2	11	2	0	1	2	21	3	6	1	3	0
Tb927.8.3980	0	0	0	0	0	0	5	0	2	0	0	0	0	0	0	0	0	0	5	0	2	0	0	0
Tb927.5.3490	193	262	153	264	340	472	120	172	83	62	5	92	193	262	153	264	340	472	120	172	83	62	5	92
Tb927.5.400	0	0	0	0	0	0	0	0	0	0	0	0	3	5	1	0	1	0	7	3	3	0	1	0
Tb927.11.12080	2	1	0	1	1	1	5	0	0	0	1	1	2	1	0	1	1	1	5	0	0	0	1	1
Tb927.11.740	0	1	0	0	0	1	5	1	0	0	0	0	0	1	0	0	0	1	5	1	0	0	0	0
Tb927.10.110	0	0	0	0	0	0	0	0	0	0	0	0	0	2	0	0	0	0	1	0	0	0	0	0
Tb927.4.5380	0	0	0	0	0	0	0	0	0	0	0	0	1	2	0	1	1	0	1	1	0	0	0	1
Tb927.6.3860	56	70	39	63	72	126	15	25	31	14	7	8	56	70	39	63	72	126	15	25	31	14	7	8
Tb927.11.16640	0	2	0	0	0	0	1	2	1	0	0	0	0	2	0	0	0	0	1	2	1	0	0	0
Tb927.10.5100	0	0	0	0	0	0	0	1	0	0	0	0	0	0	0	0	0	0	0	1	0	0	0	0
Tb927.11.11690	59	56	22	58	57	100	35	25	15	10	0	14	59	56	22	58	57	100	35	25	15	10	0	14
Tb927.4.1540	0	1	1	0	0	2	4	1	1	1	2	0	0	1	1	0	0	2	4	1	1	1	2	0
Tb927.10.1620	37	43	26	37	47	60	75	40	3	38	0	27	37	43	26	37	47	60	75	40	3	38	0	27
Tb927.5.4050	8	10	2	5	18	23	5	0	1	0	0	0	8	10	2	5	18	23	5	0	1	0	0	0
Tb927.3.760	38	49	34	42	49	84	37	13	369	28	55	23	38	49	34	42	49	84	37	13	369	28	55	23
Tb927.9.6865	0	0	0	0	0	0	2	0	1	0	0	1	0	0	0	0	0	0	2	0	1	0	0	1
Tb927.4.1890	390	460	273	465	610	909	179	391	986	132	98	186	390	460	273	465	610	909	179	391	986	132	98	186
Tb927.5.5230	0	0	0	0	0	0	0	0	0	0	0	0	0	0	0	0	0	0	0	0	0	0	0	0
Tb927.5.1750	1	1	0	1	0	0	0	0	0	0	0	0	1	1	0	1	0	0	0	0	0	0	0	0
Tb927.6.4480	0	1	1	0	0	0	2	1	0	0	0	0	0	1	1	0	0	0	2	1	0	0	0	0
Tb927.11.16510	136	132	80	134	139	264	139	96	248	120	13	75	136	132	80	134	139	264	139	96	248	120	13	75
Tb927.11.15730	66	76	43	73	110	163	6	90	3	0	0	41	66	76	43	73	110	163	6	90	3	0	0	41
Tb927.2.5060	202	201	125	234	295	409	98	91	1548	57	159	61	202	201	125	234	295	409	98	91	1548	57	159	61
Tb927.11.605	232	296	132	266	297	504	93	161	23	49	1	89	232	296	132	266	297	504	93	161	23	49	1	89
Tb927.11.4880	22	18	12	30	28	53	7	0	230	5	13	0	22	18	12	30	28	53	7	0	230	5	13	0
Tb927.11.600	22	18	11	18	35	32	7	3	1	0	0	0	22	18	11	18	35	32	7	3	1	0	0	0
Tb927.11.12330	0	1	0	0	0	1	5	1	0	0	1	0	0	1	0	0	0	1	5	1	0	0	1	0
Tb927.4.5650	0	0	1	0	0	1	3	0	0	0	0	0	0	0	1	0	0	1	3	0	0	0	0	0
Tb927.8.6410	20	35	22	27	27	50	21	73	0	10	0	55	20	35	22	27	27	50	21	73	0	10	0	55
Tb927.11.11340	1	1	0	1	0	1	1	1	0	0	0	0	1	1	0	1	0	1	1	1	0	0	0	0
Tb927.8.4480	42	55	24	51	62	131	131	134	11	40	1	60	42	55	24	51	62	131	131	134	11	40	1	60
Tb927.1.2410	0	0	0	0	0	0	0	0	0	0	0	0	15	22	7	10	10	11	43	17	11	9	2	4
Tb927.4.1090	0	1	1	0	1	0	2	0	0	0	0	0	0	1	1	0	1	0	2	0	0	0	0	0
Tb927.8.2880	4	2	0	0	0	0	3	0	2	0	0	0	4	2	0	0	0	0	3	0	2	0	0	0
Tb927.11.7740	6	19	11	5	11	17	2	4	2	7	0	3	296	381	188	342	436	691	192	187	40	111	7	145
Tb927.9.350	0	1	0	0	0	5	2	0	0	3	1	0	0	1	0	0	0	5	2	0	0	3	1	0
Tb927.10.1670	0	0	1	0	1	0	2	1	1	0	0	0	0	0	1	0	1	0	2	1	1	0	0	0
Tb927.9.600	0	0	1	0	0	0	0	0	0	0	0	0	0	0	1	0	0	0	0	0	0	0	0	0
Tb927.1.3230	35	62	34	53	54	90	27	62	5	17	0	29	35	62	34	53	54	90	27	62	5	17	0	29
Tb927.8.5680	0	0	0	0	0	0	3	0	1	0	0	0	0	0	0	0	0	0	3	0	1	0	0	0
Tb927.8.3210	1	3	1	2	0	0	5	3	1	0	0	1	1	3	1	2	0	0	5	3	1	0	0	1
Tb927.7.6465	165	205	89	231	190	302	79	188	284	33	32	113	165	205	89	231	190	302	79	188	284	33	32	113
Tb927.4.5730	0	0	0	2	0	1	2	1	1	0	1	0	0	0	0	2	0	1	2	1	1	0	1	0
Tb927.6.500	0	0	0	0	0	0	0	0	0	0	0	0	0	0	0	0	0	0	0	0	0	0	0	0
Tb927.6.3280	0	1	0	0	0	0	5	2	0	0	0	0	0	1	0	0	0	0	5	2	0	0	0	0
Tb927.9.16970	0	0	0	0	0	0	0	0	0	0	0	0	0	1	0	0	0	0	0	0	0	1	0	0
Tb927.10.11170	0	0	3	0	0	0	0	0	0	0	0	0	0	0	3	0	0	0	0	0	0	0	0	0
Tb927.8.110	0	0	0	0	0	0	0	0	0	0	0	0	0	0	0	0	0	0	0	0	0	0	0	0
Tb927.10.4740	161	220	123	187	224	311	84	45	4	36	1	34	161	220	123	187	224	311	84	45	4	36	1	34
Tb927.11.14350	0	1	0	1	0	0	0	1	3	1	0	0	0	1	0	1	0	0	0	1	3	1	0	0
Tb927.11.17590	0	1	0	0	0	0	2	0	0	0	0	0	0	1	0	0	0	0	2	0	0	0	0	0
Tb927.7.3160	0	0	0	0	0	1	3	0	1	0	0	0	0	0	0	0	0	1	3	0	1	0	0	0
Tb927.3.4730	0	0	0	0	0	0	0	0	0	0	0	0	35	46	23	32	41	83	8	36	1	3	1	21
Tb927.11.3080	150	155	116	159	189	306	115	364	185	96	16	231	150	155	116	159	189	306	115	364	185	96	16	231
Tb927.3.4220	1	0	0	1	0	0	1	0	1	0	1	0	1	0	0	1	0	0	1	0	1	0	1	0
Tb927.6.3130	18	10	7	16	19	33	6	1	55	0	8	0	18	10	7	16	19	33	6	1	55	0	8	0
Tb927.7.280	88	93	56	98	98	207	18	63	16	5	7	26	88	93	56	98	98	207	18	64	16	5	7	26
Tb927.5.4940	0	0	0	0	0	0	1	1	0	0	0	1	0	0	0	0	0	0	1	1	0	0	0	1
Tb927.10.1840	83	70	34	69	73	140	37	41	165	20	20	37	83	70	34	69	73	140	37	41	165	20	20	37
Tb927.2.4330	92	142	63	120	143	214	22	53	0	15	0	22	92	142	63	120	143	214	22	53	0	15	0	22
Tb927.5.2140	0	1	0	0	0	1	4	1	0	1	0	0	0	1	0	0	0	1	4	1	0	1	0	0
Tb927.9.970	0	0	0	0	0	1	0	0	0	0	0	0	0	0	0	0	0	1	0	0	0	0	0	0
Tb927.10.3040	177	231	136	207	281	450	111	182	146	73	8	106	177	231	136	207	281	450	111	182	146	73	8	106
Tb927.8.2220	0	2	0	0	1	0	4	1	1	0	0	0	0	2	0	0	1	0	4	1	1	0	0	0
Tb927.9.6130	143	168	110	153	188	274	148	77	38	101	9	59	143	168	110	153	188	274	148	77	38	101	9	59
Tb927.11.8880	99	112	44	94	172	204	99	57	0	74	0	48	99	112	44	94	172	204	99	57	0	74	0	48
Tb927.10.6540	25	36	21	27	43	73	5	39	97	1	6	14	25	36	21	27	43	73	5	39	97	1	6	14
Tb927.11.17770	0	1	0	0	1	0	2	1	0	0	0	1	0	1	0	0	1	0	2	1	0	0	0	1
Tb927.5.5090	1	0	0	0	0	1	2	0	0	0	1	0	1	0	0	0	0	1	2	0	0	0	1	0
Tb927.5.1530	2	1	0	12	7	7	3	1	1	1	0	0	2	1	0	12	7	7	3	1	1	1	0	0
Tb927.10.2630	88	82	50	97	104	171	65	101	62	36	4	75	88	82	50	97	104	171	65	101	62	36	4	75
Tb927.10.13480	46	59	36	68	76	163	14	46	0	14	0	39	46	59	36	68	76	163	14	46	0	14	0	39
Tb927.11.3880	5	10	6	9	5	14	3	0	0	1	1	1	5	10	6	9	5	14	3	0	0	1	1	1
Tb927.10.8490	0	0	0	0	0	0	0	0	0	0	0	0	1	3	0	0	2	1	20	7	5	1	2	1
Tb927.11.10900	0	1	0	1	0	1	5	1	1	0	0	0	0	1	0	1	0	1	5	1	1	0	0	0
Tb927.9.230	0	1	0	0	0	0	0	0	1	0	0	0	0	1	0	0	0	0	0	0	1	0	0	0
Tb927.1.4220	199	248	139	242	348	465	56	162	135	47	5	83	199	248	139	242	348	465	56	162	135	47	5	83
Tb927.10.6010	0	1	0	0	0	1	2	1	1	1	1	0	0	1	0	0	0	1	2	1	1	1	1	0
Tb927.9.11310	114	142	85	125	163	293	149	171	1	94	0	106	114	142	85	125	163	293	149	171	1	94	0	106
Tb927.4.4060	0	1	0	2	4	6	4	3	0	5	0	2	0	1	0	2	4	6	4	3	0	5	0	2
Tb927.8.2160	0	1	0	0	2	0	6	2	0	0	1	0	0	1	0	0	2	0	6	2	0	0	1	0
Tb927.7.2740	304	314	187	331	430	643	159	198	140	79	8	98	304	314	187	331	430	643	159	198	140	79	8	98
Tb927.9.1910	94	110	73	115	140	228	13	11	119	2	8	15	94	110	73	115	140	228	13	11	119	2	8	15
Tb927.10.15380	0	2	0	0	1	0	4	1	0	0	0	0	0	2	0	0	1	0	4	1	0	0	0	0
Tb927.8.2900	0	0	0	0	0	0	0	0	0	0	0	0	2	2	0	0	2	1	15	1	0	0	1	1
Tb927.11.13210	296	317	187	384	394	736	455	568	120	272	25	348	296	317	187	384	394	736	455	568	120	272	25	348
Tb927.11.12380	69	69	57	66	84	132	3860	4690	7056	5876	3177	4368	69	69	57	66	84	132	3860	4690	7056	5876	3177	4368
Tb927.7.420	1	0	0	0	0	0	3	1	0	0	0	0	1	1	1	0	0	0	8	6	0	2	0	1
Tb927.8.3360	0	0	0	0	0	0	3	0	0	0	0	0	0	0	0	0	0	0	3	0	0	0	0	0
Tb927.7.5910	144	149	92	145	192	344	234	192	319	156	45	114	144	149	92	145	192	344	234	192	319	156	45	115
Tb927.9.8760	0	2	0	0	0	0	2	0	1	0	0	0	0	2	0	0	0	0	2	0	1	0	0	0
Tb927.11.13450	235	230	152	282	226	371	203	244	73	121	10	159	235	230	152	282	226	371	203	244	73	121	10	159
Tb927.10.13430	13	8	4	7	6	20	0	0	1	3	0	0	13	8	4	7	6	20	0	0	1	3	0	0
Tb927.3.5170	36	32	21	29	33	57	3	6	3	0	1	8	36	32	21	29	33	57	3	6	3	0	1	8
Tb927.8.800	0	1	1	0	0	0	3	0	0	0	0	0	0	1	1	0	0	0	3	0	0	0	0	0
Tb927.10.15650	2	3	1	5	8	5	17	1	2	9	0	0	2	3	1	5	8	5	17	1	2	9	0	0
Tb927.10.9110	48	32	25	39	56	49	116	39	1	64	0	28	48	32	25	39	56	49	116	39	1	64	0	28
Tb927.3.2770	40	22	14	29	39	72	31	16	2	37	0	7	40	22	14	29	39	72	31	16	2	37	0	7
Tb927.3.3820	20	21	13	8	9	13	11	11	12	8	12	9	20	21	13	8	9	13	11	11	12	8	12	9
Tb927.9.4570	1	0	0	0	1	0	6	0	0	0	0	0	1	0	0	0	1	0	6	0	0	0	0	0
Tb927.2.2140	0	0	1	0	0	0	4	0	1	0	0	0	0	0	1	0	0	0	4	0	1	0	0	0
Tb927.6.2370	0	0	0	0	0	0	1	0	1	0	0	0	0	0	0	0	0	0	1	0	1	0	0	0
Tb927.10.13380	56	62	26	74	72	87	3	91	42	0	3	56	56	62	26	74	72	87	3	91	42	0	3	56
Tb927.10.280	489	683	315	609	701	1038	188	583	158	110	9	238	489	683	315	609	701	1038	188	583	158	110	9	238
Tb927.10.9720	112	65	50	71	109	181	192	395	382	137	146	277	112	65	50	71	109	181	192	395	382	137	146	277
Tb927.7.7210	0	3	0	0	1	0	4	1	2	0	1	0	0	3	0	0	1	0	4	1	2	0	1	0
Tb927.11.11500	40	80	35	75	84	116	2	30	3	0	0	20	40	80	35	75	84	116	2	30	3	0	0	20
Tb927.3.1080	0	1	0	0	0	0	3	4	1	0	0	2	0	1	0	0	0	0	3	4	1	0	0	2
Tb927.9.10370	385	414	269	402	543	793	162	490	312	79	32	241	385	414	269	402	543	793	162	490	312	79	32	241
Tb927.6.1570	90	94	77	106	158	205	37	85	88	16	6	38	90	94	77	106	158	205	37	85	88	16	6	38
Tb927.8.1970	1	1	0	0	1	0	5	1	2	0	0	0	1	1	0	0	1	0	5	1	2	0	0	0
Tb927.10.3410	13	13	4	8	2	5	0	0	0	0	0	0	13	13	4	8	2	5	0	0	0	0	0	0
Tb927.5.2510	23	26	16	39	28	69	8	15	0	7	0	17	23	26	16	39	28	69	8	15	0	7	0	17
Tb927.11.5450	1	1	1	1	2	0	1	0	1	0	0	0	1	1	1	1	2	0	1	0	1	0	0	0
Tb927.10.3140	36	38	19	32	41	80	10	66	98	1	16	26	36	38	19	32	41	80	10	66	98	1	16	26
Tb927.5.2040	25	20	8	14	14	29	4	0	0	0	0	0	25	20	8	14	14	29	4	0	0	0	0	0
Tb927.10.16370	0	2	1	0	0	0	1	0	1	0	0	0	0	2	1	0	0	0	1	0	1	0	0	0
Tb927.11.12850	1	0	0	0	0	0	1	0	0	0	0	0	1	0	0	0	0	0	1	0	0	0	0	0
Tb927.5.3390	0	1	0	0	0	0	2	0	3	0	0	1	0	1	0	0	0	0	2	0	3	0	0	1
Tb927.4.260	1	0	0	0	0	0	1	1	1	0	0	0	1	0	0	0	1	0	1	1	1	0	0	0
Tb927.5.3640	0	1	1	1	0	1	6	0	3	0	0	0	0	1	1	1	0	1	6	0	3	0	0	0
Tb927.11.190	0	0	0	0	0	1	0	1	1	0	0	0	0	0	0	0	0	1	0	1	1	0	0	0
Tb927.10.11040	89	110	66	119	149	217	28	106	20	18	3	41	89	110	66	119	149	217	28	106	20	18	3	41
Tb927.11.16500	130	137	97	159	203	315	56	54	4	27	0	25	130	137	97	159	203	315	56	54	4	27	0	25
Tb927.9.8180	0	4	1	0	0	1	3	0	4	0	0	0	0	4	1	0	0	1	3	0	4	0	0	0
Tb927.4.3920	1	1	1	0	0	1	4	0	1	1	0	0	1	1	1	0	0	1	4	0	1	1	0	0
Tb927.11.2820	0	0	0	0	1	0	3	3	2	0	1	0	0	0	0	0	1	0	3	3	2	0	1	0
Tb927.11.2825	69	78	46	80	123	179	4	19	2	1	1	7	69	78	46	80	123	179	4	19	2	1	1	7
Tb927.10.16090	0	0	1	0	0	1	3	0	1	0	0	0	0	0	1	0	0	1	3	0	1	0	0	0
Tb927.3.950	0	3	0	0	0	0	2	1	0	1	0	1	0	3	0	0	0	0	2	1	0	1	0	1
Tb927.8.4310	0	0	0	0	0	2	3	1	1	1	0	0	0	0	0	0	0	2	3	1	1	1	0	0
Tb927.9.10190	3	0	0	1	1	1	4	1	0	0	0	0	3	0	0	1	1	1	4	1	0	0	0	0
Tb927.11.14100	0	4	2	1	0	1	4	0	3	0	0	0	0	4	2	1	0	1	4	0	3	0	0	0
Tb927.8.8150	109	130	85	133	164	258	3	11	371	6	36	15	109	130	85	133	164	258	3	11	371	6	36	15
Tb927.10.7240	14	13	12	15	14	41	7	12	1	0	0	7	14	13	12	15	14	41	7	12	1	0	0	7
Tb927.4.2030	241	254	131	288	342	418	12	17	1	6	3	13	242	254	131	288	342	419	16	18	2	6	3	13
Tb927.4.1800	0	0	0	0	0	0	1	0	0	2	0	0	1	3	0	0	0	0	7	2	0	2	0	0
Tb927.3.2190	33	31	17	35	36	63	10	2	1	9	0	0	33	31	17	35	36	63	10	2	1	9	0	0
Tb927.4.2520	68	96	46	88	133	208	12	69	135	11	10	26	68	96	46	88	133	208	12	69	135	11	10	26
Tb927.10.14520	1	0	2	0	0	0	1	0	0	0	1	0	1	0	2	0	0	0	1	0	0	0	1	0
Tb927.9.2550	147	204	87	168	225	328	53	79	236	59	13	49	147	204	87	168	225	328	53	79	236	59	13	49
Tb927.11.18100	0	0	0	0	0	0	0	0	0	0	0	0	0	0	0	0	0	0	0	0	0	0	0	0
Tb927.8.6640	35	59	46	45	60	82	296	43	42	202	7	39	35	59	46	45	60	82	296	43	42	202	7	39
Tb927.10.11060	280	293	172	301	368	597	166	335	86	94	5	216	280	293	172	301	368	597	166	335	86	94	5	216
Tb927.2.4930	15	26	8	14	29	15	13	2	28	6	3	2	15	26	8	14	29	15	13	2	28	6	3	2
Tb927.4.1950	0	0	1	0	2	1	5	1	1	0	0	0	0	0	1	0	2	1	5	1	1	0	0	0
Tb927.10.14130	154	164	110	163	229	292	66	249	101	33	8	125	154	164	110	163	229	292	66	249	101	33	8	125
Tb927.6.1390	0	0	0	0	0	0	0	0	0	0	0	0	0	0	0	0	0	0	0	0	0	0	0	0
Tb927.7.4740	15	22	5	16	18	28	0	21	43	2	4	7	15	22	5	16	18	28	0	21	43	2	4	7
Tb927.6.4100	0	1	0	0	1	0	4	0	0	0	0	0	0	1	0	0	1	0	4	0	0	0	0	0
Tb927.6.880	83	112	55	120	165	195	79	28	100	51	8	16	83	112	55	120	165	195	79	28	100	51	8	16
Tb927.9.17340	0	1	0	0	0	0	0	1	0	0	0	0	0	1	1	0	0	4	2	1	0	0	0	0
Tb927.7.6920	0	0	0	0	0	0	4	0	0	0	1	0	0	0	0	0	0	0	4	0	0	0	1	0
Tb927.11.9030	0	0	0	0	0	0	0	0	0	0	0	0	27	31	21	16	22	50	25	34	72	8	6	19
Tb927.9.17610	0	1	0	0	0	0	1	0	0	0	0	0	0	1	0	0	0	0	1	0	0	0	0	0
Tb927.7.6670	1	1	0	0	0	0	5	0	0	0	0	1	1	1	0	0	0	0	5	0	0	0	0	1
Tb927.9.12040	0	1	0	0	0	0	0	0	2	0	0	0	0	1	0	0	0	0	0	0	2	0	0	0
Tb927.3.370	2	1	0	1	0	0	3	2	1	0	1	0	2	1	0	1	0	0	3	2	1	0	1	0
Tb927.9.16560	0	1	0	0	0	1	3	0	1	0	0	0	0	1	0	0	0	1	3	0	1	0	0	0
Tb927.6.5670	0	0	0	0	0	0	0	0	0	0	0	0	0	0	0	0	0	0	0	0	0	0	0	0
Tb927.2.4680	164	301	151	250	314	591	54	122	76	31	4	119	164	301	151	250	314	591	54	122	76	31	4	119
Tb927.2.6100	1	1	0	1	0	0	4	0	1	0	0	0	1	1	0	1	0	0	4	0	1	0	0	0
Tb927.2.6270	0	0	0	0	0	0	0	0	0	0	0	0	0	0	0	0	0	0	0	0	0	0	0	0
Tb927.9.9580	47	56	30	62	69	95	2	98	1	0	0	70	47	56	30	62	69	95	2	98	1	0	0	70
Tb927.7.4290	351	494	267	313	496	766	98	525	272	61	23	213	351	494	267	313	496	766	98	525	272	61	23	213
Tb927.9.1350	3	1	0	0	0	0	2	0	0	2	0	0	3	1	0	0	0	0	2	0	0	2	0	0
Tb927.8.7660	0	1	0	0	0	1	3	1	1	0	2	0	0	2	0	1	0	1	3	1	1	0	2	0
Tb927.10.8130	0	3	0	0	0	0	4	0	2	0	0	0	0	3	0	0	0	0	4	0	2	0	0	0
Tb927.6.4810	16	25	14	20	29	44	4	2	0	3	0	1	16	25	14	20	29	44	4	2	0	3	0	1
Tb927.11.15500	593	694	409	684	875	1233	168	394	434	78	25	173	593	694	409	684	875	1233	168	394	434	78	25	173
Tb927.11.10750	28	51	23	55	66	79	1	66	0	1	0	25	28	51	23	55	66	79	1	66	0	1	0	25
Tb927.10.4440	16	34	16	27	28	56	21	12	2	10	0	2	16	34	16	27	28	56	21	12	2	10	0	2
Tb927.1.4760	0	2	1	0	0	1	6	0	0	0	0	0	0	2	1	0	0	1	6	0	0	0	0	0
Tb927.5.3020	0	2	1	0	0	1	4	2	1	0	0	1	0	2	1	0	0	1	4	2	1	0	0	1
Tb927.9.12590	0	0	0	0	0	0	0	0	0	0	0	0	1	2	3	0	3	2	17	5	2	0	3	0
Tb927.4.4260	0	0	0	0	0	0	0	0	0	0	0	0	17	26	17	24	42	54	11	35	1	3	2	16
Tb927.11.9260	1	1	0	0	1	0	2	0	0	0	0	1	1	1	0	0	1	0	2	0	0	0	0	1
Tb927.10.1450	1	2	1	0	1	0	4	0	0	1	0	0	1	2	1	0	1	0	4	0	0	1	0	0
Tb927.5.4550	0	0	0	0	0	0	0	0	0	0	0	0	1	2	0	0	0	0	5	1	1	1	0	0
Tb927.9.3600	2	2	1	1	1	0	6	1	1	1	1	0	2	2	1	1	1	0	6	1	1	1	1	0
Tb927.9.9630	2	5	2	2	2	2	5	0	0	0	0	0	2	5	2	2	2	2	5	0	0	0	0	0
Tb927.10.14010	46	58	31	61	57	78	10	5	0	9	0	3	46	58	31	61	57	78	10	5	0	9	0	3
Tb927.10.2840	1	1	0	0	0	2	1	1	0	0	0	0	1	1	0	0	0	2	1	1	0	0	0	0
Tb927.10.10530	0	0	0	0	0	0	0	0	0	0	0	0	0	0	0	0	0	0	0	0	0	0	0	0
Tb927.7.1580	0	1	0	1	1	0	5	1	0	0	1	0	0	1	0	1	1	0	5	1	0	0	1	0
Tb927.9.17960	0	0	0	0	1	0	2	0	1	0	0	0	1	1	0	0	1	0	5	1	1	0	0	0
Tb927.1.1680	114	133	75	156	164	250	136	103	12	46	1	61	114	133	75	156	164	250	136	103	12	46	1	61
Tb927.11.9730	0	0	1	0	0	0	2	0	3	0	1	0	0	0	1	0	0	0	2	0	3	0	1	0
Tb927.1.2330	0	0	0	0	0	0	0	0	0	0	0	0	15	19	7	10	9	8	28	14	8	8	2	4
Tb927.11.7190	0	3	0	0	0	0	3	1	0	0	0	0	0	3	0	0	0	0	3	1	0	0	0	0
Tb927.10.13940	0	0	0	0	1	0	0	0	0	0	0	0	0	0	0	0	1	0	0	0	0	0	0	0
Tb927.7.2170	0	2	1	0	1	0	3	1	1	0	0	1	0	2	1	0	1	0	3	1	1	0	0	1
Tb927.8.7270	1	0	0	0	0	0	4	0	1	0	0	0	1	0	0	0	0	0	4	0	1	0	0	0
Tb927.5.5390	0	0	0	0	0	0	0	0	0	0	0	0	0	0	0	0	0	0	0	0	0	0	0	0
Tb927.3.1680	0	0	0	0	2	0	2	1	0	2	0	0	0	0	0	0	2	0	2	1	0	2	0	0
Tb927.7.5160	62	85	42	80	96	149	10	38	61	1	7	22	62	85	42	80	96	149	10	38	61	1	7	22
Tb927.3.4030	25	23	13	13	9	29	3	15	21	2	3	7	25	23	13	13	9	29	3	15	21	2	3	7
Tb927.10.3110	0	1	1	0	0	0	3	1	3	0	0	0	0	1	1	0	0	0	3	1	3	0	0	0
Tb927.7.6580	1	0	0	0	1	0	5	0	1	0	1	0	1	0	0	0	1	0	5	0	1	0	1	0
Tb927.5.610	0	0	0	0	0	0	3	0	1	0	0	0	0	1	1	0	1	0	6	1	1	0	0	1
Tb927.6.3630	11	24	5	12	14	30	5	16	0	3	1	8	11	24	5	12	14	30	5	16	0	3	1	8
Tb927.6.4500	77	69	37	76	75	144	4	10	93	1	6	13	77	69	37	76	75	144	4	10	93	1	6	13
Tb927.3.5610	0	3	0	0	2	1	3	2	1	4	1	0	0	3	0	0	2	1	3	2	1	4	1	0
Tb927.8.320	0	0	0	0	0	0	1	0	0	0	0	0	0	0	0	0	0	0	1	0	0	0	0	0
Tb927.3.5340	78	114	67	76	114	183	1	18	292	0	26	14	78	114	67	76	114	183	1	18	292	0	26	14
Tb927.7.2350	20	26	18	27	34	72	20	103	204	9	12	93	20	26	18	27	34	72	20	103	204	9	12	93
Tb927.7.7180	29	38	26	32	50	67	4	170	2	0	0	101	33	39	27	32	52	67	5	170	3	2	0	101
Tb927.6.4150	98	138	58	131	200	267	3	3	3	1	0	4	98	138	58	131	200	267	3	3	3	1	0	4
Tb927.3.1500	0	1	0	0	1	0	2	0	0	0	0	1	0	1	0	0	1	0	3	1	1	0	0	1
Tb927.9.15060	68	89	50	81	95	159	46	42	196	17	12	21	68	89	50	81	95	159	46	42	196	17	12	21
Tb927.10.10140	12	11	10	14	27	22	3	7	1	1	0	0	12	11	10	14	27	22	3	7	1	1	0	0
Tb927.7.1910	1	1	0	1	0	0	0	1	2	0	1	0	1	1	0	1	0	0	0	1	2	0	1	0
Tb927.5.5170	0	0	0	0	0	0	1	0	0	0	0	0	0	0	0	0	0	0	1	0	0	0	0	0
Tb927.8.4140	21	31	16	39	51	63	33	10	14	18	3	3	21	31	16	39	51	63	33	10	14	18	3	3
Tb927.1.30	0	0	0	0	0	0	0	0	0	0	0	0	0	0	0	0	0	0	0	0	0	0	0	0
Tb927.11.6220	86	81	65	90	83	170	28	52	38	11	0	42	86	81	65	90	83	170	28	52	38	11	0	42
Tb927.11.16360	46	57	39	39	53	106	116	39	124	130	33	54	46	57	39	39	53	106	116	39	124	130	33	54
Tb927.2.200	0	6	4	0	2	0	13	3	5	2	0	1	0	6	4	0	2	0	13	3	5	2	0	1
Tb927.5.950	7	14	9	7	9	21	5	0	1	1	0	0	7	14	9	7	9	21	5	0	1	1	0	0
Tb927.11.17015	123	148	84	157	154	267	178	57	2	112	0	21	123	148	84	157	154	267	178	57	2	112	0	21
Tb927.11.17016	33	29	12	32	29	59	11	19	25	8	5	8	33	29	12	32	29	59	11	19	25	8	5	8
Tb927.8.7890	0	0	0	0	0	0	0	0	0	0	0	0	7	16	2	4	5	13	8	8	1	2	0	3
Tb927.11.17010	291	268	166	254	330	541	260	175	167	174	19	110	291	268	166	254	330	541	260	175	167	174	19	110
Tb927.5.3940	156	176	101	147	223	368	74	116	33	48	9	70	156	176	101	147	223	368	74	116	33	48	9	70
Tb927.10.2150	0	6	0	2	2	5	0	0	1	0	1	0	0	6	0	2	2	5	0	0	1	0	1	0
Tb927.5.1250	1	1	0	0	0	1	3	1	0	0	1	0	1	1	0	0	0	1	3	1	0	0	1	0
Tb927.11.14290	167	159	111	169	211	395	166	108	333	122	24	63	167	159	111	169	211	395	166	108	333	122	24	63
Tb927.7.4980	33	36	23	42	43	64	5	0	0	0	0	0	33	36	23	42	43	64	5	0	0	0	0	0
Tb927.2.5850	296	342	227	390	480	727	193	414	754	92	59	198	296	342	227	390	480	727	193	414	754	92	59	198
Tb927.9.5910	1	2	0	0	0	0	2	0	0	0	1	0	1	2	0	0	0	0	2	0	0	0	1	0
Tb927.11.12620	3	3	0	3	0	0	4	2	0	0	0	0	3	3	0	3	0	0	4	2	0	0	0	0
Tb927.11.3470	18	19	6	18	17	36	16	23	2	7	0	21	18	19	6	18	17	36	16	23	2	7	0	21
Tb927.3.4690	1	3	1	0	2	2	6	0	0	0	0	0	1	3	1	0	2	2	6	0	0	0	0	0
Tb927.6.310	0	0	0	0	0	0	0	0	0	0	0	0	0	0	0	0	1	0	5	0	0	0	0	0
Tb927.7.630	228	282	188	270	390	560	42	159	1872	23	1252	75	228	282	188	270	390	560	42	159	1872	23	1252	75
Tb927.10.11810	0	1	0	0	0	1	2	0	1	0	0	0	0	1	0	0	0	1	2	0	1	0	0	0
Tb927.8.630	291	328	219	289	481	728	442	266	523	376	59	134	291	328	219	289	481	728	442	266	523	376	59	134
Tb927.8.1440	5	7	3	4	8	17	7	1	1	0	3	0	5	7	3	4	8	17	7	1	1	0	3	0
Tb927.8.1330	0	0	0	0	0	1	3	0	0	0	0	0	0	2	0	1	0	1	9	0	0	0	0	0
Tb927.8.3050	0	3	1	0	1	1	4	1	1	0	1	0	0	3	1	0	1	1	4	1	1	0	1	0
Tb927.3.2690	0	4	0	0	0	0	3	0	1	1	0	0	0	4	0	0	0	0	3	0	1	1	0	0
Tb927.8.5530	34	39	23	34	48	48	9	33	0	4	1	18	34	39	23	34	48	48	9	33	0	4	1	18
Tb927.3.2340	74	48	42	47	82	142	87	43	2	39	0	33	74	48	42	47	82	142	87	43	2	39	0	33
Tb927.4.2730	0	1	0	0	0	1	4	1	0	0	0	0	0	1	0	0	0	1	4	1	0	0	0	0
Tb927.11.1830	2	5	1	0	0	0	1	2	0	0	0	0	2	5	1	0	0	0	1	2	0	0	0	0
Tb927.7.3400	56	102	41	82	91	165	127	63	1	96	0	23	56	102	41	82	91	165	127	63	1	96	0	23
Tb927.3.4960	1	0	0	0	0	0	2	0	1	3	0	2	1	0	0	0	0	0	2	0	1	3	0	2
Tb927.11.3690	18	18	11	14	23	43	11	24	5	5	7	13	18	18	11	14	23	43	11	24	5	5	7	13
Tb927.8.3790	3	3	1	7	7	10	3	1	3	1	0	0	3	3	1	7	7	10	3	1	3	1	0	0
Tb927.6.2410	94	94	68	137	123	194	25	83	2	9	0	45	94	94	68	137	123	194	25	83	2	9	0	45
Tb927.9.11760	22	31	24	27	44	55	10	28	5	1	0	26	22	31	24	27	44	55	10	28	5	1	0	26
Tb927.9.11810	101	113	84	118	145	202	8	92	55	0	3	69	101	113	84	118	145	202	8	92	55	0	3	69
Tb927.6.1490	0	0	0	1	0	0	5	0	1	1	0	2	0	0	0	1	0	0	5	0	1	1	0	2
Tb927.10.10850	1	2	1	0	0	1	4	0	1	0	0	0	1	2	1	0	0	1	4	0	1	0	0	0
Tb927.6.1140	0	0	0	0	2	0	7	1	0	1	0	0	0	0	0	0	2	0	7	1	0	1	0	0
Tb927.11.18350	0	0	0	0	0	0	0	0	0	0	0	0	0	0	0	0	0	0	0	0	0	0	0	0
Tb927.11.9810	114	129	89	164	167	312	116	97	60	76	2	55	114	129	89	164	167	312	116	97	60	76	2	55
Tb927.9.14080	157	172	106	229	231	355	95	54	2	63	0	37	157	172	106	229	231	355	95	54	2	63	0	37
Tb927.2.3480	121	107	83	117	151	207	68	109	29	49	1	64	121	107	83	117	151	207	68	109	29	49	1	64
Tb927.3.2520	0	0	0	0	0	0	0	0	0	0	0	0	0	0	0	0	0	0	0	0	0	0	0	0
Tb927.2.3370	0	2	0	1	0	4	6	4	1	1	1	2	0	2	0	1	0	4	6	4	1	1	1	2
Tb927.9.17420	0	0	1	0	7	4	8	6	0	1	2	0	0	0	1	0	7	4	8	6	0	1	2	0
Tb927.1.920	0	1	0	0	1	0	2	2	0	0	0	0	0	1	0	0	1	0	2	2	0	0	0	0
Tb927.11.13860	60	77	34	86	70	96	40	23	2	25	1	0	60	77	34	86	70	96	40	23	2	25	1	0
Tb927.9.11100	1	0	1	0	0	0	2	0	0	0	0	0	1	0	1	0	0	0	2	0	0	0	0	0
Tb927.10.6430	54	61	27	87	104	128	43	88	50	26	9	61	54	61	27	87	104	128	43	88	50	26	9	61
Tb927.11.10570	16	21	12	14	23	36	3	1	0	0	0	0	16	21	12	14	23	36	3	1	0	0	0	0
Tb927.9.8370	1	1	0	0	1	0	6	2	1	5	0	0	1	1	0	0	1	0	6	2	1	5	0	0
Tb927.11.6640	100	82	53	93	96	154	6	5	27	0	3	3	100	82	53	93	96	154	6	5	27	0	3	3
Tb927.10.6380	128	116	92	120	165	256	26	0	1	9	1	1	128	116	92	120	165	256	26	0	1	9	1	1
Tb927.4.4290	1	1	0	0	1	0	1	0	0	0	0	0	1	1	0	0	1	0	1	0	0	0	0	0
Tb927.9.14550	0	1	0	0	1	0	5	0	1	0	0	0	0	1	0	0	1	0	5	0	1	0	0	0
Tb927.5.2700	108	114	95	128	203	315	33	41	85	16	5	15	108	114	95	128	203	315	33	41	85	16	5	15
Tb927.10.3600	0	1	0	0	0	0	8	0	2	0	0	0	0	1	0	0	0	0	8	0	2	0	0	0
Tb927.11.15100	0	1	1	0	0	0	3	2	3	0	0	0	0	1	1	0	0	0	3	2	3	0	0	0
Tb927.5.2250	0	0	0	0	0	0	0	0	0	0	0	0	1	3	0	1	2	2	10	3	5	1	1	0
Tb927.10.3350	0	3	0	0	0	0	5	0	0	1	0	1	0	3	0	0	0	0	5	0	0	1	0	1
Tb927.9.1160	0	0	0	0	0	0	0	0	0	0	0	0	0	0	0	0	0	0	0	0	0	0	0	0
Tb927.11.5660	40	29	35	49	81	102	1	102	12	0	5	55	40	29	35	49	81	102	1	102	12	0	5	55
Tb927.8.7470	0	0	0	0	0	0	0	0	1	0	0	0	0	0	1	0	0	0	0	0	1	1	0	0
Tb927.10.8720	77	91	37	97	97	151	64	18	31	40	7	7	77	91	37	97	97	151	64	18	31	40	7	7
Tb927.11.10100	62	94	53	62	91	128	6	119	0	0	1	66	62	94	53	62	91	128	6	119	0	0	1	66
Tb927.5.3250	1	1	0	0	0	0	2	1	1	1	1	0	1	1	0	0	0	0	2	1	1	1	1	0
Tb927.10.2480	1	1	0	0	1	0	4	0	0	1	0	0	1	1	0	0	1	0	4	0	0	1	0	0
Tb927.10.4870	0	0	0	0	0	1	1	0	1	0	1	0	0	0	0	0	0	1	1	0	1	0	1	0
Tb927.7.5760	183	170	97	157	158	232	18	59	54	12	10	30	183	170	97	157	158	232	18	59	54	12	10	30
Tb927.5.3540	0	1	0	0	0	0	4	1	2	0	1	0	0	1	0	0	0	0	4	1	2	0	1	0
Tb927.11.18370	0	0	0	0	0	0	0	0	0	0	0	0	0	0	0	0	1	0	0	0	0	0	0	0
Tb927.10.540	0	2	2	5	5	4	3	0	0	0	0	0	0	2	2	5	5	4	3	0	0	0	0	0
Tb927.8.2440	2	0	4	1	1	5	4	0	0	0	0	1	2	0	4	1	1	5	4	0	0	0	0	1
Tb927.10.6650	252	271	153	289	309	538	134	137	7	64	2	73	252	271	153	289	309	538	134	137	7	64	2	73
Tb927.9.8510	1	1	0	2	1	2	5	1	0	1	0	0	1	1	0	2	1	2	5	1	0	1	0	0
Tb927.11.2120	56	60	25	60	63	105	48	6	115	42	6	5	56	60	25	60	63	105	48	6	115	42	6	5
Tb927.4.3020	0	1	0	1	1	5	4	14	5	2	3	0	0	1	0	1	1	5	4	14	5	2	3	0
Tb927.10.16460	0	0	0	0	0	0	0	0	0	0	0	0	0	0	0	0	0	0	0	0	0	0	0	0
Tb927.11.1160	0	1	1	0	1	0	5	1	0	0	1	0	0	1	1	0	1	0	5	1	0	0	1	0
Tb927.4.2990	2	0	1	0	4	5	2	1	1	0	0	0	2	0	1	0	4	5	2	1	1	0	0	0
Tb927.8.8360	0	2	0	0	1	1	2	0	1	0	0	1	0	2	0	0	1	1	2	0	1	0	0	1
Tb927.11.8780	14	19	13	14	30	37	5	1	3	1	3	0	14	19	13	14	30	37	5	1	3	1	3	0
Tb927.8.7780	0	2	0	0	1	0	4	0	1	0	0	0	0	2	0	0	1	0	4	0	1	0	0	0
Tb927.9.4660	0	2	0	0	1	1	2	1	1	1	0	0	0	2	0	0	1	1	2	1	1	1	0	0
Tb927.11.4150	0	2	0	0	0	0	1	0	0	0	0	0	0	2	0	0	0	0	1	0	0	0	0	0
Tb927.9.17280	0	0	1	0	0	1	1	0	1	2	0	0	0	0	1	0	0	1	1	0	1	2	0	0
Tb927.10.2990	1	1	1	0	0	2	7	5	1	0	0	1	1	1	1	0	0	2	7	5	1	0	0	1
Tb927.11.1450	1	2	0	2	1	2	5	1	0	0	0	0	1	2	0	2	1	2	5	1	0	0	0	0
Tb927.3.3120	44	37	19	33	38	60	25	11	2	0	0	9	44	37	19	33	38	60	25	11	2	0	0	9
Tb927.1.4480	0	0	0	0	0	0	4	0	0	0	0	0	0	0	0	0	0	0	4	0	0	0	0	0
Tb927.10.13170	0	1	2	1	0	0	5	0	1	0	0	0	0	1	2	1	0	0	5	0	1	0	0	0
Tb927.11.9780	1	2	0	3	0	0	4	4	0	2	2	1	1	2	0	3	0	0	4	4	0	2	2	1
Tb927.7.7400	0	1	0	0	0	2	4	1	2	0	0	0	0	1	0	0	0	2	4	1	2	0	0	0
Tb927.9.16770	0	0	1	0	0	0	2	0	0	0	0	0	0	0	1	0	0	0	2	0	0	0	0	0
Tb927.3.560	0	0	0	0	0	0	0	0	0	0	0	0	0	0	0	0	0	0	0	0	0	0	0	0
Tb927.11.13920	0	1	0	0	1	0	5	1	1	1	0	0	0	1	0	0	1	0	5	1	1	1	0	0
Tb927.6.5440	0	2	1	0	0	0	4	1	1	0	1	0	0	2	1	0	0	0	4	1	1	0	1	0
Tb927.6.1720	3	3	0	1	0	10	2	1	1	0	0	1	3	3	0	1	0	10	2	1	1	0	0	1
Tb927.11.14705	537	653	406	653	783	1133	466	485	1476	293	1070	273	537	653	406	653	783	1133	466	485	1476	293	1070	273
Tb927.3.1870	0	0	0	0	0	1	1	1	1	2	0	0	0	0	0	0	0	1	1	1	1	2	0	0
Tb927.6.4710	15	15	3	17	14	25	2	40	1	0	0	10	15	15	3	17	14	25	2	40	1	0	0	10
Tb927.7.1460	0	0	0	0	1	0	8	1	2	0	0	1	0	0	0	0	1	0	8	1	2	0	0	1
Tb927.9.13050	0	0	1	0	3	0	1	1	0	0	0	1	0	0	1	0	3	0	1	1	0	0	0	1
Tb927.9.13500	0	0	0	0	0	0	3	0	0	0	1	0	0	0	0	0	0	0	3	0	0	0	1	0
Tb927.10.4380	4	3	0	0	7	3	1	2	0	1	0	0	4	3	0	0	7	3	1	2	0	1	0	0
Tb927.11.7450	80	98	59	104	98	158	38	22	1	15	2	21	80	98	59	104	98	158	38	22	1	15	2	21
Tb927.7.5370	1	1	0	0	1	0	1	1	0	0	0	0	1	1	0	0	1	0	3	1	1	0	0	0
Tb927.4.100	4	4	0	1	2	0	12	2	3	0	1	1	6	8	0	1	2	3	19	4	4	1	3	1
Tb927.11.760	9	18	10	13	13	43	3	2	1	0	0	6	9	18	10	13	13	43	3	2	1	0	0	6
Tb927.5.420	0	0	0	0	1	0	1	0	0	0	0	0	2	3	0	0	1	0	7	3	5	0	0	0
Tb927.10.130	0	0	1	0	0	0	0	0	0	0	0	0	0	0	1	0	0	0	0	0	0	0	0	0
Tb927.6.3840	221	224	115	236	280	430	51	160	15	21	5	101	221	224	115	236	280	430	51	160	15	21	5	101
Tb927.8.6780	1	0	0	0	0	0	4	1	0	0	0	0	1	0	0	0	0	0	4	1	0	0	0	0
Tb927.10.9450	106	77	50	92	129	145	90	61	160	40	16	41	106	77	50	92	129	145	90	61	160	40	16	41
Tb927.9.12900	16	36	26	46	44	70	12	20	21	9	5	3	16	36	26	46	44	70	12	20	21	9	5	3
Tb927.3.740	563	557	321	638	699	1175	789	1192	1123	700	163	888	563	557	321	638	699	1175	789	1192	1123	700	163	888
Tb927.11.16990	0	0	0	0	1	0	2	0	0	0	0	0	0	0	0	0	1	0	2	0	0	0	0	0
Tb927.10.6280	26	28	14	24	35	61	2	20	1	0	0	3	26	28	14	24	35	61	2	20	1	0	0	3
Tb927.10.16280	0	0	1	0	1	1	8	0	2	1	0	0	0	0	1	0	1	1	8	0	2	1	0	0
Tb927.5.4700	1	0	0	0	0	0	1	0	0	0	0	0	1	0	0	0	0	0	1	0	0	0	0	0
Tb927.10.1600	111	94	60	88	110	216	32	29	90	14	7	11	111	94	60	88	110	216	32	29	90	14	7	11
Tb927.11.14840	0	1	1	0	1	2	4	0	2	0	0	0	0	1	1	0	1	2	4	0	2	0	0	0
Tb927.9.7400	0	0	0	0	0	0	0	0	0	0	0	0	0	1	0	0	0	0	0	0	0	0	0	0
Tb927.10.4125	0	4	1	3	1	3	2	2	1	0	0	1	0	4	1	3	1	3	2	2	1	0	0	1
Tb927.10.4120	0	1	0	0	0	0	3	0	1	0	1	0	0	1	0	0	0	0	7	3	1	0	1	0
Tb927.10.4650	57	39	38	73	54	104	123	142	11	98	1	126	57	39	38	73	54	104	123	142	11	98	1	126
Tb927.8.3150	0	0	0	0	0	1	3	0	3	0	0	0	0	0	0	0	0	1	3	0	3	0	0	0
Tb927.5.3050	0	0	0	0	0	0	3	1	1	0	0	0	0	0	0	0	0	0	3	1	1	0	0	0
Tb927.10.9180	53	57	41	52	57	131	73	37	10	39	1	20	53	57	41	52	57	131	73	37	10	39	1	20
Tb927.4.5670	0	1	0	0	0	0	5	2	2	0	0	0	0	1	0	0	0	0	5	2	2	0	0	0
Tb927.8.1945	47	55	31	53	88	146	53	81	21	36	9	57	47	55	31	53	88	146	53	81	21	36	9	57
Tb927.8.4460	0	0	0	1	2	0	4	2	1	0	0	0	0	0	0	1	2	0	4	2	1	0	0	0
Tb927.10.5830	0	1	0	0	0	1	1	1	1	0	0	0	0	1	0	0	0	1	1	1	1	0	0	0
Tb927.11.7690	0	1	1	0	0	2	4	1	0	1	0	0	0	1	1	0	0	2	4	1	0	1	0	0
Tb927.10.5380	1	1	1	0	0	1	1	0	0	1	0	1	1	1	1	0	0	1	1	0	0	1	0	1
Tb927.11.7695	0	2	0	0	2	0	4	1	0	0	0	0	0	2	0	0	2	0	4	1	0	0	0	0
Tb927.4.1740	82	80	44	104	114	175	537	454	235	415	44	313	82	80	44	104	114	175	537	454	235	415	44	313
Tb927.2.4740	0	0	0	0	0	0	0	0	0	0	0	0	0	4	0	0	0	0	7	3	3	0	0	0
Tb927.9.370	1	2	4	0	0	0	0	1	1	0	2	0	1	2	4	0	0	0	0	1	1	0	2	0
Tb927.7.4170	0	2	2	2	0	0	4	0	1	0	0	1	0	2	2	2	0	0	4	0	1	0	0	1
Tb927.11.8165	34	47	15	46	63	66	34	23	1	33	0	8	34	47	15	46	63	66	34	23	1	33	0	8
Tb927.10.14280	61	69	33	83	82	113	6	7	0	6	0	5	61	69	33	83	82	113	6	7	0	6	0	5
Tb927.4.5710	0	1	1	0	0	0	2	0	0	0	0	0	0	1	1	0	0	0	2	0	0	0	0	0
Tb927.11.8370	1	0	0	0	0	0	4	1	1	0	0	0	1	0	0	0	0	0	4	1	1	0	0	0
Tb927.7.6440	0	2	0	0	0	0	1	1	1	0	0	0	0	2	0	0	0	0	1	1	1	0	0	0
Tb927.7.6110	2	2	0	0	3	2	6	2	0	1	0	1	12	8	7	5	10	11	10	5	13	2	5	5
Tb927.9.12670	48	65	35	46	65	89	19	36	0	30	0	35	48	65	35	46	65	89	19	36	0	30	0	35
Tb927.9.16950	0	0	0	0	0	0	1	0	0	0	0	0	0	2	0	0	0	0	2	0	2	0	0	0
Tb927.8.130	0	0	0	0	0	0	2	0	0	0	0	0	0	0	0	0	0	0	2	0	0	0	0	0
Tb927.9.15905	0	2	0	0	0	0	3	0	1	1	0	0	5	5	0	2	6	10	6	0	4	2	2	2
Tb927.11.9200	0	0	0	0	2	0	5	0	0	0	0	0	0	0	0	0	2	0	5	0	0	0	0	0
Tb927.11.17570	0	0	0	0	0	0	0	0	0	0	0	0	0	0	0	0	0	0	0	0	0	0	0	0
Tb927.9.15270	59	71	38	72	80	117	82	38	2	43	1	33	59	71	38	72	80	117	82	38	2	43	1	33
Tb927.5.1730	5	6	3	10	6	33	49	4	0	40	0	1	5	6	3	10	6	33	49	4	0	40	0	1
Tb927.10.2430	0	0	1	0	0	1	4	1	0	0	0	0	0	0	1	0	0	1	4	1	0	0	0	0
Tb927.11.9750	1	2	0	0	0	0	2	1	0	1	0	0	1	2	0	0	0	0	2	1	0	1	0	0
Tb927.5.1880	443	444	268	466	479	784	80	208	333	54	29	121	443	444	268	466	479	784	80	208	333	54	29	121
Tb927.11.880	26	32	11	38	49	49	10	0	0	2	0	0	26	32	11	38	49	49	10	0	0	2	0	0
Tb927.10.14730	0	1	0	0	1	1	1	0	0	0	0	0	585	642	364	674	807	1228	320	445	53	192	5	315
Tb927.9.18080	1	1	0	0	0	0	3	0	0	0	0	0	1	1	0	0	0	0	3	0	0	0	0	0
Tb927.3.4200	84	68	46	62	85	177	68	93	73	45	5	42	84	68	46	62	85	177	68	93	73	45	5	42
Tb927.3.4750	0	0	0	0	0	0	0	0	0	0	0	0	13	30	9	25	23	41	3	2	3	1	0	0
Tb927.6.3150	1	0	1	0	0	0	3	1	2	0	0	0	1	0	1	0	0	0	3	1	2	0	0	0
Tb927.4.1900	0	0	0	0	0	0	0	1	0	0	1	0	0	0	0	0	0	0	0	1	0	0	1	0
Tb927.11.7030	0	0	0	1	1	2	2	1	1	2	0	0	0	0	0	1	1	2	2	1	1	2	0	0
Tb927.5.4960	0	0	0	0	0	0	1	0	2	1	0	0	0	0	0	0	0	0	1	0	2	1	0	0
Tb927.10.1860	6	12	5	7	12	15	5	0	2	0	0	0	6	12	5	7	12	15	5	0	2	0	0	0
Tb927.9.950	0	0	0	0	0	1	3	0	1	0	0	0	0	0	0	0	0	1	3	0	1	0	0	0
Tb927.11.13006	0	2	0	0	0	0	2	1	2	1	0	0	0	3	1	0	0	0	14	1	2	3	1	0
Tb927.5.4490	31	55	30	37	72	69	24	22	0	16	0	14	31	55	30	37	72	69	24	22	0	16	0	14
Tb927.10.13880	0	2	1	0	0	0	4	0	2	0	0	0	0	2	1	0	0	0	4	0	2	0	0	0
Tb927.8.2200	0	0	0	0	1	0	2	0	1	1	0	0	0	0	0	0	1	0	2	0	1	1	0	0
Tb927.11.7850	37	24	19	26	37	71	20	66	0	8	0	30	37	24	19	26	37	71	20	66	0	8	0	30
Tb927.8.4000	31	36	12	35	37	41	7	19	4	0	1	6	31	36	12	35	37	41	7	19	4	0	1	6
Tb927.4.4100	0	0	0	0	0	0	4	2	0	0	0	1	0	0	0	0	0	0	4	2	0	0	0	1
Tb927.9.1420	11	8	6	10	17	18	9	1	0	0	0	0	11	8	6	10	17	18	9	1	0	0	0	0
Tb927.11.17710	0	0	0	0	0	0	3	0	0	0	0	0	0	0	0	0	0	0	3	0	0	0	0	0
Tb927.11.10000	82	85	49	121	103	178	8	92	35	4	2	53	82	85	49	121	103	178	8	92	35	4	2	53
Tb927.5.1080	1	3	1	0	0	0	6	4	0	0	0	1	1	3	1	0	0	0	6	4	0	0	0	1
Tb927.10.2380	22	12	8	11	18	32	14	6	0	2	0	11	22	12	8	11	18	32	14	6	0	2	0	11
Tb927.11.15320	1	2	2	3	0	4	6	1	1	0	0	0	1	2	2	3	0	4	6	1	1	0	0	0
Tb927.9.460	0	0	0	0	0	0	0	0	0	0	0	0	0	0	0	0	0	0	0	0	0	0	0	0
Tb927.10.3310	0	1	0	0	1	5	4	2	4	2	0	0	0	1	0	0	1	5	4	2	4	2	0	0
Tb927.11.10920	0	0	0	0	0	0	0	0	1	0	0	0	0	0	0	0	0	0	0	0	1	0	0	0
Tb927.11.15030	114	100	53	96	119	159	58	47	69	35	3	33	114	100	53	96	119	159	58	47	69	35	3	33
Tb927.11.8430	1	1	0	0	1	14	1	2	1	4	1	0	1	1	0	0	1	14	1	2	1	4	1	0
Tb927.1.4970	1	6	2	0	0	2	2	0	0	0	0	0	1	6	2	0	0	2	2	0	0	0	0	0
Tb927.9.6230	314	347	181	403	369	577	149	152	202	97	27	64	352	390	201	427	412	625	161	160	220	104	32	68
Tb927.9.11370	49	56	42	73	80	128	166	130	22	121	4	83	49	56	42	73	80	128	166	130	22	121	4	83
Tb927.8.790	1	0	1	1	0	0	4	0	2	0	0	0	1	0	1	1	0	0	4	0	2	0	0	0
Tb927.7.2720	0	1	1	0	0	0	2	0	0	0	0	0	0	1	1	0	0	0	2	0	0	0	0	0
Tb927.10.13770	762	829	522	875	1176	1638	419	534	682	259	74	282	762	829	522	875	1176	1638	419	534	682	259	74	282
Tb927.4.4040	169	192	114	177	224	336	83	110	301	47	20	37	169	192	114	177	224	336	83	110	301	47	20	37
Tb927.10.15170	0	0	0	0	0	0	2	0	2	0	0	0	0	0	0	0	0	0	2	0	2	0	0	0
Tb927.7.180	0	0	2	0	0	1	6	1	0	0	0	0	0	0	2	0	0	1	6	1	0	0	0	0
Tb927.10.10280	0	0	1	0	0	0	2	1	0	0	0	0	0	0	1	0	0	0	2	1	0	0	0	0
Tb927.9.9960	236	269	160	313	313	565	63	166	0	30	1	75	236	269	160	313	313	565	63	166	0	30	1	75
Tb927.3.3460	8	20	10	23	24	24	6	0	2	0	1	0	8	20	10	23	24	24	6	0	2	0	1	0
Tb927.10.12820	1	2	0	0	0	0	3	1	0	0	0	0	1	2	0	0	0	0	3	1	0	0	0	0
Tb927.10.3380	1	0	0	0	0	0	1	1	0	0	1	0	2	0	0	0	0	0	5	3	1	0	1	0
Tb927.7.400	0	0	0	0	0	0	0	0	0	0	0	0	0	1	1	0	0	0	5	1	0	2	0	1
Tb927.5.2280	0	1	0	0	0	0	7	0	0	0	1	0	0	1	0	0	0	0	7	0	0	0	1	0
Tb927.7.5970	0	2	0	0	0	3	3	3	0	0	0	0	1	5	1	0	3	5	10	9	1	1	5	1
Tb927.5.990	0	0	0	0	0	0	4	0	5	0	0	0	0	0	0	0	0	0	4	0	5	0	0	0
Tb927.11.13470	4	9	1	3	3	4	3	1	1	1	0	0	4	9	1	3	3	4	3	1	1	1	0	0
Tb927.3.5400	265	390	215	397	467	701	2	175	2	1	0	114	265	390	215	397	467	701	2	175	2	1	0	114
Tb927.9.6580	0	1	0	0	0	0	2	0	0	0	0	0	0	1	0	0	0	0	2	0	0	0	0	0
Tb927.8.860	0	0	1	0	0	0	4	0	0	0	0	0	0	0	1	0	0	0	4	0	0	0	0	0
Tb927.3.5150	0	0	0	0	0	0	2	0	1	0	1	0	0	0	0	0	0	0	2	0	1	0	1	0
Tb927.7.4510	2	0	0	0	1	0	3	0	1	0	0	0	2	0	0	0	1	0	3	0	1	0	0	0
Tb927.3.1310	23	21	17	26	27	46	4	4	1	0	0	3	23	21	17	26	27	46	4	4	1	0	0	3
Tb927.10.13540	0	1	1	0	0	0	2	2	0	0	0	0	0	1	1	0	0	0	2	2	0	0	0	0
Tb927.11.5690	2	4	1	0	0	0	1	0	0	0	0	0	2	4	1	0	0	0	1	0	0	0	0	0
Tb927.7.3660	29	28	20	37	36	61	56	65	0	39	0	25	29	28	20	37	36	61	56	65	0	39	0	25
Tb927.5.5610	0	0	0	0	0	0	0	0	0	0	0	0	0	0	0	0	0	0	1	0	0	0	0	0
Tb927.3.2750	0	0	0	0	0	0	2	1	2	0	0	0	0	0	0	0	0	0	2	1	2	0	0	0
Tb927.2.2160	123	154	70	113	157	221	33	141	86	19	8	101	123	154	70	113	157	221	33	141	86	19	8	101
Tb927.3.3800	0	0	1	0	1	0	0	0	0	0	0	0	0	0	1	0	1	0	0	0	0	0	0	0
Tb927.6.2600	110	147	60	117	153	216	8	73	68	0	7	45	110	147	60	117	153	216	8	73	68	0	7	45
Tb927.6.2350	0	0	0	0	0	0	0	0	0	0	0	0	2	7	1	1	0	0	9	1	3	0	1	0
Tb927.11.5720	1	0	0	0	1	0	7	1	0	0	0	0	1	0	0	0	1	0	7	1	0	0	0	0
Tb927.7.7230	8	5	3	6	8	18	4	4	2	5	0	1	8	5	3	6	8	18	4	4	2	5	0	1
Tb927.11.6780	3	1	0	0	1	1	2	0	1	0	1	0	3	1	0	0	1	1	2	0	1	0	1	0
Tb927.11.9570	327	408	230	405	546	750	54	286	24	41	2	150	327	408	230	405	546	750	54	286	24	41	2	150
Tb927.11.11520	2	4	3	1	1	0	8	2	1	1	0	1	2	4	3	1	1	0	8	2	1	1	0	1
Tb927.8.1780	61	54	45	49	61	112	6	0	5	1	0	0	61	54	45	49	61	112	6	0	5	1	0	0
Tb927.6.1550	25	24	20	40	34	59	2	1	0	1	0	0	25	24	20	40	34	59	2	1	0	1	0	0
Tb927.9.10350	0	1	1	0	2	0	8	0	1	0	0	2	0	1	1	0	2	0	8	0	1	0	0	2
Tb927.9.7180	1	0	0	0	1	0	3	0	0	2	0	0	1	0	0	0	1	0	3	0	0	2	0	0
Tb927.10.3160	300	378	199	338	428	715	186	363	403	115	49	176	300	378	199	338	428	715	186	363	403	115	49	176
Tb927.5.2060	42	52	35	59	78	87	45	19	1	16	1	8	42	52	35	59	78	87	45	19	1	16	1	8
Tb927.8.5490	0	2	1	0	0	1	0	2	0	1	0	1	0	2	1	0	0	1	0	2	0	1	0	1
Tb927.8.3420	190	232	159	233	332	414	148	104	78	124	7	50	190	232	159	233	332	414	148	104	78	124	7	50
Tb927.11.5470	1	2	0	3	2	6	6	6	2	0	3	2	1	2	0	3	2	6	6	6	2	0	3	2
Tb927.9.15420	120	118	97	155	148	274	36	6	10	7	3	1	120	118	97	155	148	274	36	6	10	7	3	1
Tb927.11.12870	1	2	2	0	0	1	10	0	1	0	2	0	1	2	2	0	0	1	10	0	1	0	2	0
Tb927.9.2910	11	15	8	18	14	19	3	6	2	1	0	3	11	15	8	18	14	19	3	6	2	1	0	3
Tb927.8.3630	0	0	0	0	0	0	0	0	0	0	0	0	0	0	0	0	1	0	7	0	0	0	0	0
Tb927.11.4780	22	9	12	22	13	24	4	18	0	1	0	17	22	9	12	22	13	24	4	18	0	1	0	17
Tb927.10.7840	16	18	10	20	11	25	4	0	0	1	0	0	16	18	10	20	11	25	4	0	0	1	0	0
Tb927.4.3900	0	0	0	0	0	0	2	0	1	0	0	1	0	0	0	0	0	0	2	0	1	0	0	1
Tb927.11.2800	0	1	0	0	0	0	2	0	0	0	0	0	0	1	0	0	0	0	2	0	0	0	0	0
Tb927.11.6870	346	361	220	334	508	651	203	735	647	137	84	435	346	361	220	334	508	651	203	735	647	137	84	435
Tb927.10.16070	655	725	497	709	932	1367	244	513	261	163	63	240	655	725	497	709	932	1367	244	513	261	163	63	240
Tb927.3.970	16	25	16	9	23	49	9	9	2	9	0	3	16	25	16	9	23	49	9	9	2	9	0	3
Tb927.8.1160	0	0	0	0	0	0	0	0	0	0	0	0	0	1	0	0	0	0	3	0	1	1	1	0
Tb927.10.15350	0	1	0	0	0	0	1	0	0	0	0	0	0	1	0	0	0	0	1	0	0	0	0	0
Tb927.11.14120	121	131	78	107	120	250	57	92	77	26	14	51	121	131	78	107	120	250	57	92	77	26	14	51
Tb927.8.8170	0	3	1	0	0	0	2	1	0	0	1	0	0	3	1	0	0	0	2	1	0	0	1	0
Tb927.4.2500	0	0	0	0	0	0	2	0	0	1	0	0	0	0	0	0	0	0	2	0	0	1	0	0
Tb927.10.3290	43	58	29	65	74	139	11	5	24	4	20	4	43	58	29	65	74	139	11	5	24	4	20	4
Tb927.5.2390	0	0	0	0	0	0	5	0	1	1	1	0	0	0	0	0	0	0	5	0	1	1	1	0
Tb927.10.14500	0	0	1	0	0	0	3	3	0	0	0	0	0	0	1	0	0	0	3	3	0	0	0	0
Tb927.4.5080	71	42	34	57	92	96	11	21	0	14	0	7	71	42	34	57	92	96	11	21	0	14	0	7
Tb927.5.293b	10	19	11	1	14	10	75	13	2	37	0	1	10	19	11	1	14	10	75	13	2	37	0	1
Tb927.6.5380	0	0	0	0	0	0	1	0	0	0	0	0	0	0	0	0	0	0	1	0	0	0	0	0
Tb927.4.1970	0	1	0	0	1	0	4	1	2	0	0	1	0	1	0	0	1	0	4	1	2	0	0	1
Tb927.6.1800	5	4	3	2	7	16	5	2	1	0	2	0	5	4	3	2	7	16	5	2	1	0	2	0
Tb927.7.4760	169	199	126	255	205	343	62	87	159	29	8	36	169	199	126	255	205	343	62	87	159	29	8	36
Tb927.7.6940	0	1	0	0	1	0	1	1	0	0	0	0	0	1	0	0	1	0	1	1	0	0	0	0
Tb927.9.13990	47	57	47	56	60	131	4	0	1	0	0	1	47	57	47	56	60	131	4	0	1	0	0	1
Tb927.9.17360	0	0	1	0	0	0	5	0	0	1	0	0	0	0	1	0	0	0	5	0	0	1	0	0
Tb927.5.3620	147	145	114	165	196	355	4	53	138	10	15	33	147	145	114	165	196	355	4	53	138	10	15	33
Tb927.11.4250	34	30	27	18	39	69	5	0	1	0	0	0	34	30	27	18	39	69	5	0	1	0	0	0
Tb927.3.350	0	0	0	0	0	0	0	0	0	0	0	0	0	0	0	0	0	0	0	0	0	0	0	0
Tb927.9.16540	0	0	0	0	0	0	0	0	1	0	0	0	1	0	0	0	1	0	2	0	1	0	0	0
Tb927.9.16010	0	0	0	0	0	0	2	0	0	0	0	0	0	0	0	0	0	0	2	0	0	0	0	0
Tb927.10.1290	117	134	83	148	182	229	40	36	157	11	17	12	117	134	83	148	182	229	40	36	157	11	17	12
Tb927.5.4390	275	295	154	293	369	490	47	64	313	17	24	75	275	295	154	293	369	490	47	64	313	17	24	75
Tb927.6.5120	0	1	0	0	0	0	7	0	1	1	1	0	0	3	1	0	0	0	13	1	3	1	1	0
Tb927.6.5650	0	0	0	0	0	0	0	0	0	0	0	0	0	0	0	0	0	0	0	0	0	0	0	0
Tb927.2.6210	0	0	0	0	0	0	0	0	0	0	0	0	0	0	0	0	1	1	2	1	0	0	0	0
Tb927.11.8040	40	22	14	25	35	85	25	24	201	11	27	12	40	22	14	25	35	85	25	24	201	11	27	12
Tb927.11.1570	0	2	0	0	0	0	4	1	1	1	0	1	0	2	0	0	0	0	4	1	1	1	0	1
Tb927.5.2930	0	1	1	0	0	0	5	0	0	1	0	0	0	1	1	0	0	0	5	0	0	1	0	0
Tb927.8.7640	0	0	0	0	0	0	0	0	0	0	0	0	0	0	0	0	0	0	0	0	0	0	0	0
Tb927.10.8110	9	18	5	12	10	14	1	1	0	0	0	2	9	18	5	12	10	14	1	1	0	0	0	2
Tb927.6.4830	0	1	0	0	2	1	2	0	1	0	0	0	0	1	0	0	2	1	2	0	1	0	0	0
Tb927.6.4380	16	17	7	20	31	62	72	60	118	48	18	30	16	17	7	20	31	62	72	60	118	48	18	30
Tb927.10.8115	356	384	226	459	525	762	109	194	93	56	12	114	356	384	226	459	525	762	109	194	93	56	12	114
Tb927.11.15520	37	36	19	44	56	91	42	3	157	17	17	7	37	36	19	44	56	91	42	3	157	17	17	7
Tb927.10.4460	1	0	1	1	1	1	2	1	0	1	0	0	1	0	1	1	1	1	2	1	0	1	0	0
Tb927.11.10730	1	0	0	0	0	1	5	1	1	1	0	0	1	0	0	0	0	1	5	1	1	1	0	0
Tb927.11.4430	1	2	0	2	2	1	7	4	1	0	1	0	1	2	0	2	2	1	7	4	1	0	1	0
Tb927.1.4740	0	0	0	1	1	0	0	2	1	0	1	0	0	0	0	1	1	0	0	2	1	0	1	0
Tb927.11.18120	0	1	0	0	0	0	0	0	0	0	0	0	0	1	0	0	0	0	0	0	0	0	0	0
Tb927.5.4575	26	40	24	32	40	73	4	39	2	0	0	13	26	40	24	32	40	73	4	39	2	0	0	13
Tb927.10.1470	0	0	0	0	0	0	1	1	0	0	0	0	56	78	36	82	87	157	6	2	2	0	0	1
Tb927.5.4570	1	2	1	1	0	0	2	0	0	1	0	0	1	4	1	1	0	2	2	0	1	1	0	0
Tb927.11.7200	150	142	106	163	251	379	65	67	31	28	5	57	150	142	106	163	251	379	65	67	31	28	5	57
Tb927.11.13270	0	0	0	0	4	3	5	1	1	0	0	1	0	0	0	0	4	3	5	1	1	0	0	1
Tb927.8.2920	0	0	0	0	0	0	0	0	0	0	0	0	84	89	29	81	98	142	95	22	54	66	7	26
Tb927.10.10515	0	0	0	0	0	0	0	0	0	0	0	0	0	0	0	0	0	0	0	0	0	0	0	0
Tb927.10.10510	0	0	0	0	0	0	0	0	0	0	0	0	0	0	0	0	0	0	0	0	0	0	0	0
Tb927.1.3910	2	2	0	0	1	0	4	1	1	0	0	0	2	2	0	0	1	0	4	1	1	0	0	0
Tb927.7.6750	5	5	8	15	12	21	2	0	1	0	0	0	5	5	8	15	12	21	2	0	1	0	0	0
Tb927.9.17940	209	220	122	241	285	467	65	196	119	40	21	134	209	220	122	241	285	467	65	196	119	40	21	134
Tb927.10.12320	55	65	51	64	55	155	6	20	54	0	2	10	55	65	51	64	55	155	6	20	54	0	2	10
Tb927.10.760	109	104	66	128	129	225	26	168	26	22	4	100	109	104	66	128	129	225	26	168	26	22	4	100
Tb927.7.5490	548	583	315	614	815	1200	691	1003	762	365	81	698	548	583	315	614	815	1200	691	1003	762	365	81	698
Tb927.6.3430	0	1	0	0	0	0	1	1	1	0	0	0	0	1	0	0	0	0	1	1	1	0	0	0
Tb927.1.2350	0	0	0	0	0	0	0	0	0	0	0	0	15	22	7	10	10	11	43	17	11	9	2	4
Tb927.10.13960	0	1	1	0	0	0	2	1	0	0	0	0	0	1	1	0	0	0	2	1	0	0	0	0
Tb927.7.2110	183	181	102	236	250	404	244	82	422	125	46	47	183	181	102	236	250	404	244	82	422	125	46	47
Tb927.9.15590	0	0	0	0	0	0	1	0	0	0	1	0	0	0	0	0	0	2	2	0	0	0	1	0
Tb927.8.7255	107	110	57	148	119	163	9	77	26	1	6	24	107	110	57	148	119	163	9	77	26	1	6	24
Tb927.5.5370	0	0	0	0	0	0	0	0	0	0	0	0	0	0	0	0	0	0	0	0	0	0	0	0
Tb927.8.7250	0	1	0	0	0	0	2	0	0	0	0	0	104	132	78	112	160	297	32	88	164	34	32	71
Tb927.11.9680	0	0	0	0	0	1	1	1	1	0	2	0	0	0	0	0	0	1	1	1	1	0	2	0
Tb927.2.1180	0	2	0	0	1	0	2	0	3	0	0	0	1	10	2	1	1	0	11	0	5	0	1	1
Tb927.6.4520	37	41	40	31	41	79	6	1	0	0	0	0	37	41	40	31	41	79	6	1	0	0	0	0
Tb927.11.16680	0	0	0	0	0	0	1	0	0	1	0	0	0	0	0	0	0	0	1	0	0	1	0	0
Tb927.10.12610	1	1	0	1	0	3	5	1	1	3	0	0	1	1	0	1	0	3	5	1	1	3	0	0
Tb927.3.3250	253	290	162	307	364	638	77	48	1	31	0	9	253	290	162	307	364	638	77	48	1	31	0	9
Tb927.7.5140	0	1	0	0	0	1	2	3	0	0	0	0	0	1	0	0	0	1	2	3	0	0	0	0
Tb927.11.4920	100	111	64	128	114	221	8	4	0	4	0	6	100	111	64	128	114	221	8	4	0	4	0	6
Tb927.10.890	0	3	0	0	0	1	5	1	0	0	1	0	0	3	0	0	0	1	5	1	0	0	1	0
Tb927.6.3380	0	0	0	0	0	0	0	0	0	0	0	0	0	0	0	0	0	0	0	0	0	0	0	0
Tb927.5.670	27	37	18	20	42	67	2	15	0	0	0	8	27	37	18	20	42	67	2	15	0	0	0	8
Tb927.10.9240	0	0	1	1	0	0	2	0	1	1	0	0	0	0	1	1	0	0	2	0	1	1	0	0
Tb927.9.12240	296	349	197	394	435	636	79	206	439	58	41	115	307	361	199	400	442	650	81	209	450	59	45	117
Tb927.9.15040	0	0	1	0	1	0	6	1	1	0	0	0	0	0	1	0	1	0	6	1	1	0	0	0
Tb927.11.17380	1	1	0	0	0	0	4	0	1	0	0	0	1	1	0	0	0	0	4	0	1	0	0	0
Tb927.9.15730	0	0	0	0	0	0	0	0	0	0	0	0	0	0	0	0	0	0	0	0	0	0	0	0
Tb927.5.5110	0	0	0	0	0	0	0	0	0	0	0	0	0	0	0	0	0	0	0	0	0	0	0	0
Tb927.11.14720	0	1	0	0	0	0	3	0	1	1	1	0	0	1	0	0	0	0	3	0	1	1	1	0
Tb927.3.3780	213	247	130	289	314	498	429	666	1094	305	373	591	213	248	130	290	314	498	433	667	1096	306	373	591
Tb927.9.7960	0	0	0	0	0	0	0	0	0	0	0	0	1	3	0	0	0	4	0	0	1	0	0	2
Tb927.4.900	9	12	6	5	2	7	5	0	0	0	0	0	9	12	6	5	2	7	5	0	0	0	0	0
Tb927.2.5290	0	0	0	0	0	0	0	0	0	0	0	0	2	2	0	0	0	0	6	1	0	0	0	0
Tb927.11.410	36	71	49	33	94	150	40	34	207	21	20	10	36	71	49	33	94	150	40	34	207	21	20	10
Tb927.1.10	0	0	0	0	0	0	0	0	0	0	0	0	0	0	0	0	0	0	0	0	0	0	0	0
Tb927.10.14340	0	1	1	0	0	0	7	2	0	0	1	0	0	1	1	0	0	0	7	2	0	0	1	0
Tb927.11.16380	0	0	0	0	0	1	2	0	1	0	0	0	0	0	0	0	0	1	2	0	1	0	0	0
Tb927.7.6530	0	0	0	0	0	0	1	1	0	0	0	0	0	0	0	0	0	0	1	1	0	0	0	0
Tb927.8.4695	345	480	244	465	482	778	69	269	178	40	16	159	345	480	244	465	482	778	69	269	178	40	16	159
Tb927.8.4690	141	159	91	145	170	313	50	41	186	19	16	33	141	159	91	145	170	313	50	41	186	19	16	33
Tb927.5.1270	0	4	0	0	1	0	4	1	0	0	1	0	0	4	0	0	1	0	4	1	0	0	1	0
Tb927.1.3000	0	1	1	0	3	1	5	0	2	0	0	0	0	1	1	0	3	1	5	0	2	0	0	0
Tb927.5.5270	0	0	0	0	0	0	0	0	0	0	0	0	0	0	0	0	0	1	1	3	0	2	0	0
Tb927.7.3645	1	1	0	1	1	8	3	2	2	1	0	0	1	1	0	1	1	8	3	2	2	1	0	0
Tb927.7.3640	34	33	24	25	43	60	4	15	1	1	0	13	34	33	24	25	43	60	4	15	1	1	0	13
Tb927.11.12600	0	2	0	0	0	2	4	0	1	0	1	0	0	2	0	0	0	2	4	0	1	0	1	0
Tb927.9.2210	0	1	0	1	0	0	4	1	0	0	1	0	0	1	0	1	0	0	4	1	0	0	1	0
Tb927.4.5500	0	0	0	0	0	0	1	0	1	0	0	0	0	0	0	0	0	0	1	0	1	0	0	0
Tb927.11.3320	51	66	37	60	84	132	42	18	0	11	0	15	51	66	37	60	84	132	42	18	0	11	0	15
Tb927.8.3400	0	0	0	1	0	0	4	1	3	0	0	0	0	0	0	1	0	0	4	1	3	0	0	0
Tb927.11.1240	0	1	0	0	0	0	4	0	0	1	0	0	0	1	0	0	0	0	4	0	0	1	0	0
Tb927.6.330	0	1	0	0	1	0	4	3	2	0	0	0	0	5	2	0	2	0	5	4	3	0	0	1
Tb927.7.650	1	0	0	0	1	1	10	0	1	0	1	0	1	0	0	0	1	1	10	0	1	0	1	0
Tb927.10.11830	0	0	0	1	1	0	5	0	0	0	1	0	0	0	0	1	1	0	5	0	0	0	1	0
Tb927.11.14560	0	1	0	0	0	0	0	1	0	1	0	0	0	1	0	0	0	0	0	1	0	1	0	0
Tb927.2.4140	0	0	0	0	0	0	0	0	0	0	0	0	0	0	0	0	0	0	0	0	0	0	0	0
Tb927.8.650	0	2	0	0	0	0	1	0	1	0	0	0	0	2	0	0	0	0	1	0	1	0	0	0
Tb927.3.5360	27	35	21	44	48	83	2	2	0	1	1	0	27	35	21	44	48	83	2	2	0	1	1	0
Tb927.8.300	0	0	0	0	3	6	3	3	0	2	0	0	0	0	0	0	3	6	3	3	0	2	0	0
Tb927.3.2320	0	0	0	1	0	0	4	1	1	0	0	0	0	0	0	1	0	0	4	1	1	0	0	0
Tb927.7.3460	0	0	1	0	1	2	5	1	0	0	0	0	0	0	1	0	1	2	5	1	0	0	0	0
Tb927.7.3390	1	3	0	0	0	0	2	2	6	0	0	1	1	3	0	0	0	0	2	2	6	0	0	1
Tb927.6.250	0	0	0	0	0	0	3	0	0	0	0	0	150	145	89	154	170	289	57	88	208	25	20	33
Tb927.9.7230	2	1	3	0	6	0	6	0	2	1	1	1	2	1	3	0	6	0	6	0	2	1	1	1
Tb927.3.4410	24	18	16	25	27	40	15	1	78	2	7	0	24	18	16	25	27	40	15	1	78	2	7	0
Tb927.3.4940	1	1	0	0	1	1	3	0	0	0	0	0	1	1	0	0	1	1	3	0	0	0	0	0
Tb927.11.15890	0	1	0	0	0	0	0	0	0	0	1	0	0	1	0	0	0	0	0	0	0	0	1	0
Tb927.6.2160	303	345	199	347	445	611	122	371	121	77	14	180	303	345	199	347	445	611	122	371	121	77	14	180
Tb927.10.4630	3	9	3	8	11	11	1	1	0	0	0	0	3	9	3	8	11	11	1	1	0	0	0	0
Tb927.10.4280	47	66	32	72	92	110	61	86	0	27	1	34	47	66	32	72	92	110	61	86	0	27	1	34
Tb927.9.11740	73	84	51	98	104	141	5	11	32	1	12	0	73	84	51	98	104	141	5	11	32	1	12	0
Tb927.3.5090	335	300	171	313	436	655	137	244	341	105	28	155	335	300	171	313	436	655	137	244	341	105	28	155
Tb927.2.6180	0	0	0	0	0	0	0	0	0	0	0	0	0	0	0	0	1	1	2	1	0	0	0	0
Tb927.11.16620	6	11	1	4	6	4	6	0	1	0	0	0	6	11	1	4	6	4	6	0	1	0	0	0
Tb927.1.900	2	1	1	0	0	0	5	0	1	1	1	0	2	1	1	0	0	0	5	0	1	1	1	0
Tb927.10.16140	140	155	63	157	205	252	92	260	12	55	0	159	140	155	63	157	205	252	92	260	12	55	0	159
Tb927.11.13800	26	22	26	30	37	71	33	8	1	25	0	4	26	22	26	30	37	71	33	8	1	25	0	4
Tb927.6.2290	0	0	0	0	0	0	0	0	0	0	0	0	2	7	1	1	0	0	9	1	3	0	1	0
Tb927.9.8350	67	72	51	39	71	116	50	10	4	26	0	5	67	72	51	39	71	116	50	10	4	26	0	5
Tb927.9.11120	0	2	0	0	0	1	5	1	1	0	0	0	0	2	0	0	0	1	5	1	1	0	0	0
Tb927.9.8680	0	1	2	1	0	1	3	0	2	1	1	0	0	1	2	1	0	1	3	0	2	1	1	0
Tb927.11.2490	0	1	1	0	7	1	3	0	2	0	0	0	0	1	1	0	7	1	3	0	2	0	0	0
Tb927.4.3590	0	0	0	0	0	0	0	0	0	0	0	0	1	1	3	1	0	0	6	2	2	0	1	0
Tb927.10.6415	763	712	457	890	998	1679	126	401	2	72	0	273	763	712	457	890	998	1679	126	401	2	72	0	273
Tb927.4.4900	1	1	4	2	0	0	1	3	0	0	0	0	1	1	4	2	0	0	1	3	0	0	0	0
Tb927.10.20	0	0	0	0	0	0	0	0	0	0	0	0	0	0	0	0	0	0	0	0	0	0	0	0
Tb927.8.1310	5	7	2	7	13	17	3	2	2	1	0	0	5	7	2	7	13	17	3	2	2	1	0	0
Tb927.5.2860	0	1	0	0	0	0	4	1	1	0	0	0	0	1	0	0	0	0	4	1	1	0	0	0
Tb927.5.2230	0	0	0	0	0	0	0	0	0	0	0	0	22	23	12	11	21	27	13	13	11	15	1	5
Tb927.10.3330	0	3	0	1	0	0	3	0	1	0	1	1	0	3	0	1	0	0	3	0	1	0	1	1
Tb927.5.2720	0	0	0	0	1	0	1	0	0	0	1	1	0	0	0	0	1	0	1	0	0	0	1	1
Tb927.10.3620	1	1	1	5	1	2	4	1	0	1	1	1	1	1	1	5	1	2	4	1	0	1	1	1
Tb927.11.5640	58	69	45	91	104	158	19	46	86	15	18	32	58	69	45	91	104	158	19	46	86	15	18	32
Tb927.11.5310	0	1	0	0	0	2	4	0	0	0	1	0	0	1	0	0	0	2	4	0	0	0	1	0
Tb927.8.7410	0	0	0	0	0	0	0	0	0	0	0	0	39	30	26	35	49	84	33	89	206	43	20	79
Tb927.9.1100	0	1	1	0	0	0	4	0	0	1	0	0	0	1	1	0	0	0	4	0	0	1	0	0
Tb927.11.10120	88	74	42	77	91	135	105	41	6	59	3	30	88	74	42	77	91	135	105	41	6	59	3	30
Tb927.10.4810	110	107	62	119	169	217	57	55	38	29	1	30	110	107	62	119	169	217	57	55	38	29	1	30
Tb927.8.6450	8	8	5	1	6	13	4	0	0	0	0	0	8	8	5	1	6	13	4	0	0	0	0	0
Tb927.2.5980	1	4	0	0	1	0	1	3	0	0	0	0	1	4	0	0	1	0	1	3	0	0	0	0
Tb927.7.5700	64	84	47	72	87	161	12	33	77	1	7	26	64	84	47	72	87	161	12	33	77	1	7	26
Tb927.9.6770	0	0	0	0	2	0	4	1	2	0	0	1	0	0	0	0	2	0	4	1	2	0	0	1
Tb927.10.560	0	0	0	0	0	0	2	1	1	0	0	0	0	0	0	0	0	0	2	1	1	0	0	0
Tb927.10.9880	0	0	0	0	0	0	5	0	0	0	1	0	0	0	0	0	0	0	6	0	0	0	1	0
Tb927.7.7390	121	114	64	117	148	213	45	162	92	15	19	95	121	114	64	117	148	213	45	162	92	15	19	95
Tb927.10.6670	27	30	34	50	41	75	27	32	37	30	2	41	27	30	34	50	41	75	27	32	37	30	2	41
Tb927.11.2140	1	2	0	0	1	0	3	0	1	0	0	0	1	2	0	0	1	0	3	0	1	0	0	0
Tb927.4.3040	0	0	0	0	0	0	4	1	2	0	0	0	0	0	0	0	0	0	4	1	2	0	0	0
Tb927.10.7430	7	6	1	3	8	11	4	0	1	0	0	0	7	6	1	3	8	11	4	0	1	0	0	0
Tb927.11.9520	50	37	17	39	46	103	4	2	118	1	18	4	50	37	17	39	46	103	4	2	118	1	18	4
Tb927.6.1120	15	28	5	25	31	40	3	0	0	1	0	0	15	28	5	25	31	40	3	0	0	1	0	0
Tb927.10.10870	106	155	74	150	168	251	96	161	61	65	4	112	106	155	74	150	168	251	96	161	61	65	4	112
Tb927.3.1120	223	275	154	309	301	515	7	61	59	4	8	25	223	275	154	309	301	515	7	61	59	4	8	25
Tb927.11.11750	0	0	0	0	0	0	0	0	0	0	0	0	1	4	1	2	0	2	7	4	1	1	3	1
Tb927.10.10720	32	33	20	17	20	9	23	35	13	16	14	7	32	33	20	17	20	9	23	35	13	16	14	7
Tb927.10.15930	76	85	39	71	103	116	62	24	29	18	4	14	76	85	39	71	103	116	62	24	29	18	4	14
Tb927.9.4680	198	205	113	214	271	451	9	0	0	0	0	0	198	205	113	214	271	451	9	0	0	0	0	0
Tb927.6.920	0	1	1	0	0	0	6	0	0	0	2	0	0	1	1	0	0	0	6	0	0	0	2	0
Tb927.11.16460	0	2	0	0	1	1	3	0	1	0	0	0	0	2	0	0	1	1	3	0	1	0	0	0
Tb927.9.13290	45	29	21	45	40	59	62	9	116	32	18	16	45	29	21	45	40	59	62	9	116	32	18	16
Tb927.2.2400	0	0	1	1	1	0	1	1	1	0	0	1	0	0	1	1	1	0	1	1	1	0	0	1
Tb927.6.2830	100	151	76	157	175	269	68	289	237	66	22	146	100	151	76	157	175	269	68	289	237	66	22	146
Tb927.10.13190	9	2	0	3	0	2	3	0	0	0	0	0	9	2	0	3	0	2	3	0	0	0	0	0
Tb927.4.1720	99	73	37	97	84	142	88	52	70	38	7	17	99	73	37	97	84	142	88	52	70	38	7	17
Tb927.11.16810	0	1	1	2	0	0	1	0	1	0	0	0	0	1	1	2	0	0	1	0	1	0	0	0
Tb927.3.500	0	0	0	0	0	0	0	0	0	0	0	0	0	0	0	0	0	0	0	0	0	0	0	0
Tb927.6.5460	0	0	0	0	0	0	0	0	0	0	0	0	0	0	0	0	0	0	0	0	0	0	0	0
Tb927.5.4270	2	0	0	0	0	0	4	5	0	0	0	0	2	0	0	0	0	0	4	5	0	0	0	0
Tb927.11.7630	0	0	0	0	0	0	0	0	0	0	0	0	0	3	0	0	1	0	3	2	1	0	0	0
Tb927.10.1700	18	32	10	14	15	24	4	60	0	0	0	26	18	32	10	14	15	24	4	60	0	0	0	26
Tb927.9.10650	115	148	96	127	162	254	57	108	47	30	5	67	115	148	96	127	162	254	57	108	47	30	5	67
Tb927.5.4600	0	0	0	0	1	0	0	0	0	0	0	0	0	0	0	0	1	0	0	0	0	0	0	0
Tb927.9.13070	142	189	104	166	198	274	89	173	152	49	26	103	142	189	104	166	198	274	89	173	152	49	26	103
Tb927.11.12045	255	274	201	339	431	678	197	208	411	110	33	155	255	274	201	339	431	678	197	208	411	110	33	155
Tb927.4.120	98	125	68	127	151	224	85	38	23	56	2	31	98	125	68	128	151	224	88	38	23	56	2	31
Tb927.9.5330	53	50	42	63	62	89	69	49	0	48	0	36	53	50	42	63	62	89	69	49	0	48	0	36
Tb927.11.12040	29	41	30	30	40	88	10	22	5	13	1	18	29	41	30	30	40	88	10	22	5	13	1	18
Tb927.11.780	11	20	12	10	17	20	3	3	18	3	1	1	11	20	12	10	17	20	3	3	18	3	1	1
Tb927.10.150	0	0	0	0	1	0	5	1	0	0	0	0	0	0	0	0	1	0	5	1	0	0	0	0
Tb927.5.440	0	0	0	0	1	0	4	1	1	1	0	1	0	0	0	0	1	0	4	1	1	1	0	1
Tb927.9.8820	1	1	0	0	2	1	2	1	0	0	0	0	1	1	0	0	2	1	2	1	0	0	0	0
Tb927.11.16600	62	61	44	68	93	177	54	110	0	38	2	72	62	61	44	68	93	177	54	110	0	38	2	72
Tb927.11.11650	38	54	23	64	75	77	31	75	1	17	0	77	38	54	23	64	75	77	31	75	1	17	0	77
Tb927.4.1500	0	3	0	0	0	1	1	1	1	1	1	1	0	3	0	0	0	1	1	1	1	1	1	1
Tb927.10.1660	24	28	14	20	42	68	25	24	26	18	5	17	24	28	14	20	42	68	25	24	26	18	5	17
Tb927.1.2985	6	12	8	6	12	22	7	7	20	4	1	5	6	12	8	6	12	22	7	7	20	4	1	5
Tb927.10.11585	17	26	12	16	32	28	6	38	2	1	0	29	17	26	12	16	32	28	6	38	2	1	0	29
Tb927.1.2980	0	3	0	0	0	0	2	2	0	1	0	0	0	3	0	0	0	0	2	2	0	1	0	0
Tb927.8.4500	2	2	4	2	3	8	1	2	0	1	0	0	2	2	4	2	3	8	1	2	0	1	0	0
Tb927.9.6820	1	2	0	0	0	0	5	0	1	1	0	0	1	2	0	0	0	0	5	0	1	1	0	0
Tb927.8.8340	0	0	2	1	0	3	3	0	0	0	0	0	0	0	2	1	0	3	3	0	0	0	0	0
Tb927.9.7420	0	0	0	0	0	0	0	0	0	0	0	0	0	0	0	0	0	0	0	0	0	0	0	0
Tb927.4.2310	1	1	0	0	0	0	5	0	1	0	0	1	1	1	0	0	0	0	5	0	1	0	0	1
Tb927.10.7100	0	0	0	0	1	0	3	1	0	0	0	0	0	0	0	0	1	0	3	1	0	0	0	0
Tb927.8.5110	91	89	74	79	113	179	22	21	32	17	6	3	91	89	74	79	113	179	22	21	32	17	6	3
Tb927.11.15770	87	82	69	114	144	180	67	62	1	50	0	23	87	82	69	114	144	180	67	62	1	50	0	23
Tb927.10.4100	43	52	22	57	81	71	7	16	1	0	0	15	43	52	22	57	81	71	7	16	1	0	0	15
Tb927.8.5465	0	0	0	0	0	0	0	0	0	0	0	0	54	76	52	81	81	153	31	48	41	4	1	39
Tb927.1.1720	1	3	0	2	3	7	2	5	3	2	0	3	1	3	0	2	3	7	2	5	3	2	0	3
Tb927.9.5150	0	0	1	0	0	1	5	0	0	0	0	0	0	0	1	0	0	1	5	0	0	0	0	0
Tb927.11.1020	59	81	60	78	84	147	20	78	159	8	12	52	59	81	60	78	84	147	20	78	159	8	12	52
Tb927.4.5690	1	2	1	1	0	0	5	1	1	1	0	0	1	2	1	1	0	0	5	1	1	1	0	0
Tb927.11.8080	82	89	51	87	95	125	19	57	54	13	2	29	82	89	51	87	95	125	19	57	54	13	2	29
Tb927.11.11385	132	159	121	163	169	349	75	64	253	33	21	30	132	159	121	163	169	349	75	64	253	33	21	30
Tb927.11.11380	0	4	0	0	1	0	5	0	2	0	0	0	0	4	0	0	1	0	5	0	2	0	0	0
Tb927.8.4440	78	79	69	76	85	161	143	81	52	60	9	41	78	79	69	76	85	161	143	81	52	60	9	41
Tb927.2.4760	4	6	1	1	2	0	25	2	2	0	0	0	10	11	4	3	5	13	25	3	3	1	1	1
Tb927.10.3130	0	0	0	0	0	0	1	1	0	0	0	0	0	0	0	0	0	0	1	1	0	0	0	0
Tb927.7.4150	2	4	3	0	1	7	3	2	1	0	0	0	2	4	3	0	1	7	3	2	1	0	0	0
Tb927.11.5070	0	3	1	0	0	0	4	1	3	1	0	0	0	3	1	0	0	0	4	1	3	1	0	0
Tb927.11.5400	1	1	0	0	1	0	7	0	0	0	0	0	1	1	0	0	1	0	7	0	0	0	0	0
Tb927.7.6130	0	0	0	0	0	0	0	0	0	0	0	0	0	0	0	0	0	0	0	0	0	0	0	0
Tb927.5.4420	0	1	0	1	0	1	5	1	1	0	0	0	0	1	0	1	0	1	5	1	1	0	0	0
Tb927.9.12650	118	115	90	125	140	251	135	147	78	93	9	107	118	115	90	125	140	251	135	147	78	93	9	107
Tb927.7.6425	0	0	0	0	0	0	0	1	0	1	0	1	0	0	0	0	0	0	0	1	0	1	0	1
Tb927.8.4990	0	0	0	0	0	0	0	0	0	0	0	0	74	102	62	104	118	195	116	115	5	74	0	62
Tb927.10.11130	6	10	2	2	2	2	4	2	6	0	2	0	6	10	2	2	2	2	4	2	6	0	2	0
Tb927.5.4180	2	1	0	0	1	0	6	3	2	0	1	0	330	484	226	494	495	833	411	467	310	167	35	253
Tb927.10.1080	0	0	0	0	0	0	0	0	0	0	0	0	1	2	0	0	0	1	2	1	0	2	0	0
Tb927.11.13390	37	51	21	43	56	99	14	26	22	3	1	6	37	51	21	43	56	99	14	26	22	3	1	6
Tb927.2.6404	0	0	0	0	0	0	0	0	0	0	0	0	0	0	0	0	0	0	0	0	0	0	0	0
Tb927.2.6400	0	0	0	0	0	0	0	0	0	0	0	0	0	0	0	0	0	0	0	0	0	0	0	0
Tb927.11.17550	0	0	0	0	0	0	0	0	0	0	0	0	0	0	0	0	0	0	0	0	0	0	0	0
Tb927.11.14920	1	0	0	0	0	0	3	0	1	0	0	0	1	0	0	0	0	0	3	0	1	0	0	0
Tb927.5.1860	1	1	1	0	2	0	7	0	0	0	0	0	1	1	1	0	2	0	7	0	0	0	0	0
Tb927.5.1710	12	18	9	21	10	21	7	0	0	2	0	0	12	18	9	21	10	21	7	0	0	2	0	0
Tb927.10.2410	48	68	32	50	79	132	9	56	51	6	5	35	48	68	32	50	79	132	9	56	51	6	5	35
Tb927.10.8300	0	0	0	0	0	0	0	0	0	0	0	0	407	415	248	403	477	785	390	150	81	205	4	133
Tb927.3.4770	0	0	0	0	0	0	0	0	0	0	0	0	35	46	23	32	41	83	8	36	1	3	1	21
Tb927.10.8900	0	0	0	0	0	0	0	0	0	0	0	0	0	0	0	0	0	0	0	0	0	0	0	0
Tb927.6.3170	1	1	0	0	0	0	5	1	0	0	0	0	1	1	0	0	0	0	5	1	0	0	0	0
Tb927.6.540	0	4	0	0	1	0	1	0	1	0	0	0	0	4	0	0	1	0	1	0	1	0	0	0
Tb927.5.4980	0	0	0	0	0	0	0	0	0	0	0	0	0	0	0	0	0	0	0	0	0	0	0	0
Tb927.10.1880	145	211	104	189	273	360	4	18	1	0	0	19	145	211	104	189	273	360	4	18	1	0	0	19
Tb927.2.4370	0	2	1	0	1	0	2	0	0	0	0	0	0	2	1	0	1	0	2	0	0	0	0	0
Tb927.11.7010	47	57	34	49	69	106	33	51	2	12	1	40	47	57	34	49	69	106	33	51	2	12	1	40
Tb927.11.13020	0	0	0	0	0	0	0	0	0	0	0	0	1	4	1	1	0	0	14	2	4	1	2	0
Tb927.8.2260	0	0	0	0	0	0	0	0	0	0	0	0	99	113	62	107	149	204	21	100	0	14	0	46
Tb927.9.6170	13	15	8	20	11	21	3	6	1	0	1	2	13	15	8	20	11	21	3	6	1	0	1	2
Tb927.9.930	0	0	0	0	0	0	1	0	0	0	0	0	0	0	0	0	0	0	1	0	0	0	0	0
Tb927.4.4120	1	0	0	0	0	0	3	0	1	0	0	0	29	31	21	34	41	63	8	0	4	1	0	0
Tb927.11.17730	0	0	0	0	0	0	2	0	0	0	0	0	0	0	0	0	0	0	2	0	0	0	0	0
Tb927.10.15570	1	0	2	0	0	0	4	1	0	0	1	0	1	0	2	0	0	0	4	1	0	0	1	0
Tb927.9.7880	0	0	0	0	0	0	0	0	0	0	0	0	0	0	0	0	0	0	0	0	0	0	0	0
Tb927.9.4440	2	2	0	0	0	2	5	0	1	0	2	0	2	2	0	0	0	2	5	0	1	0	2	0
Tb927.10.11620	27	29	10	18	64	65	6	41	0	0	0	34	27	29	10	18	64	65	6	41	0	0	0	34
Tb927.9.11350	1	1	0	0	0	0	1	0	3	0	0	0	1	1	0	0	0	0	1	0	3	0	0	0
Tb927.1.4910	0	0	0	0	0	0	0	0	0	0	0	0	0	1	1	0	1	0	4	2	2	0	0	0
Tb927.7.1690	28	34	20	32	52	40	2	5	0	1	0	1	28	34	20	32	52	40	2	5	0	1	0	1
Tb927.4.4020	0	2	0	0	3	2	4	1	1	0	0	1	0	2	0	0	3	2	4	1	1	0	0	1
Tb927.8.2120	6	11	5	3	14	12	5	6	0	0	2	4	6	11	5	3	14	12	5	6	0	0	2	4
Tb927.7.2250	0	0	0	0	0	2	2	0	0	0	0	0	0	0	0	0	0	2	2	0	0	0	0	0
Tb927.7.2700	36	38	19	38	66	70	42	35	41	27	4	28	36	38	19	38	66	70	42	35	41	27	4	28
Tb927.10.10260	0	0	0	0	0	0	0	0	1	0	0	0	30	43	32	25	31	43	19	10	43	7	5	8
Tb927.5.5580	0	0	0	1	0	2	2	0	1	1	0	0	0	0	0	1	0	2	2	0	1	1	0	0
Tb927.10.12800	2	0	0	0	0	1	0	0	1	0	0	0	2	1	0	0	1	1	4	2	1	1	0	0
Tb927.3.3440	3	0	0	0	0	0	3	0	0	0	1	0	3	0	0	0	0	0	3	0	0	0	1	0
Tb927.7.460	179	260	132	248	338	501	95	190	232	77	25	123	179	260	132	248	338	501	95	190	232	77	25	123
Tb927.7.5950	0	0	0	1	0	0	1	2	0	0	2	1	1	2	1	2	3	2	14	8	2	0	6	3
Tb927.4.1390	0	1	1	0	1	0	4	1	0	0	0	0	0	1	1	0	1	0	4	1	0	0	0	0
Tb927.8.840	109	67	75	90	147	202	97	135	1	55	0	101	109	67	75	90	147	202	97	135	1	55	0	101
Tb927.8.510	0	1	0	0	1	0	0	0	0	0	0	0	1	2	0	1	1	0	1	2	0	0	0	0
Tb927.10.710	0	1	1	0	1	0	2	0	0	0	0	0	0	1	1	0	1	0	2	0	0	0	0	0
Tb927.3.5130	0	1	1	0	0	0	1	2	1	1	0	0	0	1	1	0	0	0	1	2	1	1	0	0
Tb927.8.2690	0	2	0	0	1	3	2	3	2	4	1	2	0	2	0	0	1	3	2	3	2	4	1	2
Tb927.3.5420	0	0	0	0	0	1	1	3	0	1	0	0	0	0	0	0	0	1	1	3	0	1	0	0
Tb927.4.3690	48	70	44	63	79	79	10	31	1	10	1	4	48	70	44	63	79	79	10	31	1	10	1	4
Tb927.11.2790	12	22	9	23	13	27	3	0	9	0	1	0	12	22	9	23	13	27	3	0	9	0	1	0
Tb927.10.15690	286	327	197	342	455	712	72	294	192	49	6	182	286	327	197	342	455	712	72	294	192	49	6	182
Tb927.3.1330	24	50	24	55	74	67	3	59	75	1	4	75	24	50	24	55	74	67	3	59	75	1	4	75
Tb927.5.5630	0	0	0	0	0	0	0	0	0	0	0	0	0	0	0	0	0	0	3	1	0	0	0	1
Tb927.11.14550	14	21	12	22	30	25	4	59	4	4	0	72	14	21	12	22	30	25	4	59	4	4	0	72
Tb927.11.3840	0	1	1	0	0	0	2	1	0	1	0	0	0	1	1	0	0	0	2	1	0	1	0	0
Tb927.10.10340	0	0	0	0	0	1	4	1	2	1	0	0	0	0	0	0	0	1	4	1	2	1	0	0
Tb927.6.2330	0	0	0	0	0	0	0	0	0	0	0	0	176	282	189	307	244	478	14	20	343	1	33	5
Tb927.6.2620	6	8	3	2	3	2	1	0	0	0	0	1	6	8	3	2	3	2	1	0	0	0	0	1
Tb927.10.6880	39	51	29	42	63	107	7	45	21	0	0	31	39	51	29	42	63	107	7	45	21	0	0	31
Tb927.11.9550	0	0	0	0	0	1	7	0	0	1	0	1	0	0	0	0	0	1	7	0	0	1	0	1
Tb927.11.9080	0	4	6	6	3	4	5	1	1	0	0	0	0	4	6	6	3	4	5	1	1	0	0	0
Tb927.1.4560	0	0	0	0	0	0	0	0	0	0	0	0	0	1	3	0	1	0	14	2	0	1	0	1
Tb927.11.14150	0	3	0	2	6	5	3	3	1	0	2	2	0	3	0	2	6	5	3	3	1	0	2	2
Tb927.6.5810	0	0	0	0	0	0	0	0	0	0	0	0	0	0	0	0	0	0	0	0	0	0	0	0
Tb927.2.5530	0	0	0	0	0	0	0	0	0	0	0	0	0	1	1	0	1	1	14	1	1	0	0	1
Tb927.9.10400	1	2	0	0	0	0	1	1	2	0	0	0	1	2	0	0	0	0	1	1	2	0	0	0
Tb927.8.5470	0	0	0	0	0	0	0	0	0	0	0	0	54	76	52	81	81	153	31	48	41	4	1	39
Tb927.9.7160	19	11	12	11	12	32	4	0	0	0	0	0	19	11	12	11	12	32	4	0	0	0	0	0
Tb927.11.5410	34	31	25	47	64	71	21	48	1	14	0	33	34	31	25	47	64	71	21	48	1	14	0	33
Tb927.10.3100	33	45	26	32	44	73	92	39	117	81	15	13	33	45	26	32	44	73	92	39	117	81	15	13
Tb927.5.2000	11	8	3	7	6	15	5	0	0	0	1	0	11	8	3	7	6	15	5	0	0	0	1	0
Tb927.7.3070	0	3	0	0	0	0	4	0	1	1	0	0	0	3	0	0	0	0	4	0	1	1	0	0
Tb927.11.12810	0	0	0	0	0	0	0	0	0	0	0	0	43	87	38	78	99	133	12	5	42	2	12	6
Tb927.8.3610	56	62	39	53	66	124	18	31	66	4	7	5	56	62	39	53	66	124	18	31	66	4	7	5
Tb927.11.3150	31	45	23	46	56	86	23	15	1	12	0	16	31	45	23	46	56	86	23	15	1	12	0	16
Tb927.11.6850	51	53	39	60	88	115	8	9	52	0	2	2	51	53	39	60	88	115	8	9	52	0	2	2
Tb927.11.9880	126	236	127	168	185	270	44	156	59	15	7	92	126	236	127	168	185	270	44	156	59	15	7	92
Tb927.11.6500	0	2	0	0	0	0	3	1	0	0	0	0	0	2	0	0	0	0	3	4	1	0	0	0
Tb927.10.16050	0	1	0	0	0	1	5	0	0	0	0	0	0	1	0	0	0	1	5	0	0	0	0	0
Tb927.8.1100	0	0	0	0	0	0	1	0	1	0	0	0	0	0	0	0	0	0	1	0	1	0	0	0
Tb927.11.14140	41	52	33	37	60	90	32	48	1	10	0	12	41	52	33	37	60	90	32	48	1	10	0	12
Tb927.9.9810	79	70	50	66	105	139	58	52	65	31	3	42	79	70	50	66	105	139	58	52	65	31	3	42
Tb927.10.13200	1	0	0	0	0	0	5	0	0	0	0	0	1	0	0	0	0	0	5	0	0	0	0	0
Tb927.2.3720	99	97	50	91	113	167	5	33	1	1	0	4	99	97	50	91	113	167	5	33	1	1	0	4
Tb927.4.2070	0	0	0	0	0	0	3	0	0	0	1	1	0	0	0	0	0	0	3	0	0	0	1	1
Tb927.6.4070	118	121	77	98	152	216	57	27	90	28	1	11	118	121	77	98	152	216	57	27	90	28	1	11
Tb927.10.14560	0	1	0	0	1	0	1	0	0	0	0	0	0	1	0	0	1	0	1	0	0	0	0	0
Tb927.3.3860	1	0	1	0	2	0	2	1	0	0	0	0	1	0	1	0	2	0	2	1	0	0	0	0
Tb927.4.4350	0	3	1	0	0	0	4	1	0	0	0	0	0	3	1	0	0	0	4	1	0	0	0	0
Tb927.7.880	8	15	6	14	30	36	1	7	1	1	0	6	8	15	6	14	30	36	1	7	1	1	0	6
Tb927.5.291b	0	1	1	1	1	1	2	0	1	0	1	0	0	1	1	1	1	1	2	0	1	0	1	0
Tb927.2.4970	2	0	0	1	1	1	5	1	2	4	2	0	2	0	0	1	1	1	5	1	2	4	2	0
Tb927.6.1820	0	2	0	0	0	0	1	1	0	0	0	0	0	2	0	0	0	0	1	1	0	0	0	0
Tb927.7.4700	203	245	132	210	243	429	61	20	1	25	0	13	203	245	132	210	243	429	61	20	1	25	0	13
Tb927.9.2350	1	2	0	0	0	1	15	2	2	0	1	0	1	2	0	0	0	1	15	2	2	0	1	0
Tb927.10.8680	0	1	0	0	0	0	2	2	1	0	1	0	0	1	0	0	0	0	2	2	1	0	1	0
Tb927.7.6960	5	8	5	4	2	8	4	2	3	0	0	2	5	8	5	4	2	8	4	2	3	0	0	2
Tb927.5.3350	151	173	98	141	213	312	42	34	18	6	1	31	151	173	98	141	213	312	42	34	18	6	1	31
Tb927.5.3600	167	204	111	161	188	386	58	64	1	50	0	32	167	204	111	161	188	386	58	64	1	50	0	32
Tb927.11.4230	68	116	57	116	125	173	15	188	2	4	0	98	68	116	57	116	125	173	15	188	2	4	0	98
Tb927.10.8980	47	69	38	73	83	111	7	10	3	1	2	3	47	69	38	73	83	111	7	10	3	1	2	3
Tb927.10.10890	0	0	0	0	0	0	0	0	0	0	0	0	63	94	54	74	96	179	129	20	47	37	6	3
Tb927.10.15430	36	48	18	34	43	78	11	27	15	3	0	20	36	48	18	34	43	78	11	27	15	3	0	20
Tb927.9.16520	1	0	0	0	0	0	3	0	3	0	0	0	1	0	0	0	0	0	3	0	3	0	0	0
Tb927.3.330	0	0	0	0	0	0	4	0	0	0	0	0	0	0	0	0	0	0	4	0	0	0	0	0
Tb927.10.1270	0	0	0	0	0	1	4	1	0	0	0	0	0	0	0	0	0	1	4	1	0	0	0	0
Tb927.5.4370	40	49	22	62	43	76	586	415	1086	584	396	355	40	49	22	62	43	76	586	415	1086	584	396	355
Tb927.6.5100	0	1	0	0	0	1	4	1	1	0	1	0	0	1	0	0	0	1	4	1	1	0	1	0
Tb927.9.1880	0	0	0	0	0	1	1	2	0	0	0	1	0	0	0	0	0	1	1	2	0	0	0	1
Tb927.2.6230	0	0	0	0	0	0	0	0	0	0	0	0	0	0	0	0	0	0	0	0	0	0	0	0
Tb927.10.3810	0	1	0	0	0	0	4	1	1	0	0	0	0	1	0	0	0	0	4	1	1	0	0	0
Tb927.5.2910	146	139	86	147	195	271	134	42	23	66	2	39	146	139	86	147	195	271	134	42	23	66	2	39
Tb927.11.8060	0	2	0	1	0	0	6	1	0	0	0	0	0	2	0	1	0	0	6	1	0	0	0	0
Tb927.9.1310	0	0	0	0	0	0	0	0	0	0	0	0	0	0	0	0	0	0	0	0	0	0	0	0
Tb927.8.7620	0	0	0	0	0	0	3	1	1	0	0	0	0	3	1	0	1	0	14	4	4	0	0	0
Tb927.11.15540	124	204	104	153	181	270	64	101	83	50	11	69	124	204	104	153	181	270	64	101	83	50	11	69
Tb927.11.10710	0	0	0	0	0	1	3	0	2	0	0	0	0	0	0	0	0	1	3	0	2	0	0	0
Tb927.10.12240	0	1	0	0	1	0	2	0	0	0	0	0	0	1	0	0	1	0	2	0	0	0	0	0
Tb927.1.4720	0	2	0	0	0	0	2	1	0	0	0	0	0	2	0	0	0	0	2	1	0	0	0	0
Tb927.1.1530	0	0	1	0	0	0	3	0	1	1	0	0	0	0	1	0	0	0	3	0	1	1	0	0
Tb927.10.11650	35	41	25	60	68	65	7	1	0	0	0	0	35	41	25	60	68	65	7	1	0	0	0	0
Tb927.10.13030	5	9	5	2	4	10	1	0	0	1	0	0	5	9	5	2	4	10	1	0	0	1	0	0
Tb927.6.4650	53	63	31	62	80	112	54	12	160	28	11	0	53	63	31	62	80	112	54	12	160	28	11	0
Tb927.10.1410	34	30	31	37	36	77	57	169	1	40	0	123	34	30	31	37	36	77	57	169	1	40	0	123
Tb927.5.4510	33	22	23	55	40	61	5	8	0	5	2	9	33	22	23	55	40	61	5	8	0	5	2	9
Tb927.9.3640	227	238	137	245	291	370	136	368	191	89	67	215	227	238	137	245	291	370	136	368	191	89	67	215
Tb927.9.9670	91	85	49	85	90	192	7	0	0	0	0	0	91	85	49	85	90	192	7	0	0	0	0	0
Tb927.9.580	0	0	0	0	0	0	0	0	0	0	0	0	0	0	0	0	0	0	0	0	0	0	0	0
Tb927.11.17940	0	0	2	0	1	0	1	0	1	0	0	0	0	0	2	0	1	0	1	0	1	0	0	0
Tb927.3.1930	0	1	0	0	1	1	2	0	1	1	0	0	0	1	0	0	1	1	2	0	1	1	0	0
Tb927.9.17920	0	1	0	0	0	0	3	1	1	0	0	0	0	1	0	0	0	0	4	1	1	0	0	0
Tb927.10.14980	41	43	37	62	52	86	51	59	2	51	0	34	41	43	37	62	52	86	51	59	2	51	0	34
Tb927.7.6630	0	1	2	0	1	0	2	0	0	1	0	0	0	1	2	0	1	0	2	0	0	1	0	0
Tb927.5.380	0	0	0	0	0	0	0	0	0	0	0	0	0	0	0	0	0	0	0	0	0	0	0	0
Tb927.9.12000	11	8	1	9	16	20	2	8	2	3	0	0	11	8	1	9	16	20	2	8	2	3	0	0
Tb927.7.2130	0	0	0	0	0	0	2	4	1	0	0	0	0	0	0	0	0	0	2	4	1	0	0	0
Tb927.5.820	26	36	22	44	31	59	0	0	0	0	0	1	26	36	22	44	31	59	0	0	0	0	0	1
Tb927.5.5350	0	0	0	0	0	0	0	0	0	0	0	0	0	0	0	0	0	0	0	0	0	0	0	0
Tb927.7.1720	0	3	0	0	0	0	1	0	1	0	0	0	0	3	0	0	0	0	1	0	1	0	0	0
Tb927.3.3270	493	564	292	482	697	1085	293	389	310	179	26	182	493	564	292	482	697	1085	293	389	310	179	26	182
Tb927.9.13710	0	0	0	0	0	0	0	0	0	0	0	0	124	126	64	124	166	231	94	147	217	73	21	108
Tb927.10.12630	57	82	52	88	71	116	66	18	1	40	0	8	57	82	52	88	71	116	66	18	1	40	0	8
Tb927.2.2460	16	13	11	18	20	51	6	0	0	0	0	0	16	13	11	18	20	51	6	0	0	0	0	0
Tb927.2.5760	1	3	0	0	0	0	1	1	0	0	0	0	1	3	0	0	0	0	1	1	0	0	0	0
Tb927.11.4900	1	1	1	0	2	0	4	3	0	0	0	0	1	1	1	0	2	0	4	3	0	0	0	0
Tb927.11.12250	2	5	0	2	7	4	3	17	1	0	0	6	2	5	0	2	7	4	3	17	1	0	0	6
Tb927.5.650	0	1	0	0	0	1	3	2	1	0	0	0	0	1	0	0	0	1	3	2	1	0	0	0
Tb927.8.6570	96	119	74	82	98	135	115	99	106	271	69	149	96	119	74	82	98	135	115	99	106	271	69	149
Tb927.2.2390	51	77	33	61	76	112	58	105	0	34	0	77	51	77	33	61	76	112	58	105	0	34	0	77
Tb927.10.9220	0	0	0	0	0	0	4	0	1	0	0	0	0	0	0	0	0	0	4	0	1	0	0	0
Tb927.11.16010	1	1	1	0	0	0	3	2	2	0	0	0	1	1	1	0	0	0	3	2	2	0	0	0
Tb927.11.11040	351	349	245	272	371	710	84	307	168	52	24	203	351	349	245	272	371	710	84	307	168	52	24	203
Tb927.10.5750	19	22	16	23	33	58	55	1	42	55	1	1	19	22	16	23	33	58	55	1	42	55	1	1
Tb927.11.7220	1	3	0	0	0	0	2	0	1	2	1	0	1	3	0	0	0	0	2	0	1	2	1	0
Tb927.10.5970	248	289	172	288	351	603	212	161	12	92	0	67	248	289	172	288	351	603	212	161	12	92	0	67
Tb927.9.15710	0	0	0	0	0	0	0	0	0	0	0	0	0	0	0	0	0	0	0	0	0	0	0	0
Tb927.11.230	0	0	1	0	0	1	2	1	0	1	0	0	0	0	1	0	0	1	2	1	0	1	0	0
Tb927.1.3390	173	175	118	262	312	383	2	60	0	7	1	32	173	175	118	262	312	383	2	60	0	7	1	32
Tb927.5.5130	1	1	0	0	1	0	1	1	2	0	0	0	1	1	0	0	1	0	1	1	2	0	0	0
Tb927.11.14700	20	20	16	11	21	34	3	9	0	1	0	9	20	20	16	11	21	34	3	9	0	1	0	9
Tb927.8.5900	48	60	32	65	75	83	18	35	2	8	1	13	48	60	32	65	75	83	18	35	2	8	1	13
Tb927.9.7940	0	0	0	0	0	0	0	0	0	0	0	0	1	3	0	0	0	4	0	0	1	0	0	2
Tb927.11.435	145	163	90	164	209	306	37	21	108	16	12	19	145	163	90	164	209	306	37	21	108	16	12	19
Tb927.4.920	95	107	90	138	114	215	13	36	1	7	0	17	95	107	90	138	114	215	13	36	1	7	0	17
Tb927.11.430	8	7	5	10	12	12	2	0	1	0	1	1	8	7	5	10	12	12	2	0	1	0	1	1
Tb927.10.3790	1	2	0	0	0	0	2	2	0	0	0	0	1	2	0	0	0	0	2	2	0	0	0	0
Tb927.1.70	0	6	1	1	0	1	11	4	5	0	0	2	0	7	3	1	0	1	17	4	7	0	0	2
Tb927.10.14360	1	1	1	0	0	0	5	1	0	0	0	0	1	1	1	0	0	0	5	1	0	0	0	0
Tb927.2.240	0	5	5	2	2	3	26	8	2	3	1	3	0	9	5	4	3	4	34	9	2	4	1	3
Tb927.7.6090	95	104	61	103	103	133	61	73	184	31	17	67	95	104	61	103	103	133	61	73	184	31	17	67
Tb927.6.680	16	10	8	13	21	27	2	1	0	1	0	0	16	10	8	13	21	27	2	1	0	1	0	0
Tb927.11.13840	166	187	142	189	296	314	124	105	2	73	0	44	166	187	142	189	296	314	124	105	2	73	0	44
Tb927.11.3160	0	1	0	0	0	0	2	0	0	0	1	0	0	1	0	0	0	0	2	0	0	0	1	0
Tb927.1.2370	449	465	304	534	608	1000	433	469	378	223	35	180	464	487	311	544	618	1011	476	486	389	232	37	184
Tb927.10.2190	1	3	0	1	0	0	2	1	0	0	0	0	1	3	0	1	0	0	2	1	0	0	0	0
Tb927.5.1290	1	2	0	0	1	0	3	2	0	0	1	2	1	2	0	0	1	0	3	2	0	0	1	2
Tb927.9.8780	0	1	0	0	0	0	2	1	0	0	0	0	0	1	0	0	0	0	2	1	0	0	0	0
Tb927.7.4940	0	2	0	0	0	0	5	0	1	1	0	0	0	2	0	0	0	0	5	0	1	1	0	0
Tb927.9.2270	0	6	0	0	0	0	6	1	1	0	1	4	0	6	0	0	0	0	6	1	1	0	1	4
Tb927.11.12660	142	150	94	147	226	351	145	207	126	89	14	118	142	150	94	147	226	351	145	207	126	89	14	118
Tb927.2.1600	0	3	1	1	0	1	3	1	0	0	2	1	0	3	1	1	0	1	3	1	0	0	2	1
Tb927.8.6100	1	3	0	0	0	1	4	0	1	0	0	0	1	3	0	0	0	1	4	0	1	0	0	0
Tb927.7.670	23	31	22	18	47	47	4	21	8	1	3	22	23	31	22	18	47	47	4	21	8	1	3	22
Tb927.4.5520	0	0	1	0	0	0	0	0	0	0	0	0	0	0	1	0	0	0	0	0	0	0	0	0
Tb927.11.3300	52	60	28	73	79	132	39	13	70	12	9	17	52	60	28	73	79	132	39	13	70	12	9	17
Tb927.6.350	82	75	63	102	101	153	45	87	31	16	7	29	82	75	63	102	101	153	45	87	31	16	7	29
Tb927.11.7570	59	79	51	67	55	125	32	16	0	39	1	10	59	79	51	67	55	125	32	16	0	39	1	10
Tb927.10.11850	0	2	0	0	0	0	4	0	0	0	0	0	0	2	0	0	0	0	4	0	0	0	0	0
Tb927.8.670	35	29	26	32	35	63	15	22	0	9	0	20	35	29	26	32	35	63	15	22	0	9	0	20
Tb927.10.11480	0	3	1	0	0	0	3	0	1	0	0	0	0	3	1	0	0	0	3	0	1	0	0	0
Tb927.3.5300	37	43	28	34	58	60	14	42	55	6	2	23	37	43	28	34	58	60	14	42	55	6	2	23
Tb927.3.2900	0	0	0	0	0	1	5	1	1	0	0	0	0	0	0	0	0	1	5	1	1	0	0	0
Tb927.7.2390	30	43	19	38	36	60	4	21	93	0	7	21	30	43	19	38	36	60	4	21	93	0	7	21
Tb927.3.2650	175	193	123	232	253	399	50	107	107	22	23	82	175	193	123	232	253	399	50	107	107	22	23	82
Tb927.3.2300	29	33	12	46	34	65	12	19	2	3	0	11	29	33	12	46	34	65	12	19	2	3	0	11
Tb927.7.4490	0	2	0	0	0	0	2	1	0	0	0	0	0	2	0	0	0	0	2	1	0	0	0	0
Tb927.7.3910	0	1	0	0	0	0	4	2	0	0	0	2	0	1	0	0	0	0	4	2	0	0	0	2
Tb927.7.3440	129	112	85	169	175	281	110	195	132	57	30	154	132	117	86	169	181	284	113	200	135	60	31	154
Tb927.10.14770	0	1	0	0	1	0	3	0	0	1	0	0	0	1	0	0	1	0	3	0	0	1	0	0
Tb927.11.2350	20	13	10	15	28	30	102	91	276	58	62	31	20	13	10	15	28	30	102	91	276	58	62	31
Tb927.3.4430	127	98	75	120	156	265	7	2	86	0	17	0	127	98	75	120	156	265	7	2	86	0	17	0
Tb927.6.230	0	1	0	0	0	0	3	0	1	0	0	0	0	1	0	0	0	0	3	0	1	0	0	0
Tb927.9.11720	43	57	31	51	68	91	1	2	0	0	0	0	43	57	31	51	68	91	1	2	0	0	0	0
Tb927.1.1880	0	0	0	0	1	0	4	0	2	0	0	0	0	0	0	0	1	0	4	0	2	0	0	0
Tb927.6.2100	0	1	0	0	0	2	1	0	0	0	0	0	0	1	1	0	0	2	4	0	1	0	0	0
Tb927.5.5550	0	0	0	0	0	0	0	0	0	0	0	0	0	0	0	0	0	0	0	0	0	0	0	0
Tb927.11.4200	1	2	0	0	0	0	2	0	1	0	0	0	1	2	0	0	0	0	2	0	1	0	0	0
Tb927.11.1300	52	53	12	51	70	85	111	76	30	65	2	71	52	53	12	51	70	85	111	76	30	65	2	71
Tb927.11.13820	76	99	55	89	119	168	50	80	32	22	1	46	76	99	55	89	119	168	50	80	32	22	1	46
Tb927.11.13530	38	49	46	47	54	71	6	0	0	7	3	2	38	49	46	47	54	71	6	0	0	7	3	2
Tb927.10.6470	104	93	54	81	121	221	132	30	1	93	0	13	104	93	54	81	121	221	132	30	1	93	0	13
Tb927.9.8330	58	51	25	50	64	119	77	23	0	54	0	7	58	51	25	50	64	119	77	23	0	54	0	7
Tb927.11.2300	0	0	0	0	2	0	3	1	1	1	1	0	0	0	0	0	2	0	3	1	1	1	1	0
Tb927.4.4920	44	40	32	39	69	86	2	12	45	0	2	9	45	41	32	39	69	86	4	12	47	0	2	9
Tb927.8.1370	27	73	20	49	71	87	103	147	38	96	8	93	27	73	20	49	71	87	103	147	38	96	8	93
Tb927.10.40	0	0	0	0	0	0	0	0	0	0	0	0	2	2	2	5	4	3	4	1	0	3	0	0
Tb927.10.10090	8	4	5	7	13	20	7	27	3	0	0	17	8	4	5	7	13	20	7	27	3	0	0	17
Tb927.9.1120	32	17	17	23	13	13	3	14	19	5	2	10	32	17	17	23	13	13	3	14	19	5	2	10
Tb927.11.5620	0	1	0	0	1	0	1	2	0	0	0	0	0	1	0	0	1	0	1	2	0	0	0	0
Tb927.8.7430	0	0	0	0	0	0	0	0	0	0	0	0	16	11	9	7	11	10	4	11	6	1	1	12
Tb927.8.6810	0	0	1	0	0	0	3	1	0	0	1	0	0	0	1	0	0	0	3	1	0	0	1	0
Tb927.10.12030	109	110	60	138	141	206	4	29	1	0	1	6	109	110	60	138	141	206	4	29	1	0	1	6
Tb927.10.4830	42	22	23	32	26	75	6	15	0	5	1	11	42	22	23	32	26	75	6	15	0	5	1	11
Tb927.7.5720	177	191	117	185	290	405	6	15	24	3	0	24	177	191	117	185	290	405	6	15	24	3	0	24
Tb927.10.500	4	9	4	3	8	5	4	0	0	1	0	3	4	9	4	3	8	5	4	0	0	1	0	3
Tb927.11.13100	70	146	81	118	137	213	2	11	21	0	5	6	70	146	81	118	137	213	2	11	21	0	5	6
Tb927.8.2480	0	1	0	0	0	0	4	0	0	0	1	0	0	1	0	0	0	0	4	0	0	0	1	0
Tb927.10.6690	0	1	1	0	0	0	5	2	0	0	1	1	0	1	1	0	0	0	5	2	0	0	1	1
Tb927.11.2160	47	57	34	77	54	104	6	6	1	0	1	4	47	57	34	77	54	104	6	6	1	0	1	4
Tb927.4.3060	26	40	20	32	30	49	4	3	2	0	0	0	26	40	20	32	30	49	4	3	2	0	0	0
Tb927.10.11020	74	61	54	83	102	160	42	24	3	14	0	17	74	61	54	83	102	160	42	24	3	14	0	17
Tb927.6.1450	71	92	49	94	138	143	42	93	101	21	10	32	71	92	49	94	138	143	42	93	101	21	10	32
Tb927.3.1100	0	0	0	0	0	0	3	1	2	1	0	1	0	0	0	0	0	0	3	1	2	1	0	1
Tb927.6.1100	0	0	1	0	0	0	1	1	1	0	0	0	0	0	1	0	0	0	1	1	1	0	0	0
Tb927.6.900	1	3	0	0	0	0	7	2	1	0	0	0	1	3	0	0	0	0	7	2	1	0	0	0
Tb927.4.320	45	59	20	52	61	84	0	95	14	0	2	48	45	59	20	52	61	84	0	95	14	0	2	48
Tb927.4.490	1	0	0	0	1	1	3	2	1	0	0	0	1	0	0	0	1	1	3	2	1	0	0	0
Tb927.6.2810	11	16	7	7	14	20	4	5	14	1	2	5	11	16	7	7	14	20	4	5	14	1	2	5
Tb927.1.780	43	60	35	58	64	108	14	23	2	2	1	12	43	60	35	58	64	108	14	23	2	2	1	12
Tb927.11.12060	0	2	0	0	1	0	2	1	1	0	0	0	0	2	0	0	1	0	2	1	1	0	0	0
Tb927.11.3910	0	0	0	0	0	0	4	1	0	1	0	0	0	0	0	0	0	0	4	1	0	1	0	0
Tb927.3.520	0	0	0	0	0	0	0	0	0	0	0	0	0	0	0	0	0	0	0	0	0	0	0	0
Tb927.3.830	0	1	0	0	0	0	2	0	0	0	0	0	0	1	0	0	0	0	2	0	0	0	0	0
Tb927.9.16730	0	0	1	0	1	0	5	0	0	0	1	0	0	0	1	0	1	0	5	0	0	0	1	0
Tb927.11.16830	40	60	31	49	62	92	49	18	0	45	0	5	40	60	31	49	62	92	49	18	0	45	0	5
Tb11.02.5440	20	19	16	23	17	36	4	1	0	2	1	0	20	19	16	23	17	36	4	1	0	2	1	0
Tb927.11.18160	0	0	0	0	0	0	0	0	0	0	0	0	0	0	0	0	0	0	0	0	0	0	0	0
Tb927.8.1590	3	1	1	0	0	1	7	0	1	0	0	1	3	1	1	0	0	1	7	0	1	0	0	1
Tb927.9.10890	313	373	221	327	433	665	42	238	47	35	5	143	313	373	221	327	433	665	42	238	47	35	5	143
Tb927.9.10670	32	39	19	49	65	85	3	2	1	0	0	1	32	39	19	49	65	85	3	2	1	0	0	1
Tb927.9.9310	58	91	59	107	97	128	19	82	1	11	0	47	58	91	59	107	97	128	19	82	1	11	0	47
Tb927.9.4880	0	0	0	1	0	0	3	2	1	0	1	1	0	0	0	1	0	0	3	2	1	0	1	1
Tb927.5.2740	3	5	0	4	3	6	5	1	0	0	1	0	3	5	0	4	3	6	5	1	0	0	1	0
Tb927.10.3640	112	115	73	114	138	232	75	103	54	43	3	90	112	115	73	114	138	232	75	103	54	43	3	90
Tb927.11.5330	0	1	0	0	0	0	0	0	0	1	0	0	0	1	0	0	0	0	0	0	0	1	0	0
Tb927.5.2210	0	0	0	0	0	0	0	0	0	0	0	0	0	2	0	1	2	0	4	1	1	1	0	1
Tb927.8.5280	2	3	0	1	0	3	5	1	1	0	0	0	2	3	0	1	0	3	5	1	1	0	0	0
Tb927.9.13010	0	0	0	0	0	0	1	0	0	0	0	0	0	0	0	0	0	0	1	0	0	0	0	0
Tb927.11.15280	30	25	16	39	47	60	729	377	876	761	202	279	30	25	16	39	47	60	729	377	876	761	202	279
Tb927.9.17020	0	0	0	0	0	2	2	0	0	0	1	0	0	0	0	0	0	2	7	0	1	0	1	0
Tb927.10.4340	0	1	0	0	0	1	2	0	0	0	0	0	2	2	0	0	0	2	7	1	1	0	4	0
Tb927.1.250	1	2	1	0	0	0	8	0	0	0	1	0	1	3	1	0	0	0	11	0	0	0	1	0
Tb927.1.520	158	165	107	175	151	254	162	70	29	83	4	38	158	165	107	175	151	254	162	70	29	83	4	38
Tb927.11.4570	29	34	12	27	38	48	21	46	337	13	33	25	29	34	12	27	38	48	21	46	337	13	33	25
Tb927.5.3160	0	2	0	0	0	0	1	0	0	0	0	0	0	2	0	0	0	0	1	0	0	0	0	0
Tb927.10.170	0	1	2	0	0	1	4	0	1	1	0	0	0	1	2	0	0	1	4	0	1	1	0	0
Tb927.9.2470	0	0	0	0	0	0	0	0	0	0	0	0	7	7	7	11	11	6	5	6	58	0	5	1
Tb927.11.5140	220	273	135	282	294	539	81	276	75	74	13	138	220	273	135	282	294	539	81	276	75	74	13	138
Tb927.4.5320	0	0	0	0	0	0	5	2	0	0	0	1	0	0	0	0	0	0	5	2	0	0	0	1
Tb927.8.3990	194	182	123	170	160	322	76	50	71	28	9	29	194	182	123	170	160	322	76	50	71	28	9	29
Tb927.5.460	67	68	34	65	71	93	3	17	2	1	0	15	67	68	34	65	71	93	3	17	2	1	0	15
Tb927.8.6740	2	2	0	0	1	0	5	1	0	0	1	0	2	2	0	0	1	0	5	1	0	0	1	0
Tb927.10.9410	306	386	204	389	373	726	180	283	112	119	18	197	306	386	204	389	373	726	180	283	112	119	18	197
Tb927.11.11670	0	0	1	0	0	0	6	0	1	0	0	0	0	0	1	0	0	0	6	0	1	0	0	0
Tb927.4.1830	85	95	67	100	114	225	11	118	3	13	0	73	85	95	67	100	114	225	11	118	3	13	0	73
Tb927.3.780	0	1	0	0	1	0	7	0	0	0	0	0	0	1	0	0	1	0	7	0	0	0	0	0
Tb927.1.2610	0	0	0	0	0	0	0	0	0	0	0	0	0	0	1	0	0	2	0	1	0	0	0	0
Tb927.10.1640	221	259	152	252	335	464	159	137	3	111	1	93	221	259	152	252	335	464	159	137	3	111	1	93
Tb927.11.16560	0	0	0	0	0	0	0	0	0	0	0	1	0	0	0	0	0	0	0	0	0	0	0	1
Tb927.11.14880	18	27	8	19	19	23	1	0	2	0	0	0	18	27	8	19	19	23	1	0	2	0	0	0
Tb927.9.7440	0	1	0	0	0	0	1	0	0	0	0	0	0	1	0	0	0	0	1	0	0	0	0	0
Tb927.10.7120	0	2	0	0	0	1	7	0	2	0	0	0	0	2	0	0	0	1	7	0	2	0	0	0
Tb927.8.5130	0	2	1	0	1	0	2	0	0	0	0	0	0	2	1	0	1	0	2	0	0	0	0	0
Tb927.11.17890	11	13	8	12	6	16	17	9	15	9	9	8	11	14	9	12	6	16	18	9	15	9	10	9
Tb927.4.2330	31	50	27	42	62	83	18	15	17	11	2	18	31	50	27	42	62	83	18	15	17	11	2	18
Tb927.11.16950	324	355	221	288	405	619	181	194	70	160	6	109	326	355	221	288	405	619	181	194	70	160	6	109
Tb927.10.15910	0	1	0	0	0	0	2	1	1	0	0	0	0	1	0	0	0	0	2	1	1	0	0	0
Tb927.10.4160	6	15	5	12	8	18	6	2	2	0	0	0	6	15	5	12	8	18	6	2	2	0	0	0
Tb927.10.4690	205	201	154	222	254	396	197	134	160	145	7	109	205	201	154	222	254	396	197	134	160	145	7	109
Tb927.1.1700	77	122	62	120	109	158	51	87	23	42	1	40	77	122	62	120	109	158	51	87	23	42	1	40
Tb927.9.2780	31	42	25	30	56	81	2	0	0	0	0	0	31	42	25	30	56	81	2	0	0	0	0	0
Tb927.11.12390	1	1	0	0	0	0	4	0	1	1	0	0	1	1	0	0	0	0	4	0	1	1	0	0
Tb927.8.3190	517	609	328	545	755	1138	106	42	286	31	19	10	517	609	328	545	755	1138	106	42	286	31	19	10
Tb927.9.5170	57	47	47	46	81	91	38	23	24	31	1	22	57	47	47	46	81	91	38	23	24	31	1	22
Tb927.8.4420	0	2	1	0	0	0	5	0	0	0	0	0	0	2	1	0	0	0	5	0	0	0	0	0
Tb927.11.16480	0	1	0	0	0	1	1	0	0	0	0	0	0	1	0	0	0	1	1	0	0	0	0	0
Tb927.9.16190	6	9	5	7	7	8	0	1	29	0	4	0	6	9	5	7	7	8	0	1	29	0	4	0
Tb927.10.11070	104	125	74	115	142	226	80	77	50	32	4	58	104	125	74	115	142	226	80	77	50	32	4	58
Tb927.8.4520	29	39	30	38	50	65	111	44	90	83	16	40	29	39	30	38	50	65	111	44	90	83	16	40
Tb927.4.1780	1	1	1	0	0	0	6	2	0	0	0	1	1	1	1	0	0	0	6	2	0	0	0	1
Tb927.2.4700	0	0	1	0	0	0	0	1	3	0	0	0	0	0	1	0	0	0	0	1	3	0	0	0
Tb927.4.1520	13	18	11	16	20	27	12	0	1	1	0	1	13	18	11	16	20	27	12	0	1	1	0	1
Tb927.8.1410	0	2	0	0	1	0	2	1	0	0	0	0	0	2	0	0	1	0	2	1	0	0	0	0
Tb927.2.6390	0	0	0	0	0	0	0	0	0	0	0	0	0	0	0	0	0	0	0	0	0	0	0	0
Tb927.10.16120	77	57	41	68	116	140	82	31	167	66	26	37	77	57	41	68	116	140	82	31	167	66	26	37
Tb927.7.4130	0	1	0	0	2	0	3	0	0	0	0	0	0	1	0	0	2	0	3	0	0	0	0	0
Tb927.6.4750	4	0	2	2	2	11	2	4	0	0	0	0	4	0	2	2	2	11	2	4	0	0	0	0
Tb927.6.4970	0	0	0	0	0	0	2	0	0	0	0	0	0	0	0	0	0	0	2	0	0	0	0	0
Tb927.10.8090	197	264	154	222	174	267	226	498	1	155	0	166	197	264	154	222	174	267	226	498	1	155	0	166
Tb927.7.6400	208	197	131	234	294	438	448	416	1357	425	238	367	208	197	131	234	294	438	448	416	1357	425	238	367
Tb927.7.6150	1	1	3	0	0	4	3	1	2	0	0	0	1	1	3	0	0	4	3	1	2	0	0	0
Tb927.6.3990	0	1	0	0	0	1	3	1	1	0	0	0	0	1	0	0	0	1	3	1	1	0	0	0
Tb927.9.12630	0	0	0	0	0	0	0	0	0	0	0	0	1	2	3	0	3	2	17	5	2	0	3	0
Tb927.9.16990	0	0	1	0	0	0	2	0	1	0	1	0	0	1	1	0	0	0	8	1	1	0	2	0
Tb927.10.12260	370	472	238	417	433	760	154	83	137	68	19	45	370	472	238	417	433	760	154	83	137	68	19	45
Tb927.5.1410	0	2	0	0	0	1	4	0	0	0	0	0	0	2	0	0	0	1	4	0	0	0	0	0
Tb927.9.3780	1	3	0	0	0	0	3	2	0	0	0	0	1	3	0	0	0	0	3	2	0	0	0	0
Tb927.4.4490	0	1	1	0	0	0	6	0	1	0	0	0	0	1	1	0	0	0	6	0	1	0	0	0
Tb927.7.2890	0	0	0	0	0	0	0	0	0	0	0	0	0	0	0	0	0	0	0	0	0	0	0	0
Tb927.9.15940	0	0	0	0	0	0	1	0	0	0	1	0	0	0	0	0	0	1	8	0	0	1	1	0
Tb927.11.17530	0	0	0	0	0	0	0	0	0	0	0	0	0	0	0	0	0	0	0	0	0	0	0	0
Tb927.5.1840	3	6	1	5	4	12	2	0	1	0	1	0	3	6	1	5	4	12	2	0	1	0	1	0
Tb927.10.4930	0	2	1	0	0	0	3	1	0	0	1	1	0	2	1	0	0	0	3	1	0	0	1	1
Tb927.1.3560	0	0	0	1	0	0	1	0	1	0	0	0	0	0	0	1	0	0	1	0	1	0	0	0
Tb927.10.8320	23	33	18	46	31	72	12	15	3	1	0	13	23	33	18	46	31	72	12	15	3	1	0	13
Tb927.11.15750	208	266	144	295	379	462	164	173	76	94	11	106	208	266	144	295	379	462	164	173	76	94	11	106
Tb927.11.14580	0	0	0	0	1	0	5	0	2	0	0	0	0	0	0	0	1	0	5	0	2	0	0	0
Tb927.11.10500	278	328	140	322	367	572	119	124	28	74	1	96	278	328	140	322	367	572	119	124	28	74	1	96
Tb927.10.3050	134	128	80	139	156	233	79	64	19	45	3	89	134	128	80	139	156	233	79	64	19	45	3	89
Tb927.5.2150	0	0	0	0	0	0	11	1	0	0	0	0	0	0	0	0	0	0	11	1	0	0	0	0
Tb927.11.16220	350	355	229	365	491	905	97	452	592	49	107	328	350	355	229	365	491	905	97	452	592	49	107	328
Tb927.10.9440	1	2	0	0	0	0	6	1	0	1	0	0	1	2	0	0	0	0	6	1	0	1	0	0
Tb927.11.7070	1	1	1	1	0	0	8	0	1	0	0	0	1	1	1	1	0	0	8	0	1	0	0	0
Tb927.10.5560	0	1	0	0	0	0	4	0	0	0	1	1	0	1	0	0	0	0	4	0	0	0	1	1
Tb927.9.3000	0	0	0	0	0	1	6	2	1	4	1	0	0	0	0	0	0	1	6	2	1	4	1	0
Tb927.9.910	3	6	1	2	2	3	9	9	2	1	0	3	3	6	1	2	2	3	9	9	2	1	0	3
Tb927.7.4460	32	26	20	20	47	57	29	9	0	30	1	8	32	26	20	20	47	57	29	9	0	30	1	8
Tb927.4.4140	0	0	0	0	0	0	0	0	0	0	0	0	0	1	1	0	0	1	4	2	4	1	0	1
Tb927.9.4940	73	100	45	86	89	159	32	60	128	28	11	25	73	100	45	86	89	159	32	60	128	28	11	25
Tb927.10.13470	0	1	0	1	1	0	8	2	0	1	0	0	0	1	0	1	1	0	8	2	0	1	0	0
Tb927.5.1590	119	129	73	118	160	240	69	93	12	29	6	71	119	129	73	118	160	240	69	93	12	29	6	71
Tb927.8.7190	196	183	147	209	206	438	5	8	2	0	0	4	196	183	147	209	206	438	5	8	2	0	0	4
Tb927.11.5540	0	1	0	0	0	0	2	2	0	1	0	0	0	1	0	0	0	0	2	2	0	1	0	0
Tb927.7.3750	2	9	2	2	1	9	15	3	3	2	7	3	2	9	2	2	1	9	15	3	3	2	7	3
Tb927.3.1740	76	101	39	79	97	142	141	74	235	63	27	72	76	101	39	79	97	142	141	74	235	63	27	72
Tb927.10.6000	0	0	0	0	0	0	0	0	2	0	0	0	0	0	0	0	0	0	0	0	2	0	0	0
Tb927.1.3700	0	2	0	0	0	0	2	0	0	0	0	0	0	2	0	0	0	0	2	0	0	0	0	0
Tb927.11.2240	196	226	123	211	275	371	61	144	42	38	3	63	196	226	123	211	275	371	61	144	42	38	3	63
Tb927.7.5260	0	1	0	0	2	0	5	1	1	0	0	0	0	1	0	0	2	0	5	1	1	0	0	0
Tb927.10.790	196	198	132	204	290	411	90	129	243	49	31	64	196	198	132	204	290	411	90	129	243	49	31	64
Tb927.7.190	23	22	14	15	31	33	4	5	0	0	0	7	23	22	14	15	31	33	4	5	0	0	0	7
Tb927.1.4930	1	0	0	0	0	1	1	0	1	0	0	0	1	0	0	0	0	1	1	0	1	0	0	0
Tb927.1.4280	0	2	1	0	1	0	7	2	0	2	0	0	0	2	1	0	1	0	7	2	0	2	0	0
Tb927.9.590	0	0	0	0	0	0	3	0	0	0	0	0	0	0	0	0	0	0	3	0	0	0	0	0
Tb927.8.2100	415	466	267	485	545	768	60	409	661	43	83	289	415	466	267	485	545	768	60	409	661	43	83	289
Tb927.4.4000	0	0	0	0	0	0	0	0	0	0	0	0	0	3	1	0	0	0	6	3	1	0	0	0
Tb927.7.2270	167	180	119	170	212	287	80	161	58	44	6	95	167	180	119	170	212	287	80	161	58	44	6	95
Tb927.9.15360	0	1	0	0	0	0	1	0	1	0	0	0	0	1	0	0	0	0	1	0	1	0	0	0
Tb927.10.10240	0	2	0	0	0	0	2	0	1	0	0	0	0	2	0	0	0	0	2	0	1	0	0	0
Tb927.8.7990	0	1	2	0	3	2	3	1	1	0	0	0	0	1	2	0	3	2	3	1	1	0	0	0
Tb927.2.1860	1011	1090	660	998	1272	1876	897	1078	873	940	87	719	1011	1090	660	998	1272	1876	897	1078	873	940	87	719
Tb927.8.3370	69	91	50	88	116	145	18	56	58	9	5	21	69	91	50	88	116	145	18	56	58	9	5	21
Tb927.3.3420	0	0	0	0	0	0	0	0	0	0	0	0	0	0	0	0	0	0	0	0	0	0	0	0
Tb927.10.12860	59	76	46	50	83	127	70	44	29	42	19	31	59	76	46	50	83	127	70	44	29	42	19	31
Tb927.2.5150	2	2	3	4	1	2	5	1	0	0	0	0	2	2	3	4	1	2	5	1	0	0	0	0
Tb927.11.590	208	305	155	250	263	429	49787	43897	89314	107198	62630	35834	208	305	155	250	263	429	49787	43897	89314	107198	62630	35834
Tb927.3.5440	0	2	2	1	3	6	2	1	3	0	0	3	0	3	2	1	3	6	2	1	3	0	0	3
Tb927.10.770	0	3	0	0	0	1	4	0	0	0	2	1	0	3	0	0	0	1	4	0	0	0	2	1
Tb927.8.530	0	0	0	0	0	0	1	0	0	0	0	0	0	0	0	0	0	0	1	0	0	0	0	0
Tb927.3.5110	25	43	27	35	42	54	18	26	26	7	0	15	25	43	27	35	42	54	18	26	26	7	0	15
Tb927.11.3270	0	0	1	0	0	0	2	0	0	0	0	0	0	0	1	0	0	0	2	0	0	0	0	0
Tb927.11.11870	0	0	1	0	0	1	1	1	0	0	0	0	0	0	1	0	0	1	1	1	0	0	0	0
Tb927.3.1350	0	0	0	0	0	0	1	0	0	0	1	1	0	0	0	0	0	0	1	0	0	0	1	1
Tb927.5.1330	86	104	73	126	134	168	171	50	328	146	29	24	86	104	73	126	134	168	171	50	328	146	29	24
Tb927.10.2030	269	371	197	403	462	777	149	330	74	107	6	220	269	371	197	403	462	777	149	330	74	107	6	220
Tb927.10.15260	0	0	0	0	0	0	0	0	1	0	0	0	0	0	0	0	0	0	0	0	1	0	0	0
Tb927.5.5650	0	0	0	0	0	0	0	0	0	0	0	0	0	0	0	0	0	0	0	0	0	0	0	0
Tb927.11.18310	0	0	0	0	0	0	0	0	0	0	0	0	0	0	0	0	0	0	0	0	0	0	0	0
Tb927.11.14570	0	0	0	0	0	0	6	1	1	0	0	0	0	0	0	0	0	0	6	1	1	0	0	0
Tb927.9.7200	335	328	191	390	417	661	4713	7146	9042	7335	4085	5193	335	328	191	390	417	661	4713	7146	9042	7335	4085	5193
Tb927.8.5730	0	2	1	0	0	5	2	2	1	0	1	0	0	2	1	0	0	5	2	2	1	0	1	0
Tb927.11.3790	406	444	300	504	554	901	437	298	276	277	22	190	406	444	300	504	554	901	437	298	276	277	22	190
Tb927.10.6860	44	50	16	40	74	64	28	12	3	23	0	6	44	50	16	40	74	64	28	12	3	23	0	6
Tb927.10.9780	0	0	0	0	0	0	5	0	0	0	0	0	0	0	0	0	0	0	5	0	0	0	0	0
Tb927.8.1290	0	2	0	0	0	0	4	0	1	0	0	1	0	2	0	0	0	0	4	0	1	0	0	1
Tb927.8.1900	0	2	0	0	0	0	2	1	1	0	0	0	0	2	0	0	0	0	2	1	1	0	0	0
Tb927.8.1740	185	219	151	239	248	367	115	139	5	71	0	90	185	219	151	239	248	367	115	139	5	71	0	90
Tb927.6.5830	0	0	0	0	0	0	0	0	0	0	0	0	0	0	0	0	0	0	0	0	0	0	0	0
Tb927.9.7140	0	0	0	0	0	1	1	1	1	0	0	1	0	0	0	0	0	1	1	1	1	0	0	1
Tb927.10.3120	41	71	31	55	49	111	5	60	2	0	0	22	41	71	31	55	49	111	5	60	2	0	0	22
Tb927.5.2020	1	0	1	0	0	1	3	1	1	0	1	0	1	0	1	0	0	1	3	1	1	0	1	0
Tb927.8.5450	0	0	1	0	0	1	7	0	2	0	0	0	0	0	1	0	0	1	7	0	2	0	0	0
Tb927.8.3130	0	1	0	0	0	1	4	2	1	0	0	0	0	1	0	0	0	1	4	2	1	0	0	0
Tb927.7.3050	14	7	3	6	5	25	107	8	1	49	0	2	14	7	3	6	5	25	107	8	1	49	0	2
Tb927.11.5430	0	1	0	0	0	0	5	0	0	1	0	0	0	1	0	0	0	0	5	0	0	1	0	0
Tb927.11.12830	0	2	0	0	0	1	5	2	1	0	0	0	0	2	0	0	0	1	5	2	1	0	0	0
Tb927.10.14090	0	0	0	0	0	0	0	0	0	0	0	0	0	3	2	1	1	1	6	1	1	0	2	1
Tb927.11.3170	66	85	50	84	86	156	41	65	84	23	10	37	66	85	50	84	86	156	41	65	84	23	10	37
Tb927.10.16360	0	0	0	0	0	0	0	0	0	0	0	0	0	0	0	0	0	0	0	0	0	0	0	0
Tb927.7.330	0	0	0	0	1	0	2	0	0	1	0	0	0	0	0	0	1	0	2	0	0	1	0	0
Tb927.7.440	0	0	0	0	0	0	0	0	0	0	0	0	0	0	1	0	0	0	6	5	1	2	0	1
Tb927.11.6520	81	103	84	148	108	227	29	21	64	28	12	23	81	103	84	148	108	227	29	21	64	28	12	23
Tb927.10.16030	327	382	171	357	518	735	59	200	345	22	35	106	327	382	171	357	518	735	59	200	345	22	35	106
Tb927.8.1120	282	368	224	336	351	501	149	216	276	79	19	115	282	368	224	336	351	501	149	216	276	79	19	115
Tb927.11.14165	24	22	15	22	23	27	2	1	0	0	1	0	24	22	15	22	23	27	2	1	0	0	1	0
Tb927.11.14160	38	42	24	49	83	80	3	0	1	0	0	0	38	42	24	49	83	80	3	0	1	0	0	0
Tb927.10.10800	6	6	3	3	1	5	9	0	0	0	0	0	6	6	3	3	1	5	9	0	0	0	0	0
Tb927.9.9870	193	167	109	156	294	514	2	1	0	1	0	1	193	167	109	156	294	514	2	1	0	1	0	1
Tb927.3.2460	79	108	57	101	115	159	147	212	105	135	27	237	79	108	57	101	115	159	147	212	105	135	27	237
Tb927.10.14540	0	2	0	0	0	1	0	0	0	0	1	0	0	2	0	0	0	1	0	0	0	0	1	0
Tb927.10.8520	0	0	0	0	0	0	0	0	0	0	0	0	0	1	0	0	0	1	7	5	1	0	2	1
Tb927.3.3840	1	0	1	0	3	4	6	1	88	5	28	0	1	0	1	0	3	4	6	1	88	5	28	0
Tb927.6.2640	43	43	19	49	44	62	72	80	231	37	27	54	43	43	19	49	44	62	72	80	231	37	27	54
Tb927.6.2310	0	0	0	0	0	0	0	1	0	0	0	0	6	9	2	7	14	20	22	6	2	8	0	7
Tb927.5.297b	24	20	12	26	25	51	4	22	3	3	0	2	24	20	12	26	25	51	4	22	3	3	0	2
Tb927.2.4955	8	21	14	30	26	39	17	8	34	9	4	3	8	21	14	30	26	39	17	8	34	9	4	3
Tb927.2.4950	64	66	39	82	79	179	75	117	37	47	6	94	64	66	39	82	79	179	75	117	37	47	6	94
Tb927.6.1840	13	15	9	13	24	30	6	1	1	0	0	0	13	15	9	13	24	30	6	1	1	0	0	0
Tb927.9.10280	32	18	11	34	38	34	13	1	3	16	0	0	32	18	11	34	38	34	13	1	3	16	0	0
Tb927.6.1660	178	200	125	197	267	430	248	107	166	130	10	58	178	200	125	197	267	430	248	107	166	130	10	58
Tb927.10.3780	5	7	3	4	3	12	3	1	1	1	0	0	5	7	3	4	3	12	3	1	1	1	0	0
Tb927.5.2680	23	47	35	28	53	76	5	10	0	1	0	6	23	47	35	28	53	76	5	10	0	1	0	6
Tb927.7.4720	54	54	27	48	64	141	33	5	12	25	1	2	54	54	27	48	64	141	33	5	12	25	1	2
Tb927.11.165	473	555	311	550	706	1223	936	991	532	613	73	604	473	555	311	550	706	1223	936	991	532	613	73	604
Tb927.9.510	0	1	1	0	0	0	2	0	0	0	0	0	0	1	1	0	0	0	2	0	0	0	0	0
Tb927.9.4780	1	0	0	0	0	1	3	2	0	0	1	0	1	0	0	0	0	1	3	2	0	0	1	0
Tb927.7.6980	1	4	2	0	0	0	3	3	2	0	0	0	1	4	2	0	0	0	3	3	2	0	0	0
Tb927.10.8660	1	2	0	0	0	1	4	0	1	0	1	0	1	2	0	0	0	1	4	0	1	0	1	0
Tb927.11.10080	354	449	252	394	581	857	157	554	406	98	52	262	354	449	252	394	581	857	157	554	406	98	52	262
Tb927.11.4210	0	3	1	0	1	0	3	1	1	0	2	0	0	3	1	0	1	0	3	1	1	0	2	0
Tb927.4.790	102	110	56	108	135	185	20	37	9	10	3	30	102	110	56	108	135	185	20	37	9	10	3	30
Tb927.5.3370	0	2	0	0	2	2	2	0	0	1	1	0	0	2	0	0	2	2	2	0	0	1	1	0
Tb927.11.4740	55	76	55	53	95	180	4	41	1	2	0	24	55	77	55	53	95	180	4	41	1	2	0	24
[truncated: 7,201 more rows]

## Sheet: Deseq_normalized_reads
	GoF_L2_m1_1_unique	GoF_L2_m1_2_unique	GoF_L2_m1_3_unique	GoF_L1_m1_1_unique	GoF_L1_m1_2_unique	GoF_L1_m1_3_unique	Mel1_m1_1_unique	Mel1_m1_2_unique	Mel1_m1_3_unique	Mel2_m1_1_unique	Mel2_m1_2_unique	Mel2_m1_3_unique	GoF_L2_m10_1_multiple	GoF_L2_m10_2_multiple	GoF_L2_m10_3_multiple	GoF_L1_m10_1_multiple	GoF_L1_m10_2_multiple	GoF_L1_m10_3_multiple	Mel1_m10_1_multiple	Mel1_m10_2_multiple	Mel1_m10_3_multiple	Mel2_m10_1_multiple	Mel2_m10_2_multiple	Mel2_m10_3_multiple
Tb927.11.5700	0	0	0	0	0	0	5.6891	0	0.827227	0	0	0	0	0	0	0	0	0	5.66208	0	0.82506	0	0	0
Tb927.10.3210	107.298	106.908	90.7864	131.799	125.025	122.374	249.183	337.298	291.184	320.442	256.355	430.979	107.05	106.441	90.5666	131.676	124.71	121.912	247.999	335.399	290.421	319.274	254.339	430.008
Tb927.5.2310	38.225	33.0765	23.9437	29.9544	36.9725	37.0926	51.2019	12.8495	244.032	73.3542	221.713	15.1948	38.1366	32.932	23.8857	29.9264	36.8792	36.9525	50.9587	12.7771	243.393	73.0869	219.969	15.1605
Tb927.9.1040	0	1.1813	0	0	0	0	3.41346	0	0	1.93037	0	0	0	1.76421	0	0.598528	0	0	4.52966	0	0.82506	1.92334	0	0
Tb927.8.7570	8.04737	5.31587	5.98591	2.39635	2.91888	3.48734	1.13782	5.62164	6.61781	5.79112	13.857	1.38134	8.02876	5.29264	5.97143	2.39411	2.91152	3.47416	1.13242	5.58998	6.60048	5.77001	13.748	1.37823
Tb927.11.10660	0	0.590652	0.997652	0	0	0	6.82692	1.60618	1.65445	0	0	0	0	0.588071	0.995238	0	0	0	6.7945	1.59714	1.65012	0	0	0
Tb927.1.4650	0.670615	0	0	0.599087	0.48648	0.317031	9.10256	0	2.48168	3.86075	6.92852	0	0.669063	0	0	0.598528	0.485253	0.315833	11.3242	0	2.47518	3.84668	6.87402	0
Tb927.3.3880	0	1.1813	0	0	0	0	2.27564	1.60618	0	1.93037	0	0	0	1.17614	0	0	0	0	2.26483	1.59714	0	1.92334	0	0
Tb927.6.2680	0.670615	0	0	0	0	0	0	0	0	0	0	0	0.669063	0	0	0	0	0	0	0	0	0	0	0
Tb927.7.5640	1.34123	2.95326	2.99296	1.19817	0.97296	0.317031	4.55128	0.803092	0.827227	1.93037	0	0	1.33813	2.94036	2.98571	1.19706	0.970506	0.315833	4.52966	0.798569	0.82506	1.92334	0	0
Tb927.5.110	0	0	0	0	0	0	0	0	0	0	0	0	0	0	0	0	0	0	0	0	0	0	0	0
Tb927.10.15020	9.3886	11.813	11.9718	10.1845	16.0538	19.6559	26.1699	53.8071	0	40.5378	6.92852	60.7791	9.36688	11.7614	11.9429	10.175	16.0133	19.5816	26.0456	53.5041	0	40.3901	6.87402	60.6422
Tb927.9.8290	54.9904	50.2054	65.8451	40.1388	45.2427	52.9442	43.2372	121.267	0	27.0252	0	120.177	54.8632	49.9861	65.6857	40.1014	45.1285	52.7441	43.0318	120.584	0	26.9267	0	119.906
Tb927.9.4560	0.670615	0.590652	0.997652	0	0	0.317031	3.41346	0	0	0	0	0	0.669063	0.588071	0.995238	0	0	0.315833	3.39725	0	0	0	0	0
Tb927.10.9740	24.8127	38.983	28.9319	27.558	29.1888	25.6795	4.55128	1.60618	0.827227	1.93037	0	0	24.7553	38.8127	28.8619	27.5323	29.1152	25.5825	4.52966	1.59714	0.82506	1.92334	0	0
Tb927.6.5210	0.670615	0	0	0	0	0	4.55128	0	0.827227	0	0	0	0.669063	0	0	0	0	0	4.52966	0	0.82506	0	0	0
Tb927.3.1020	36.2132	23.0354	32.9225	23.3644	29.6753	32.9712	13.6538	20.8804	0.827227	17.3734	0	23.4828	36.1294	22.9348	32.8428	23.3426	29.6004	32.8466	13.589	20.7628	0.82506	17.31	0	23.4299
Tb927.6.1260	9.3886	9.45043	11.9718	6.58996	13.6214	12.3642	1.13782	26.502	29.7802	0	20.7856	19.3388	9.36688	9.40914	11.9429	6.58381	13.5871	12.3175	1.13242	26.3528	29.7022	0	20.6221	19.2952
Tb927.7.1610	185.76	214.407	169.601	197.699	232.538	187.999	398.237	182.302	107.539	428.543	173.213	161.617	185.33	213.47	169.19	197.514	231.951	187.289	396.346	181.275	107.258	426.981	171.85	161.253
Tb927.6.4160	61.0259	78.5567	71.831	59.3096	74.4315	68.1616	176.362	69.0659	29.7802	137.056	48.4996	71.8299	60.8847	78.2135	71.6571	59.2543	74.2437	67.9041	175.524	68.6769	29.7022	136.557	48.1181	71.668
Tb927.9.17850	0	0	0	0	0	0	3.41346	0	0	0	0	0	0	0	0	0	0	0	3.39725	0	0	0	0	0
Tb927.6.820	44.2606	50.7961	38.9084	53.9178	40.8643	46.6035	5.6891	64.2473	106.712	0	83.1422	98.0754	44.1582	50.5741	38.8143	53.8675	40.7612	46.4274	5.66208	63.8855	106.433	0	82.4882	97.8544
Tb927.7.5500	0	2.36261	0	1.79726	0.48648	0.951093	3.41346	1.60618	0	0	0	0	0	2.35229	0	1.79558	0.485253	0.947499	3.39725	1.59714	0	0	0	0
Tb927.3.3080	0	0.590652	0.997652	0	0	0	4.55128	1.60618	0	1.93037	6.92852	0	0	0.588071	0.995238	0	0	0	4.52966	1.59714	0	1.92334	6.87402	0
Tb927.4.200	0	1.1813	0	0	0	0	1.13782	0	0.827227	0	0	0	0.669063	1.17614	0	0	0	0	1.13242	0	0.82506	0	0	0
Tb927.2.5820	0.670615	1.1813	0	0	0	0	1.13782	0	0	1.93037	0	0	0.669063	1.17614	0	0	0	0	1.13242	0	0	1.92334	0	0
Tb927.10.320	68.4027	53.7493	63.8498	78.4804	53.0263	69.1127	32.9968	83.5215	71.1415	38.6075	41.5711	66.3045	68.2444	53.5145	63.6952	78.4071	52.8926	68.8516	32.8401	83.0511	70.9552	38.4668	41.2441	66.1551
Tb927.3.5870	0	0.590652	0	0	0	0	0	0.803092	0.827227	0	0	1.38134	0	0.588071	0	0	0	0	0	0.798569	0.82506	0	0	1.37823
Tb927.5.230	0	0	0	0	0	0	0	0	0	0	0	0	0	0	0	0	0	0	0	0	0	0	0	0
Tb927.11.9860	78.4619	92.1417	96.7723	82.0749	95.8366	97.3285	2.27564	36.9422	155.519	0	242.498	24.8642	78.2804	91.7391	96.5381	81.9983	95.5948	96.9607	2.26483	36.7342	155.111	0	240.591	24.8082
Tb927.9.16670	0	0.590652	0	0	0	0	0	0	0	0	0	0	0	0.588071	0	0	0	0	0	0	0	0	0	0
Tb927.11.7510	0	0	0	0	0	0	0	0	0	0	0	0	34.1222	58.8071	59.7143	38.9043	49.0105	60.3241	37.3697	3.19427	2.47518	36.5434	0	6.89116
Tb927.3.240	0	0.590652	0	0	0	0	1.13782	0	0	0	6.92852	0	0	0.588071	0	0	0	0	1.13242	0	0	0	6.87402	0
Tb927.6.1080	45.6018	56.7026	42.8991	55.116	44.2697	56.1145	7.96474	26.502	31.4346	3.86075	0	19.3388	45.4963	56.4549	42.7952	55.0646	44.158	55.9024	7.92691	26.3528	31.3523	3.84668	0	19.2952
Tb927.9.9210	0.670615	0.590652	0	0	0	0	2.27564	0.803092	2.48168	0	13.857	0	0.669063	0.588071	0	0	0	0	2.26483	0.798569	2.47518	0	13.748	0
Tb927.8.5360	31.5189	36.6204	32.9225	34.747	39.8914	39.9459	39.8237	5.62164	0.827227	21.2341	0	16.5761	31.446	36.4604	32.8428	34.7146	39.7907	39.795	39.6346	5.58998	0.82506	21.1567	0	16.5388
Tb927.10.7770	99.9216	115.768	111.737	104.241	112.377	119.838	126.298	213.622	142.283	123.544	166.284	222.396	99.6904	115.262	111.467	104.144	112.093	119.385	125.698	212.419	141.91	123.094	164.976	221.895
Tb927.9.7670	114.675	135.85	133.685	115.025	121.62	144.883	32.9968	172.665	17.3718	38.6075	27.7141	194.769	114.41	135.256	133.362	114.917	121.313	144.336	32.8401	171.692	17.3263	38.4668	27.4961	194.331
Tb927.6.4300	0	0	0	0	0	0	0	0	0	0	0	0	115.079	135.845	131.371	108.932	117.916	149.705	146.082	120.584	131.185	136.557	474.307	137.823
Tb927.9.13110	48.9549	46.0709	44.8944	52.1206	47.1886	51.359	26.1699	8.83401	0.827227	17.3734	0	13.8134	48.8416	45.8696	44.7857	52.0719	47.0695	51.1649	26.0456	8.78426	0.82506	17.31	0	13.7823
Tb927.5.3040	34.2013	45.4802	43.8967	37.1434	40.8643	51.359	7.96474	89.9463	100.094	5.79112	62.3567	111.889	34.1222	45.2815	43.7905	37.1087	40.7612	51.1649	7.92691	89.4397	99.8323	5.77001	61.8662	111.637
Tb927.11.12100	137.476	112.815	112.735	141.984	142.052	120.789	3.41346	0	1.65445	0	0	0	137.158	112.322	112.462	141.851	141.694	120.332	3.39725	0	1.65012	0	0	0
Tb927.5.580	368.838	373.292	337.206	397.794	376.536	371.877	1896.75	1034.38	887.614	1789.46	838.351	1120.27	367.985	371.661	336.39	397.422	375.586	370.472	1887.74	1028.56	885.289	1782.93	831.756	1117.75
Tb927.1.350	0	0	0	0	0	0	2.27564	0	0	0	0	0	0.669063	2.35229	0	0	0	0	11.3242	0	0	0	0	0
Tb927.9.5210	0	0.590652	0	0	0	0	6.82692	0	0	0	0	0	0	0.588071	0	0	0	0	6.7945	0	0	0	0	0
Tb927.4.5000	0	0	0	0	0.48648	0	2.27564	0	0	0	0	0	0	0.588071	0	0	0.485253	0	2.26483	0	0.82506	0	0	0
Tb927.9.8920	0	0	0	0	0	0	0	0	0	0	0	0	0	0.588071	0	0	0	0	0	0	0.82506	0	6.87402	0
Tb927.10.4970	38.225	30.1233	31.9249	42.5352	37.459	37.7267	19.3429	36.1391	43.843	1.93037	27.7141	29.0082	38.1366	29.9916	31.8476	42.4955	37.3645	37.5841	19.2511	35.9356	43.7282	1.92334	27.4961	28.9429
Tb927.11.11130	44.2606	36.0298	48.885	40.7379	44.7562	39.3118	13.6538	26.502	100.094	9.65186	83.1422	22.1015	44.1582	35.8724	48.7667	40.6999	44.6433	39.1633	13.589	26.3528	99.8323	9.61669	82.4882	22.0517
Tb927.7.820	49.6255	59.0652	65.8451	57.5124	39.4049	59.9188	54.6154	97.9772	33.0891	38.6075	13.857	87.0246	49.5107	58.8071	65.6857	57.4587	39.3055	59.6924	54.356	97.4254	33.0024	38.4668	13.748	86.8286
Tb927.11.11135	5.36492	2.95326	5.98591	9.58539	6.32424	5.07249	7.96474	0.803092	0.827227	0	0	0	5.3525	2.94036	5.97143	9.57645	6.30829	5.05333	7.92691	0.798569	0.82506	0	0	0
Tb927.10.11640	26.154	26.5793	21.9484	12.5808	12.162	21.5581	4.55128	59.4288	0	0	0	48.347	26.0935	26.4632	21.8952	12.5691	12.1313	21.4766	4.52966	59.0941	0	0	0	48.2381
Tb927.2.4990	0.670615	0	0	0	0	0	3.41346	0	0	0	0	1.38134	0.669063	0	0	0	0	0	3.39725	0	0	0	0	1.37823
Tb927.1.2710	14.0829	12.9943	5.98591	14.3781	8.27016	10.7791	15.9295	6.42473	35.5708	27.0252	27.7141	6.90672	14.0503	12.9376	5.97143	14.3647	8.2493	10.7383	15.8538	6.38855	35.4776	26.9267	27.4961	6.89116
Tb927.6.1880	0.670615	0	0.997652	0	0	0	1.13782	0.803092	0.827227	0	0	0	0.669063	0	0.995238	0	0	0	1.13242	0.798569	0.82506	0	0	0
Tb927.8.8280	25.4834	27.17	27.9343	28.1571	32.5942	16.1686	149.054	35.336	26.4713	162.151	20.7856	41.4403	25.4244	27.0513	27.8667	28.1308	32.5119	16.1075	148.347	35.137	26.4019	161.56	20.6221	41.3469
Tb927.9.470	0	0.590652	0	0	0	0	4.55128	0.803092	0.827227	0	6.92852	0	0	0.588071	0	0	0	0	4.52966	0.798569	0.82506	0	6.87402	0
Tb927.11.15650	98.5803	112.224	97.7699	100.048	111.89	90.9879	9.10256	8.83401	0	0	6.92852	11.0507	98.3522	111.734	97.5333	99.9541	111.608	90.6441	9.05933	8.78426	0	0	6.87402	11.0259
Tb927.10.4790	147.535	177.786	190.552	188.113	186.808	178.171	101.266	73.0813	215.906	113.892	242.498	56.6351	147.194	177.01	190.09	187.938	186.337	177.498	100.785	72.6697	215.341	113.477	240.591	56.5075
Tb927.1.1620	41.5781	52.568	38.9084	40.7379	56.9182	46.9206	53.4776	0	4.13613	86.8668	0	4.14403	41.4819	52.3384	38.8143	40.6999	56.7746	46.7433	53.2236	0	4.1253	86.5502	0	4.13469
Tb927.7.6690	28.1658	11.2224	26.9366	28.1571	25.297	33.6053	67.1314	16.8649	70.3143	73.3542	34.6426	13.8134	28.1006	11.1734	26.8714	28.1308	25.2332	33.4783	66.8125	16.7699	70.1301	73.0869	34.3701	13.7823
Tb927.10.14920	282.999	297.098	263.38	274.382	330.32	304.984	314.038	282.688	310.21	335.885	339.497	261.074	282.345	295.8	262.743	274.126	329.487	303.831	312.547	281.096	309.398	334.661	336.827	260.486
Tb927.7.6340	69.7439	77.3754	92.7817	83.8722	71.9991	73.8682	256.01	137.329	222.524	372.562	277.141	154.71	69.5825	77.0374	92.5571	83.7939	71.8174	73.5891	254.794	136.555	221.941	371.204	274.961	154.362
Tb927.6.770	0	0	0	0	0	0	0	0	0	0	0	0	0	1.17614	0	0	0	0.315833	5.66208	2.39571	0	0	0	1.37823
Tb927.8.4700	0	0	0	0	0	0	0	0	0	0	0	0	14.0503	15.8779	18.9095	10.7735	14.5576	11.6858	45.2966	48.7127	3.30024	78.8569	20.6221	67.5333
Tb927.9.16090	0.670615	0.590652	0	0	0	0	4.55128	0	0.827227	0	0	0	0.669063	0.588071	0	0	0	0	4.52966	0	0.82506	0	0	0
Tb927.10.220	1.34123	0	0	0	0	0	0	0.803092	0	0	0	0	1.33813	0	0	0	0	0	0	0.798569	0	0	0	0
Tb927.6.3420	120.711	139.985	116.725	144.979	125.998	125.544	47.7885	77.0968	319.31	67.563	270.212	88.406	120.431	139.373	116.443	144.844	125.681	125.07	47.5615	76.6626	318.473	67.3168	268.087	88.2068
Tb927.1.5290	0	0	0	0	0	0	1.13782	0	0	0	0	0	0	0	0	0	0	0	1.13242	0	0	0	0	0
Tb927.7.4270	79.8031	70.8782	77.8169	75.485	74.918	78.6237	144.503	18.4711	0	212.341	6.92852	27.6269	79.6185	70.5686	77.6285	75.4145	74.729	78.3266	143.817	18.3671	0.82506	211.567	6.87402	27.5646
Tb927.3.4050	35.5426	40.755	49.8826	42.5352	44.7562	32.9712	60.3045	36.1391	0	86.8668	6.92852	26.2455	35.4603	40.5769	49.7619	42.4955	44.6433	32.8466	60.0181	35.9356	0	86.5502	6.87402	26.1864
Tb927.3.4500	0	0	0	0	0	0	4.55128	0	0.827227	1.93037	0	0	0	0	0	0	0	0	4.52966	0	0.82506	1.92334	0	0
Tb927.10.810	34.872	47.2522	36.9131	40.7379	44.7562	45.0184	7.96474	0	0	1.93037	0	0	34.7913	47.0457	36.8238	40.6999	44.6433	44.8483	7.92691	0	0	1.92334	0	0
Tb927.3.5520	28.1658	25.9887	22.946	24.5626	26.7564	38.9948	68.2692	24.0927	28.9529	42.4682	34.6426	26.2455	28.1006	25.8751	22.8905	24.5396	26.6889	38.8475	67.945	23.9571	28.8771	42.3134	34.3701	26.1864
Tb927.6.3650	63.0378	63.1998	67.8404	55.7151	72.4856	72.9171	73.9583	80.3092	172.063	104.24	131.642	60.7791	62.8919	62.9236	67.6762	55.6631	72.3027	72.6416	73.607	79.8569	171.613	103.86	130.606	60.6422
Tb927.6.3300	0.670615	0	0	0	0	0	6.82692	0.803092	2.48168	0	6.92852	0	0.669063	0	0	0	0	0	6.7945	0.798569	2.47518	0	6.87402	0
Tb927.6.480	0	0	0	0	0	0	0	0	0	0	0	0	13.3813	13.5256	15.9238	6.58381	9.21981	6.63249	7.92691	6.38855	15.6761	5.77001	34.3701	9.64762
Tb927.9.12570	0	0	0	0	0	0	0	0	0	0	0	0	0.669063	0.588071	0.995238	0	1.45576	0.631666	13.589	1.59714	1.65012	0	20.6221	0
Tb927.10.11250	0	0.590652	0	0	0	0	3.41346	0	0	0	0	0	0	0.588071	0	0	0	0	3.39725	0	0	0	0	0
Tb927.9.16890	0	0.590652	0	0	0	0.634062	0	0.803092	0.827227	0	0	0	0	0.588071	0	0.598528	0	0.947499	2.26483	0.798569	2.47518	0	13.748	0
Tb927.7.7050	0	0	0.997652	0	0	0	2.27564	0.803092	1.65445	0	0	0	0	0	0.995238	0	0	0	2.26483	0.798569	1.65012	0	0	0
Tb927.11.4640	0	0	0	0	0	0	6.82692	0	0	1.93037	0	0	0	0	0	0	0	0	6.7945	0	0	1.92334	0	0
Tb927.11.2461	166.983	150.616	140.669	167.145	154.214	153.443	79.6474	180.696	210.116	67.563	200.927	200.295	166.597	149.958	140.329	166.989	153.825	152.863	79.2691	179.678	209.565	67.3168	199.347	199.844
Tb927.2.4520	0	1.1813	0	0	0.48648	0	3.41346	0.803092	0	1.93037	0	0	0	1.17614	0	0	0.485253	0	3.39725	0.798569	0	1.92334	0	0
Tb927.11.7280	130.77	107.499	104.753	123.412	130.377	130.934	381.17	69.0659	532.734	291.486	311.783	88.406	130.467	107.029	104.5	123.297	130.048	130.439	379.359	68.6769	531.339	290.424	309.331	88.2068
Tb927.4.3570	0	0	0	0	0	0	0	0	0	0	0	0	0.669063	0.588071	2.98571	0.598528	0	0	6.7945	1.59714	1.65012	0	6.87402	0
Tb927.4.4750	25.4834	30.7139	34.9178	31.7516	31.1347	25.0454	48.9263	12.8495	0	48.2593	0	5.52537	25.4244	30.5797	34.8333	31.722	31.0562	24.9508	48.6939	12.7771	0	48.0835	0	5.51293
Tb927.7.2990	0	0	0	0	0	0	0	0	0	0	0	0	183.323	197.592	174.167	223.251	199.924	220.136	402.008	240.369	213.691	507.761	144.354	304.589
Tb927.11.17470	0.670615	0	0	0	0	0	1.13782	0	0	0	0	0	0.669063	0	0	0	0	0	2.26483	0	0	0	0	0
Tb927.10.2530	48.9549	40.1643	46.8897	38.9407	38.9184	42.1651	139.952	35.336	33.9163	115.822	13.857	27.6269	48.8416	39.9889	46.7762	38.9043	38.8202	42.0058	139.287	35.137	33.8275	115.4	13.748	27.5646
Tb927.5.1630	15.4241	15.357	12.9695	16.7744	16.5403	13.3153	12.516	4.81855	2.48168	23.1645	0	4.14403	15.3884	15.2899	12.9381	16.7588	16.4986	13.265	12.4566	4.79141	2.47518	23.0801	0	4.13469
Tb927.10.2820	0	0	1.9953	0.599087	0	0	4.55128	0.803092	0	0	6.92852	1.38134	0	0	1.99048	0.598528	0	0	4.52966	0.798569	0	0	6.87402	1.37823
Tb927.11.15900	0	0	0	0	0	0	0	0	0	0	0	0	0	1.17614	0	0	0	0	5.66208	0	0.82506	0	0	0
Tb927.2.510	0	1.77196	0	0.599087	0	0.317031	6.82692	0.803092	1.65445	0	0	0	0	2.35229	0	0.598528	0	0.947499	15.8538	2.39571	3.30024	1.92334	6.87402	0
Tb927.11.16300	122.722	130.534	136.678	144.979	107.026	110.01	291.282	276.264	335.854	405.378	450.354	269.362	122.439	129.964	136.348	144.844	106.756	109.594	289.899	274.708	334.974	403.901	446.811	268.755
Tb927.10.5440	0	1.1813	0	0	0	0	4.55128	0.803092	0	0	0	0	0	1.17614	0	0	0	0	4.52966	0.798569	0	0	0	0
Tb927.11.7130	3.35307	7.08782	3.99061	7.18904	4.37832	4.75546	7.96474	3.21237	0	1.93037	0	0	3.34531	7.05686	3.98095	7.18233	4.36728	4.73749	7.92691	3.19427	0	1.92334	0	0
Tb927.11.13760	18.1066	18.9009	14.9648	19.1708	18.9727	21.8751	29.5833	44.17	17.3718	15.443	6.92852	56.6351	18.0647	18.8183	14.9286	19.1529	18.9249	21.7925	29.4428	43.9213	17.3263	15.3867	6.87402	56.5075
Tb927.9.3370	172.348	161.248	214.495	160.555	170.755	211.46	153.606	118.054	156.346	129.335	131.642	117.414	171.949	160.544	213.976	160.405	170.324	210.661	152.876	117.39	155.936	128.864	130.606	117.15
Tb927.10.15120	0	0	0	0	0	0	1.13782	0	0	0	0	0	7.35969	9.99721	8.95714	3.59117	3.88202	6.00083	22.6483	21.5614	5.77542	17.31	75.6142	11.0259
Tb927.7.2190	46.943	33.0765	38.9084	40.1388	42.3238	37.0926	25.0321	21.6835	0.827227	25.0948	0	16.5761	46.8344	32.932	38.8143	40.1014	42.217	36.9525	24.9132	21.5614	0.82506	25.0034	0	16.5388
Tb927.11.2235	109.31	105.727	87.7934	99.4485	129.89	105.571	155.881	241.731	34.7435	193.037	90.0707	244.498	109.057	105.265	87.5809	99.3556	129.563	105.172	155.141	240.369	34.6525	192.334	89.3622	243.947
Tb927.11.17650	0	0	0.997652	0	0	0	1.13782	0	0	0	0	0	0	0	0.995238	0	0	0	1.13242	0	0	0	0	0
Tb927.3.1620	0.670615	0	0	0.599087	0	0.634062	3.41346	1.60618	0.827227	0	6.92852	0	0.669063	0	0	0.598528	0	0.631666	3.39725	1.59714	0.82506	0	6.87402	0
Tb927.5.1490	0	1.77196	0.997652	0	0	0.317031	4.55128	1.60618	0.827227	0	0	0	0	1.76421	0.995238	0	0	0.315833	4.52966	1.59714	0.82506	0	0	0
Tb927.5.1940	198.502	265.793	230.458	208.482	196.052	192.438	96.7147	547.708	1.65445	84.9364	6.92852	421.31	198.043	264.632	229.9	208.288	195.557	191.711	96.2554	544.624	1.65012	84.6269	6.87402	420.361
Tb927.7.3820	0	0	0	0	0	0	3.41346	0	0.827227	0	0	0	0	0	0	0	0	0	3.39725	0	0.82506	0	0	0
Tb927.10.12690	82.4856	76.7848	77.8169	85.6694	89.5124	67.5276	46.6506	86.7339	12.4084	57.9112	0	71.8299	82.2947	76.4493	77.6285	85.5895	89.2865	67.2724	46.4291	86.2454	12.3759	57.7001	0	71.668
Tb927.8.2020	26.154	22.4448	26.9366	36.5443	30.6483	30.752	10.2404	0	0	3.86075	0	5.52537	26.0935	22.3467	26.8714	36.5102	30.5709	30.6358	10.1917	0	0	3.84668	0	5.51293
Tb927.3.5670	0	0	0	0	0	0	0	0	0	0	0	0	0	0	0	0	0	0	0	0	0	0	0	0
Tb927.7.2440	8.04737	7.67848	5.98591	13.1799	13.135	10.7791	42.0994	8.83401	0	23.1645	0	5.52537	8.02876	7.64493	5.97143	13.1676	13.1018	10.7383	41.8994	8.78426	0	23.0801	0	5.51293
Tb927.11.2500	0	0.590652	0	0	0	0.634062	4.55128	0	0	1.93037	0	0	0	0.588071	0	0	0	0.631666	4.52966	0	0	1.92334	0	0
Tb927.4.3400	1.34123	2.95326	1.9953	1.19817	1.45944	1.90219	1.13782	0	0	0	0	0	1.33813	2.94036	1.99048	1.19706	1.45576	1.895	1.13242	0	0	0	0	0
Tb927.6.4510	40.2369	45.4802	32.9225	48.5261	50.5939	46.9206	93.3013	74.6875	0.827227	110.031	0	51.1097	40.1438	45.2815	32.8428	48.4808	50.4663	46.7433	92.8581	74.2669	0.82506	109.63	0	50.9946
Tb927.7.2330	0.670615	1.77196	0	0	0	0	5.6891	0.803092	0.827227	1.93037	0	0	0.669063	1.76421	0	0	0	0	5.66208	0.798569	0.82506	1.92334	0	0
Tb927.7.1970	0	0	0	0	0	0	2.27564	0	0	0	0	0	1.33813	11.7614	1.99048	1.79558	2.42626	4.42166	43.0318	5.58998	10.7258	5.77001	20.6221	6.89116
Tb927.10.10120	58.3435	59.0652	46.8897	53.9178	62.2695	58.3337	53.4776	89.9463	100.922	61.7719	131.642	84.2619	58.2085	58.8071	46.7762	53.8675	62.1124	58.1133	53.2236	89.4397	100.657	61.5468	130.606	84.0721
Tb927.3.1560	10.0592	4.72522	3.99061	5.39178	7.78368	9.82796	5.6891	6.42473	1.65445	17.3734	0	2.76269	10.0359	4.70457	3.98095	5.38675	7.76405	9.79082	5.66208	6.38855	1.65012	17.31	0	2.75646
Tb927.5.5440	0	0	0	0	0	0	0	0	0	0	0	0	0	0	0	0	0	0	0	0	0	0	0	0
Tb927.7.1340	0	0	0	0	0	0	1.13782	0	0	0	0	0	224.136	245.226	202.033	232.229	241.656	245.086	100.785	190.858	80.0308	123.094	82.4882	177.792
Tb927.4.980	73.097	63.7904	56.8662	53.9178	45.2427	46.9206	4.55128	77.0968	6.61781	0	0	52.491	72.9279	63.5117	56.7286	53.8675	45.1285	46.7433	4.52966	76.6626	6.60048	0	0	52.3728
Tb927.2.5210	383.592	450.667	365.141	408.577	391.13	364.269	10555.6	6946.74	9628.92	24814.9	32474	11527.3	382.704	448.699	364.257	408.196	390.143	362.892	10505.4	6907.62	9603.7	24724.5	32218.5	11501.3
Tb927.11.490	297.753	238.623	270.364	277.377	224.754	254.576	154.744	77.0968	519.498	121.613	588.924	82.8806	297.064	237.581	269.709	277.118	224.187	253.614	154.009	76.6626	518.138	121.17	584.292	82.6939
Tb927.7.5870	67.0615	61.4278	76.8192	61.706	79.7828	69.4298	54.6154	6.42473	7.44504	63.7023	6.92852	17.9575	66.9063	61.1594	76.6333	61.6484	79.5815	69.1674	54.356	6.38855	7.42554	63.4702	6.87402	17.917
Tb927.9.11870	0	0.590652	0	0	0	0	6.82692	0.803092	1.65445	0	0	0	0	0.588071	0	0	0	0	6.7945	0.798569	1.65012	0	0	0
Tb927.6.2470	100.592	100.411	88.7911	82.0749	69.0802	88.1346	236.667	173.468	235.76	368.701	443.425	153.329	100.359	99.9721	88.5762	81.9983	68.9059	87.8016	235.543	172.491	235.142	367.358	439.937	152.984
Tb927.9.17670	0.670615	0	0	0	0.48648	0	0	0	1.65445	0	0	0	4.01438	2.94036	1.99048	1.79558	5.82304	2.52666	0	0	3.30024	1.92334	13.748	1.37823
Tb927.3.5010	13.4123	17.1289	13.9671	22.7653	19.9457	10.7791	5.6891	0	0	0	6.92852	0	13.3813	17.0541	13.9333	22.7441	19.8954	10.7383	5.66208	0	0	0	6.87402	0
Tb927.5.4260	0	0	0	0	0	0	0	0	0	0	0	0	216.776	275.806	221.938	292.68	238.259	262.773	398.61	364.147	249.993	317.351	213.095	345.936
Tb927.9.14130	1.34123	0.590652	0	0	0	0.317031	9.10256	0	0.827227	0	0	0	1.33813	0.588071	0	0	0	0.315833	9.05933	0	0.82506	0	0	0
Tb927.11.14230	12.0711	9.45043	14.9648	21.5671	18.4862	20.607	2.27564	20.8804	0	5.79112	0	22.1015	12.0431	9.40914	14.9286	21.547	18.4396	20.5291	2.26483	20.7628	0	5.77001	0	22.0517
Tb927.5.3950	6.03553	2.36261	5.98591	4.19361	4.37832	4.43843	2.27564	3.21237	0.827227	1.93037	20.7856	0	6.02157	2.35229	5.97143	4.18969	4.36728	4.42166	2.26483	3.19427	0.82506	1.92334	20.6221	0
Tb927.11.12680	251.48	299.461	278.345	317.516	267.564	288.181	265.112	465.793	476.483	274.113	353.354	396.446	250.899	298.152	277.671	317.22	266.889	287.092	263.853	463.17	475.235	273.114	350.575	395.552
Tb927.11.3900	0	0	0	0	0	0	6.82692	0	1.65445	1.93037	0	0	0	0	0	0	0	0	6.7945	0	1.65012	1.92334	0	0
Tb927.9.2290	60.3553	63.1998	85.7981	67.6968	75.8909	68.7957	757.788	200.773	245.686	945.883	554.282	308.04	60.2157	62.9236	85.5904	67.6336	75.6995	68.5358	754.189	199.642	245.043	942.436	549.922	307.346
Tb927.4.5580	0	0	0.997652	0	0	0	3.41346	2.40927	0	0	0	0	0	0	0.995238	0	0	0	3.39725	2.39571	0	0	0	0
Tb927.8.3480	9.3886	4.72522	1.9953	5.39178	6.32424	3.48734	0	0	1.65445	0	0	0	9.36688	4.70457	1.99048	5.38675	6.30829	3.47416	0	0	1.65012	0	0	0
Tb927.11.13880	0	0	0.997652	0	0	0	1.13782	0	0	1.93037	6.92852	0	0	0	0.995238	0	0	0	1.13242	0	0	1.92334	6.87402	0
Tb927.6.2210	0	2.36261	0.997652	0	0.97296	1.26812	2.27564	4.01546	1.65445	1.93037	0	2.76269	0	2.35229	0.995238	0	0.970506	1.26333	2.26483	3.99284	1.65012	1.92334	0	2.75646
Tb927.10.6940	0	0	0	0	0	0	0	0	0	0	0	0	0	0.588071	0	0.598528	0.970506	0	7.92691	1.59714	0.82506	0	13.748	0
Tb927.11.9670	42.2487	46.6615	41.9014	43.7334	46.2156	47.5546	19.3429	22.4866	28.9529	19.3037	13.857	34.5336	42.151	46.4576	41.8	43.6925	46.099	47.3749	19.2511	22.3599	28.8771	19.2334	13.748	34.4558
Tb927.10.6490	229.35	242.758	217.488	267.792	238.375	220.019	157.019	251.368	421.886	121.613	339.497	140.897	228.82	241.697	216.962	267.542	237.774	219.188	156.273	249.952	420.781	121.17	336.827	140.58
Tb927.11.6370	0	0.590652	0	0.599087	0	0.317031	3.41346	2.40927	0.827227	3.86075	0	1.38134	0	0.588071	0	0.598528	0	0.315833	3.39725	2.39571	0.82506	3.84668	0	1.37823
Tb927.4.4980	154.241	162.429	168.603	199.496	169.295	163.905	125.16	236.109	6.61781	164.082	0	254.167	153.884	161.72	168.195	199.31	168.868	163.286	124.566	234.779	6.60048	163.484	0	253.595
Tb927.11.11480	0.670615	1.77196	0	0	0.97296	0	3.41346	0.803092	0.827227	0	0	0	0.669063	1.76421	0	0	0.970506	0	3.39725	0.798569	0.82506	0	0	0
Tb927.11.11950	39.5663	40.1643	42.8991	50.9224	41.3508	42.1651	14.7917	4.81855	28.9529	7.72149	13.857	8.28806	39.4747	39.9889	42.7952	50.8749	41.2465	42.0058	14.7214	4.79141	28.8771	7.69335	13.748	8.26939
Tb927.8.1390	0	0	0	0.599087	0	0	0	0.803092	0	0	6.92852	0	0	0	0	0.598528	0	0	0	0.798569	0	0	6.87402	0
Tb927.8.1420	1.34123	1.1813	5.98591	1.19817	1.94592	1.26812	25.0321	0	0	17.3734	0	1.38134	1.33813	1.17614	5.97143	1.19706	1.94101	1.26333	24.9132	0	0	17.31	0	1.37823
Tb927.11.13250	49.6255	51.9774	38.9084	40.1388	49.1345	57.3826	2.27564	0	1.65445	0	0	0	49.5107	51.7503	38.8143	40.1014	49.0105	57.1658	2.26483	0	1.65012	0	0	0
Tb927.6.2090	3.35307	7.67848	6.98357	8.98631	3.89184	7.29171	25.0321	1.60618	2.48168	11.5822	0	1.38134	3.34531	7.64493	6.96666	8.97792	3.88202	7.26416	24.9132	1.59714	2.47518	11.54	0	1.37823
Tb927.10.7010	18.1066	23.6261	27.9343	13.779	20.9186	25.0454	12.516	10.4402	1.65445	15.443	6.92852	15.1948	18.0647	23.5229	27.8667	13.7661	20.8659	24.9508	12.4566	10.3814	1.65012	15.3867	6.87402	15.1605
Tb927.9.7060	0	0.590652	0.997652	0	0	0	0	0	0	0	0	1.38134	0	0.588071	0.995238	0	0	0	0	0	0	0	0	1.37823
Tb927.10.7545	0	0.590652	0	0.599087	0	0	1.13782	0	1.65445	0	0	1.38134	0	0.588071	0	0.598528	0	0	1.13242	0	1.65012	0	0	1.37823
Tb927.4.2750	0	1.1813	0	0	0	0	0	0.803092	0.827227	0	0	0	0	1.17614	0	0	0	0	0	0.798569	0.82506	0	0	0
Tb927.11.1850	0	0.590652	0.997652	0	0	0	5.6891	0.803092	0	0	6.92852	0	0	0.588071	0.995238	0	0	0	5.66208	0.798569	0	0	6.87402	0
Tb927.4.2200	0	1.1813	0.997652	0	0.48648	0	3.41346	0	0	3.86075	0	2.76269	0	1.17614	0.995238	0	0.485253	0	3.39725	0	0	3.84668	0	2.75646
Tb927.8.5550	0	0.590652	0.997652	0	0	0	3.41346	1.60618	0.827227	0	6.92852	0	0	0.588071	0.995238	0	0	0	3.39725	1.59714	0.82506	0	6.87402	0
Tb927.7.3310	6.03553	8.26913	14.9648	7.18904	9.7296	8.87687	20.4808	1.60618	9.09949	21.2341	6.92852	5.52537	6.02157	8.233	14.9286	7.18233	9.70506	8.84332	20.3835	1.59714	9.07566	21.1567	6.87402	5.51293
Tb927.4.750	0	0	0	0	0	0	2.27564	0.803092	0	0	0	0	0	0	0	0	0	0	2.26483	0.798569	0	0	0	0
Tb927.11.12970	36.2132	41.9363	47.8873	42.5352	39.4049	33.6053	19.3429	87.537	5.79059	1.93037	0	70.4485	36.1294	41.7531	47.7714	42.4955	39.3055	33.4783	19.2511	87.044	5.77542	1.92334	0	70.2898
Tb927.8.3730	0.670615	0	0	0	0.48648	2.53625	1.13782	5.62164	0	1.93037	0	2.76269	0.669063	0	0	0	0.485253	2.52666	1.13242	5.58998	0	1.92334	0	2.75646
Tb927.7.560	1.34123	0	0	0	0	0	2.27564	0	0	3.86075	0	0	1.33813	0	0	0	0	0	2.26483	0	0	3.84668	0	0
Tb927.11.3630	0	0	0	0	0	0	0	0	0	0	0	0	0	1.76421	0.995238	1.19706	0	0.315833	7.92691	1.59714	0.82506	5.77001	6.87402	1.37823
Tb927.11.9490	37.5544	44.2989	50.8803	46.1297	41.3508	45.6525	4.55128	0.803092	1.65445	1.93037	6.92852	1.38134	37.4675	44.1054	50.7571	46.0866	41.2465	45.4799	4.52966	0.798569	1.65012	1.92334	6.87402	1.37823
Tb927.10.11410	40.2369	29.5326	35.9155	29.3553	42.8103	41.214	1.13782	10.4402	132.356	3.86075	76.2137	26.2455	40.1438	29.4036	35.8286	29.3279	42.7023	41.0583	1.13242	10.3814	132.01	3.84668	75.6142	26.1864
Tb927.8.1640	0	0	0	0	0	0	0	0	0	0	0	0	22.0791	35.2843	34.8333	22.1455	28.6299	29.6883	14.7214	21.5614	3.30024	5.77001	0	35.834
Tb11.02.5430	0	1.77196	0	0	0	0	5.6891	0.803092	0	0	0	0	0	1.76421	0	0	0	0	5.66208	0.798569	0	0	0	0
Tb927.3.2540	0	0	0	0	0	0	0	0	0	0	0	0	0	0	0	0	0	0	0	0	0	0	0	0
Tb927.8.5080	0	0	1.9953	0.599087	0.48648	0	4.55128	0	0.827227	1.93037	6.92852	0	0	0	1.99048	0.598528	0.485253	0	4.52966	0	0.82506	1.92334	6.87402	0
Tb927.2.3460	0	0.590652	0	0	0.97296	0	3.41346	0	0.827227	0	0	0	0	0.588071	0	0	0.970506	0	3.39725	0	0.82506	0	0	0
Tb927.10.14460	0	1.77196	0.997652	0	0	0	3.41346	0	0.827227	0	0	0	0	1.76421	0.995238	0	0	0	3.39725	0	0.82506	0	0	0
Tb927.9.17110	0	0	0	0	0	0	1.13782	0	0	0	0	0	0.669063	0	0	0	0	0	1.13242	0	0	0	0	0
Tb927.10.9820	97.2391	73.2408	89.7887	99.4485	92.4312	76.4045	241.218	90.7494	379.697	202.689	249.427	125.702	97.0141	72.9209	89.5714	99.3556	92.1981	76.1157	240.072	90.2383	378.703	201.951	247.465	125.419
Tb927.9.17440	0	1.77196	0.997652	0.599087	0	0.317031	14.7917	2.40927	0	0	0	1.38134	0	1.76421	0.995238	0.598528	0	0.315833	14.7214	2.39571	0	0	0	1.37823
Tb927.2.2590	59.0141	50.7961	55.8685	61.1069	66.1613	53.5782	38.6859	3.21237	23.9896	23.1645	6.92852	4.14403	58.8775	50.5741	55.7333	61.0498	65.9944	53.3758	38.5021	3.19427	23.9267	23.0801	6.87402	4.13469
Tb927.4.560	1.34123	2.36261	0	0	0	0.317031	4.55128	0.803092	0	0	0	0	1.33813	2.35229	0	0	0	0.315833	4.52966	0.798569	0	0	0	0
Tb927.1.630	8.71799	10.0411	6.98357	6.58996	7.2972	7.60874	4.55128	3.21237	0	1.93037	6.92852	1.38134	8.69782	9.99721	6.96666	6.58381	7.27879	7.57999	4.52966	3.19427	0	1.92334	6.87402	1.37823
Tb927.9.16790	0	1.1813	0	0	0.97296	0	2.27564	0	0	0	0	0	0	1.17614	0	0	0.970506	0	2.26483	0	0	0	0	0
Tb927.3.585	128.087	134.078	149.648	137.191	150.322	127.446	51.2019	51.3979	59.5603	102.31	6.92852	49.7284	127.791	133.492	149.286	137.063	149.943	126.965	50.9587	51.1084	59.4043	101.937	6.87402	49.6163
Tb927.9.16240	0	0	0	0	0	0	0	0	0	0	0	0	0	0	0	0	0	0	0	0	0	0	0	0
Tb927.10.16190	0	0	0	0	0	0	0	0	0	0	6.92852	0	0	0.588071	0	0	0	0	0	0	0	0	6.87402	0
Tb927.3.580	0	0	0	0	0	0	6.82692	0.803092	0.827227	0	0	0	0	0	0	0	0	0	6.7945	0.798569	0.82506	0	0	0
Tb927.8.4370	0	0.590652	0	0	0	0	1.13782	0.803092	0	0	0	0	0	0.588071	0	0	0	0	1.13242	0.798569	0	0	0	0
Tb927.2.4850	94.5567	100.411	102.758	92.2594	70.5396	77.0385	48.9263	120.464	130.702	42.4682	387.997	102.219	94.3379	99.9721	102.509	92.1733	70.3617	76.7474	48.6939	119.785	130.359	42.3134	384.945	101.989
Tb927.6.1740	13.4123	11.813	12.9695	13.1799	10.2161	13.3153	6.82692	0	0.827227	1.93037	0	0	13.3813	11.7614	12.9381	13.1676	10.1903	13.265	6.7945	0	0.82506	1.92334	0	0
Tb927.11.8260	0	0.590652	0	0	0	0	1.13782	0	0	1.93037	0	0	0	0.588071	0	0	0	0	1.13242	0	0	1.92334	0	0
Tb927.9.10830	219.291	194.915	240.434	227.054	269.024	239.675	98.9904	246.549	49.6336	123.544	103.928	245.879	218.784	194.064	239.852	226.842	268.345	238.77	98.5202	245.161	49.5036	123.094	103.11	245.325
Tb11.02.5380	0	0.590652	0	0	0.97296	0	1.13782	0	0.827227	1.93037	0	0	0	0.588071	0	0	0.970506	0	1.13242	0	0.82506	1.92334	0	0
Tb927.7.4040	16.7654	14.1756	12.9695	22.1662	16.0538	19.0219	1.13782	0	65.3509	0	55.4282	0	16.7266	14.1137	12.9381	22.1455	16.0133	18.95	1.13242	0	65.1797	0	54.9922	0
Tb927.11.5390	0	1.77196	0	0	0	0	4.55128	1.60618	0.827227	0	0	1.38134	0	1.76421	0	0	0	0	4.52966	1.59714	0.82506	0	0	1.37823
Tb927.8.7490	0.670615	2.95326	0	0	0.48648	0	4.55128	1.60618	0	1.93037	0	0	1.33813	2.94036	0	0	0.485253	0	5.66208	1.59714	0.82506	1.92334	0	0
Tb927.9.1180	0	0	0	0	0	0	0	0	0	0	0	0	0	0	0	0	0	0	0	0	0	0	0	0
Tb927.11.15330	0	0	0	0	0	0	6.82692	0.803092	0	0	0	0	0	0	0	0	0	0	6.7945	0.798569	0	0	0	0
Tb927.1.180	0	0	0	0	0	0	0	0	0	0	0	0	0.669063	2.94036	0	0	0.485253	1.26333	12.4566	0.798569	2.47518	5.77001	0	1.37823
Tb927.6.320	0	0	0	0	0	0	1.13782	0	0	0	0	0	0	0	0	0	0	0	3.39725	0	0	0	0	0
Tb927.5.3230	0	0.590652	0.997652	0	0.48648	0	7.96474	0.803092	0	1.93037	0	0	0	0.588071	0.995238	0	0.485253	0	7.92691	0.798569	0	1.92334	0	0
Tb927.5.3220	4.6943	6.49717	4.98826	4.7927	3.40536	5.70656	1.13782	0	0	0	0	4.14403	4.68344	6.46879	4.97619	4.78822	3.39677	5.68499	1.13242	0	0	0	0	4.13469
Tb927.4.690	1.34123	2.36261	3.99061	4.19361	3.89184	6.02359	6.82692	20.0773	0	1.93037	6.92852	19.3388	1.33813	2.35229	3.98095	4.18969	3.88202	6.00083	6.7945	19.9642	0	1.92334	6.87402	19.2952
Tb927.8.3860	2.01184	4.13456	3.99061	1.19817	3.40536	3.80437	6.82692	0	0.827227	1.93037	6.92852	0	2.00719	4.1165	3.98095	1.19706	3.39677	3.79	6.7945	0	0.82506	1.92334	6.87402	0
Tb927.4.1580	97.9097	101.592	98.7676	119.817	120.647	117.936	86.4744	24.8958	18.199	102.31	20.7856	19.3388	97.6832	101.148	98.5285	119.706	120.343	117.49	86.0636	24.7556	18.1513	101.937	20.6221	19.2952
Tb927.5.4010	3.35307	4.13456	2.99296	1.19817	0.97296	3.80437	4.55128	1.60618	0.827227	15.443	0	5.52537	3.34531	4.1165	2.98571	1.19706	0.970506	3.79	4.52966	1.59714	0.82506	15.3867	0	5.51293
Tb927.10.1110	0	0.590652	0	0	0	0.317031	1.13782	0.803092	0.827227	5.79112	6.92852	0	0	0.588071	0	0	0	0.315833	1.13242	0.798569	0.82506	5.77001	6.87402	0
Tb927.6.5790	0	0	0	0	0	0	0	0	0	0	0	0	0	0	0	0	0	0	0	0	0	0	0	0
Tb927.9.9150	43.5899	48.4335	54.8709	48.5261	63.2424	60.8699	147.917	2.40927	0	220.063	0	2.76269	43.4891	48.2219	54.7381	48.4808	63.0829	60.6399	147.214	2.39571	0	219.261	0	2.75646
Tb927.4.4560	12.7417	15.9476	22.946	12.5808	24.324	18.7048	4.55128	18.4711	1.65445	0	6.92852	16.5761	12.7122	15.8779	22.8905	12.5691	24.2626	18.6341	4.52966	18.3671	1.65012	0	6.87402	16.5388
Tb927.9.9400	0	0	0.997652	0	0	0	1.13782	0	0.827227	0	0	0	1.33813	3.52843	1.99048	0	0.970506	0	13.589	3.99284	2.47518	1.92334	0	1.37823
Tb927.4.2970	47.6136	60.2465	47.8873	49.1251	44.2697	43.4332	44.375	40.9577	19.8534	25.0948	13.857	46.9657	47.5035	59.9833	47.7714	49.0793	44.158	43.2691	44.1642	40.727	19.8014	25.0034	13.748	46.8599
Tb927.11.1670	0	0.590652	0.997652	0	0.48648	0	4.55128	0.803092	0.827227	1.93037	0	0	0	0.588071	0.995238	0	0.485253	0	4.52966	0.798569	0.82506	1.92334	0	0
Tb927.11.8720	8.71799	8.85978	11.9718	7.18904	6.32424	7.92577	10.2404	12.0464	1.65445	1.93037	13.857	16.5761	8.69782	8.82107	11.9429	7.18233	6.30829	7.89582	10.1917	11.9785	1.65012	1.92334	13.748	16.5388
Tb927.9.1230	0	0	0	0	0	0.317031	0	0.803092	0	0	6.92852	0	0	0	0	0	0	0.315833	0	0.798569	0	0	6.87402	0
Tb927.11.18470	0	0	0	0	0	0	0	0	0	0	0	0	0	0	0	0	0	0	0	0	0	0	0	0
Tb927.8.7720	162.959	166.564	187.559	159.956	158.106	183.878	440.337	140.541	253.959	557.878	367.212	118.796	162.582	165.836	187.105	159.807	157.707	183.183	438.245	139.75	253.293	555.845	364.323	118.528
Tb927.10.8291	0	0	0	0	0	0	0	0	0	0	0	0	109.057	100.56	162.224	114.319	125.195	127.281	181.187	181.275	193.064	184.64	144.354	192.952
Tb927.10.8290	0	0	0	0	0	0	0	0	0	0	0	0	0.669063	1.76421	0	0.598528	0	0	7.92691	2.39571	1.65012	0	0	0
Tb927.11.15480	37.5544	44.8896	44.8944	37.7425	45.7291	47.8717	9.10256	44.17	2.48168	0	0	30.3896	37.4675	44.6934	44.7857	37.7073	45.6138	47.6908	9.05933	43.9213	2.47518	0	0	30.3211
Tb927.10.4090	98.5803	108.089	111.737	130.601	107.512	98.9136	86.4744	57.8226	94.3039	71.4238	90.0707	84.2619	98.3522	107.617	111.467	130.479	107.241	98.5399	86.0636	57.4969	94.0569	71.1635	89.3622	84.0721
Tb927.10.12500	0	0	0	0.599087	0	0.317031	3.41346	0.803092	0.827227	0	0	0	0.669063	0.588071	0.995238	0.598528	0	0.315833	7.92691	1.59714	1.65012	0	0	1.37823
Tb927.3.3140	204.537	200.231	213.498	214.473	196.538	191.17	87.6122	143.753	94.3039	81.0757	55.4282	143.66	204.064	199.356	212.981	214.273	196.042	190.447	87.196	142.944	94.0569	80.7802	54.9922	143.336
Tb927.11.18590	0	0.590652	0	0	0	0	2.27564	0.803092	0	0	0	1.38134	0	0.588071	0	0	0	0	2.26483	0.798569	0	0	0	1.37823
Tb927.1.1100	44.9312	50.7961	51.8779	56.9133	62.7559	47.2376	2.27564	0.803092	0	0	0	0	44.8272	50.5741	51.7524	56.8601	62.5976	47.0591	2.26483	0.798569	0	0	0	0
Tb927.10.5500	0	0	0	0	0	0	5.6891	0	0	1.93037	0	0	0	0	0	0	0	0	5.66208	0	0	1.92334	0	0
Tb927.7.7460	7.37676	3.54391	7.98122	4.19361	5.35128	9.1939	7.96474	0.803092	0.827227	0	0	0	7.35969	3.52843	7.9619	4.18969	5.33778	9.15916	7.92691	0.798569	0.82506	0	0	0
Tb927.10.13110	24.8127	24.8074	20.9507	14.3781	25.7835	30.1179	5.6891	8.83401	9.09949	0	6.92852	4.14403	24.7553	24.699	20.9	14.3647	25.7184	30.0041	5.66208	8.78426	9.07566	0	6.87402	4.13469
Tb927.9.310	0	0	0	0	0	0	4.55128	0	0.827227	0	0	0	0	0	0	0	0	0	4.52966	0	0.82506	0	0	0
Tb927.9.3580	142.841	147.663	149.648	156.961	139.62	184.829	65.9936	172.665	3.30891	61.7719	0	150.566	142.51	147.018	149.286	156.814	139.268	184.131	65.6801	171.692	3.30024	61.5468	0	150.227
Tb927.9.640	0	0	0	0	0	0	0	0	0	0	0	0	0	0	0	0	0	0	0	0	0	0	0	0
Tb927.9.860	0	0	0	0	0	0	0	0	0	0	0	0	0	0	0	0	0	0	1.13242	0	0	0	0	0
Tb927.4.4690	1.34123	0	0.997652	0	0	0	3.41346	0	0	0	0	0	1.33813	0	0.995238	0	0	0	3.39725	0	0	0	0	0
Tb927.10.5150	21.4597	28.9419	37.9108	31.1525	24.324	27.8987	223.013	163.028	122.43	422.752	214.784	221.015	21.41	28.8155	37.819	31.1234	24.2626	27.7933	221.954	162.109	122.109	421.211	213.095	220.517
Tb927.7.1400	4.02369	4.72522	0	4.7927	1.94592	3.48734	13.6538	0	0	0	0	0	4.01438	4.70457	0	4.78822	1.94101	3.47416	13.589	0	0	0	0	0
Tb927.3.1810	15.4241	17.7196	12.9695	12.5808	19.9457	20.924	2.27564	0	1.65445	0	0	0	15.3884	17.6421	12.9381	12.5691	19.8954	20.845	2.26483	0	1.65012	0	0	0
Tb927.10.1690	0	1.1813	0.997652	0	0	0	0	0	1.65445	0	13.857	0	0	1.17614	0.995238	0	0	0	0	0	1.65012	0	13.748	0
Tb927.7.1150	0	1.1813	0	0	0	0.317031	2.27564	0.803092	0	0	0	0	0	1.17614	0	0	0	0.315833	2.26483	0.798569	0	0	0	0
Tb927.1.3850	472.113	503.236	501.819	546.367	480.642	469.206	1602.05	1619.84	1637.91	2231.51	2175.56	1696.29	471.02	501.037	500.605	545.857	479.43	467.433	1594.44	1610.71	1633.62	2223.38	2158.44	1692.47
Tb927.10.12440	1.34123	0	0.997652	0	0	0	3.41346	0.803092	0.827227	0	0	0	1.33813	0	0.995238	0	0	0	3.39725	0.798569	0.82506	0	0	0
Tb927.7.5310	21.4597	14.1756	11.9718	20.369	21.8916	16.1686	23.8942	5.62164	0.827227	28.9556	0	13.8134	21.41	14.1137	11.9429	20.3499	21.8364	16.1075	23.7807	5.58998	0.82506	28.8501	0	13.7823
Tb927.11.7460	0	0	0	0	0	0	0	0	0	0	0	0	34.1222	58.8071	59.7143	38.9043	49.0105	60.3241	37.3697	3.19427	2.47518	36.5434	0	6.89116
Tb927.11.700	145.523	98.0482	108.744	115.624	109.458	117.936	46.6506	58.6257	0.827227	75.2845	6.92852	37.2963	145.187	97.6199	108.481	115.516	109.182	117.49	46.4291	58.2955	0.82506	75.0102	6.87402	37.2122
Tb927.2.4540	164.971	158.885	149.648	157.56	133.782	174.684	210.497	185.514	248.995	260.6	145.499	233.447	164.589	158.191	149.286	157.413	133.445	174.024	209.497	184.469	248.343	259.651	144.354	232.921
Tb927.6.3530	103.945	111.043	75.8216	103.642	107.512	93.8412	152.468	93.1586	61.2148	167.942	41.5711	121.558	103.705	110.557	75.6381	103.545	107.241	93.4866	151.744	92.634	61.0544	167.33	41.2441	121.284
Tb927.10.6740	0	0	0	0	0	0	5.6891	1.60618	1.65445	0	13.857	0	0.669063	0.588071	0	0	0	0	6.7945	1.59714	1.65012	0	13.748	0
Tb927.6.3820	24.8127	32.4859	16.9601	19.1708	20.4322	24.4114	4.55128	36.9422	124.084	1.93037	117.785	24.8642	24.7553	32.3439	16.919	19.1529	20.3806	24.3191	4.52966	36.7342	123.759	1.92334	116.858	24.8082
Tb927.9.12740	0.670615	1.1813	0.997652	0	0	0	5.6891	0	0.827227	1.93037	0	0	0.669063	1.17614	0.995238	0	0	0	5.66208	0	0.82506	1.92334	0	0
Tb927.3.720	109.31	103.955	111.737	91.6603	116.269	80.2088	3.41346	0	0	0	0	0	109.057	103.501	111.467	91.5748	115.975	79.9057	3.39725	0	0	0	0	0
Tb927.10.5140	0	0	0	0	0.48648	0	3.41346	0	1.65445	1.93037	0	0	0	0	0	0	0.485253	0	3.39725	0	1.65012	1.92334	0	0
Tb927.9.12960	1.34123	0	0	0	0	0	5.6891	0.803092	0	1.93037	0	0	1.33813	0	0	0	0	0	5.66208	0.798569	0	1.92334	0	0
Tb927.9.16420	0	1.1813	0	0	0	0	2.27564	0	0.827227	0	0	0	0	1.17614	0	0	0	0	2.26483	0	0.82506	0	0	0
Tb927.7.2830	0	0	0	0	0	0	0	0	0	0	0	0	0	0	0	0	0	0	0	0	0	0	0	0
Tb927.9.15210	0	1.1813	0	0	0	0.317031	9.10256	0.803092	1.65445	0	6.92852	0	0	1.17614	0	0	0	0.315833	9.05933	0.798569	1.65012	0	6.87402	0
Tb927.11.6750	0	0.590652	0	0	0	0	1.13782	0	0	0	0	0	0	0.588071	0	0	0	0	1.13242	0	0	0	0	0
Tb927.2.1730	0.670615	0.590652	0	0	0	0	2.27564	2.40927	0	1.93037	0	0	0.669063	0.588071	0	0	0	0	2.26483	2.39571	0	1.92334	0	0
Tb927.5.1790	14.0829	19.4915	21.9484	16.7744	24.324	26.9476	7.96474	18.4711	0.827227	0	0	11.0507	14.0503	19.4064	21.8952	16.7588	24.2626	26.8458	7.92691	18.3671	0.82506	0	0	11.0259
Tb927.10.2490	0	1.77196	0	0	0	0.317031	6.82692	0	0	0	0	0	0	1.76421	0	0	0	0.315833	6.7945	0	0	0	0	0
Tb927.6.4440	89.1917	120.493	93.7793	126.407	133.782	110.644	50.0641	19.2742	4.13613	61.7719	0	23.4828	88.9854	119.967	93.5523	126.289	133.445	110.226	49.8263	19.1656	4.1253	61.5468	0	23.4299
Tb927.9.3410	48.9549	40.755	36.9131	39.5397	51.0804	36.7756	2.27564	6.42473	0	0	0	0	48.8416	40.5769	36.8238	39.5028	50.9516	36.6366	2.26483	6.38855	0	0	0	0
Tb927.3.3550	0.670615	1.1813	0	0	0.48648	0.317031	6.82692	0	1.65445	0	0	0	0.669063	1.17614	0	0	0.485253	0.315833	6.7945	0	1.65012	0	0	0
Tb927.10.12990	1.34123	2.95326	2.99296	3.59452	3.89184	3.17031	5.6891	3.21237	0	0	0	4.14403	1.33813	2.94036	2.98571	3.59117	3.88202	3.15833	5.66208	3.19427	0	0	0	4.13469
Tb927.2.5020	0.670615	1.1813	0.997652	0.599087	0	0	4.55128	0	0	0	6.92852	0	0.669063	1.17614	0.995238	0.598528	0	0	4.52966	0	0	0	6.87402	0
Tb927.11.4840	0	1.1813	0	0	0	0.634062	2.27564	0	0	0	6.92852	0	0	1.17614	0	0	0	0.631666	2.26483	0	0	0	6.87402	0
Tb927.11.640	156.924	207.319	201.526	165.348	195.565	217.8	149.054	237.715	325.927	156.36	145.499	296.989	156.561	206.413	201.038	165.194	195.072	216.977	148.347	236.376	325.074	155.79	144.354	296.32
Tb927.11.12370	78.4619	85.0539	98.7676	75.485	91.9448	103.035	136.538	164.634	133.184	175.664	117.785	146.422	78.2804	84.6823	98.5285	75.4145	91.7128	102.646	135.89	163.707	132.835	175.024	116.858	146.093
Tb927.2.720	0	0.590652	0	0.599087	0	0	3.41346	1.60618	0.827227	0	0	0	0	1.17614	0	0.598528	0	0	5.66208	1.59714	0.82506	0	0	0
Tb927.4.5610	0	0.590652	0	0	0.48648	0	1.13782	0	0	1.93037	0	0	0	0.588071	0	0	0.485253	0	1.13242	0	0	1.92334	0	0
Tb927.6.3790	0	0	0	0	0	0	2.27564	2.40927	0	0	0	1.38134	0	0	0	0	0	0	2.26483	2.39571	0	0	0	1.37823
Tb927.5.770	19.4478	25.398	15.9624	20.968	23.8375	29.8009	60.3045	36.1391	0.827227	55.9808	0	34.5336	19.4028	25.2871	15.9238	20.9485	23.7774	29.6883	60.0181	35.9356	0.82506	55.7768	0	34.4558
Tb927.2.725	75.7794	58.4745	38.9084	53.9178	58.3776	63.7232	68.2692	7.22782	0.827227	69.4934	0	11.0507	75.6041	58.8071	38.8143	53.8675	58.2304	63.4824	67.945	7.18712	0.82506	69.2402	0	11.0259
Tb927.10.9160	0	0.590652	0	0	0	0	3.41346	0	0	0	0	0	0	0.588071	0	0	0	0	3.39725	0	0	0	0	0
Tb927.11.11300	22.1303	19.4915	18.9554	10.7836	13.135	14.5834	30.7212	98.7803	1.65445	40.5378	6.92852	160.236	22.0791	19.4064	18.9095	10.7735	13.1018	14.5283	30.5752	98.2239	1.65012	40.3901	6.87402	159.875
Tb927.10.5320	0.670615	0.590652	1.9953	0	0	0	4.55128	0.803092	0	0	0	1.38134	0.669063	0.588071	1.99048	0	0	0	4.52966	0.798569	0	0	0	1.37823
Tb927.8.6620	17.436	21.8541	18.9554	20.369	18.9727	17.1197	52.3397	0	0	75.2845	0	0	17.3956	21.7586	18.9095	20.3499	18.9249	17.055	52.0911	0	0	75.0102	0	0
Tb927.8.6090	114.004	123.446	112.735	113.827	116.755	119.838	35.2724	59.4288	0.827227	50.1897	0	81.4993	113.741	122.907	112.462	113.72	116.461	119.385	35.1049	59.0941	0.82506	50.0068	0	81.3157
Tb927.1.2450	0	0	0	0	0	0	2.27564	0	0	0	0	0	127.122	127.612	109.476	112.523	122.769	129.807	313.679	311.442	33.0024	186.564	89.3622	332.154
Tb927.1.2100	0	0.590652	0	0	0.48648	0.317031	12.516	0.803092	0.827227	1.93037	0	0	0	0.588071	0	0	0.485253	0.315833	12.4566	0.798569	0.82506	1.92334	0	0
Tb927.10.1370	0.670615	0.590652	0.997652	0	0.48648	0	4.55128	0.803092	0.827227	0	0	0	0.669063	0.588071	0.995238	0	0.485253	0	4.52966	0.798569	0.82506	0	0	0
Tb927.11.17220	0	0	0	0	0	0	0	0	0	0	0	0	0	0	0	0	0	0	0	0	0	0	0	0
Tb927.5.5050	0	0.590652	0	0	0.97296	0.317031	1.13782	0	0	0	0	1.38134	0	0.588071	0	0	0.970506	0.315833	1.13242	0	0	0	0	1.37823
Tb927.5.1570	171.007	178.377	166.608	168.943	180.484	150.273	6.82692	1.60618	0.827227	0	0	0	170.611	177.598	166.205	168.785	180.029	149.705	6.7945	1.59714	0.82506	0	0	0
Tb927.10.2670	52.3079	62.0185	70.8333	55.116	53.5128	60.5529	11.3782	36.1391	0.827227	1.93037	0	27.6269	52.1869	61.7475	70.6619	55.0646	53.3778	60.3241	11.3242	35.9356	0.82506	1.92334	0	27.5646
Tb927.1.3270	0	0	0.997652	1.19817	0	0.951093	6.82692	0	0.827227	15.443	6.92852	0	0	0	0.995238	1.19706	0	0.947499	6.7945	0	0.82506	15.3867	6.87402	0
Tb927.9.7800	34.872	37.2111	39.9061	43.1343	45.2427	31.069	111.506	28.1082	158.828	108.101	180.141	40.059	34.7913	37.0485	39.8095	43.094	45.1285	30.9516	110.977	27.9499	158.412	107.707	178.724	39.9687
Tb927.11.1250	0	0.590652	0	0	0	0	3.41346	0	0	0	0	0	0	0.588071	0	0	0	0	3.39725	0	0	0	0	0
Tb927.11.9770	0.670615	0	0	0	0.97296	0.317031	4.55128	0.803092	0	0	0	0	0.669063	0	0	0	0.970506	0.315833	4.52966	0.798569	0	0	0	0
Tb927.10.9350	14.0829	14.7663	14.9648	13.1799	16.5403	17.7537	9.10256	9.6371	0	17.3734	0	19.3388	14.0503	14.7018	14.9286	13.1676	16.4986	17.6866	9.05933	9.58282	0	17.31	0	19.2952
Tb927.4.5800	0	0	0	0	0	0.317031	1.13782	0	0	0	0	0	0	0	0	0	0	0.315833	1.13242	0	0	0	0	0
Tb927.8.3250	0	0.590652	0.997652	0	0	0	7.96474	1.60618	0.827227	1.93037	6.92852	1.38134	0	0.588071	0.995238	0	0	0	7.92691	1.59714	0.82506	1.92334	6.87402	1.37823
Tb927.4.5770	0	0	0	0	0	0	1.13782	0.803092	0	0	6.92852	1.38134	0	0	0	0	0	0	1.13242	0.798569	0	0	6.87402	1.37823
Tb927.9.16930	0	0.590652	0	0	0	0	0	0.803092	0.827227	0	0	0	0	0.588071	0	0	0	0	0	0.798569	0.82506	0	0	0
Tb927.8.4910	401.028	373.883	403.052	445.721	425.67	395.972	282.179	297.144	567.478	264.461	332.569	254.167	400.1	372.249	402.076	445.305	424.596	394.475	280.839	295.47	565.991	263.497	329.953	253.595
Tb927.8.400	0	0.590652	0	0	0	0	3.41346	0	0	0	0	0	0	0.588071	0	0	0	0	3.39725	0	0	0	0	0
Tb927.8.150	0	1.1813	0	0	0	0	0	0	0	0	0	0	0	1.17614	0	0	0	0	0	0	0	0	0	0
Tb927.8.7930	0	0	0	0	0	0	0	0	0	0	0	0	4.68344	8.82107	1.99048	2.99264	2.42626	4.10583	6.7945	5.58998	0	1.92334	0	4.13469
Tb927.11.4480	0.670615	1.1813	0	0	0	0	9.10256	0.803092	0.827227	1.93037	6.92852	1.38134	0.669063	1.17614	0	0	0	0	9.05933	0.798569	0.82506	1.92334	6.87402	1.37823
Tb927.7.3120	26.154	27.17	16.9601	22.7653	28.7023	26.9476	26.1699	4.01546	3.30891	32.8163	0	1.38134	26.0935	27.0513	16.919	22.7441	28.6299	26.8458	26.0456	3.99284	3.30024	32.6968	0	1.37823
Tb927.11.12760	10.7298	27.7606	21.9484	16.7744	15.5674	20.924	2.27564	7.22782	0	3.86075	0	11.0507	10.705	27.6394	21.8952	16.7588	15.5281	20.845	2.26483	7.18712	0	3.84668	0	11.0259
Tb927.8.6040	51.6373	40.1643	32.9225	39.5397	38.4319	40.897	27.3077	89.9463	316.001	13.5126	221.713	85.6433	51.5178	39.9889	32.8428	39.5028	38.335	40.7425	27.178	89.4397	315.173	13.4634	219.969	85.4503
Tb927.10.14120	0.670615	1.77196	0	0.599087	0	0.634062	5.6891	0.803092	1.65445	0	0	0	0.669063	1.76421	0	0.598528	0	0.631666	5.66208	0.798569	1.65012	0	0	0
Tb927.4.3390	28.8364	31.3046	30.9272	24.5626	42.3238	32.9712	92.1635	42.5639	67.0054	96.5186	62.3567	44.203	28.7697	31.1678	30.8524	24.5396	42.217	32.8466	91.7257	42.3241	66.8299	96.1669	61.8662	44.1034
Tb927.3.4260	0.670615	0.590652	0	0	0	0	4.55128	1.60618	0	1.93037	0	0	0.669063	0.588071	0	0	0	0	4.52966	1.59714	0	1.92334	0	0
Tb927.7.790	0	1.1813	0	0	0	0	2.27564	0.803092	0	0	0	1.38134	0	1.17614	0	0	0	0	2.26483	0.798569	0	0	0	1.37823
Tb927.5.4900	0	0	0	0	0	0	0	0	0	0	0	0	0	0	0	0	0	0	0	0	0	0	0	0
Tb927.10.1800	71.0851	77.3754	75.8216	79.0795	61.2965	66.5765	124.022	33.7298	11.5812	227.784	27.7141	46.9657	70.9207	77.0374	75.6381	79.0057	61.1419	66.3249	123.433	33.5399	11.5508	226.954	27.4961	46.8599
Tb927.11.7430	125.405	106.317	108.744	88.6649	126.485	129.349	73.9583	55.4133	18.199	54.0504	20.7856	31.7709	125.115	105.853	108.481	88.5821	126.166	128.86	73.607	55.1012	18.1513	53.8535	20.6221	31.6993
Tb927.3.5240	23.4715	21.8541	28.9319	27.558	13.135	19.6559	4.55128	20.8804	2.48168	9.65186	0	26.2455	23.4172	21.7586	28.8619	27.5323	13.1018	19.5816	4.52966	20.7628	2.47518	9.61669	0	26.1864
Tb927.11.7860	77.7913	92.1417	91.784	94.0567	85.6205	104.303	147.917	254.58	19.8534	181.455	6.92852	310.802	77.6113	91.7391	91.5619	93.9689	85.4045	103.909	147.214	253.146	19.8014	180.794	6.87402	310.102
Tb927.3.2040	1.34123	0.590652	0.997652	0	0	0	5.6891	0	1.65445	0	0	0	1.33813	0.588071	0.995238	0	0	0	5.66208	0	1.65012	0	0	0
Tb927.4.1240	0	0.590652	0	0.599087	0	0	2.27564	0	0	0	0	0	0	0.588071	0	0.598528	0	0	2.26483	0	0	0	0	0
Tb927.3.2730	0	0	0	0	0	0	3.41346	0	0	1.93037	0	0	0	0	0	0	0	0	3.39725	0	0	1.92334	0	0
Tb927.7.4860	85.8387	98.6389	101.761	103.642	104.593	83.0621	48.9263	47.3824	13.2356	46.3289	13.857	51.1097	85.6401	98.2079	101.514	103.545	104.329	82.7482	48.6939	47.1156	13.201	46.1601	13.748	50.9946
Tb927.8.1510	0	0	0	0	0	0.317031	4.55128	0	0.827227	0	6.92852	0	0	0	0	0	0	0.315833	4.52966	0	0.82506	0	6.87402	0
Tb927.6.150	0.670615	1.1813	1.9953	0	0.97296	0	2.27564	0.803092	0	1.93037	6.92852	0	0.669063	1.17614	1.99048	0	0.970506	0	2.26483	0.798569	0	1.92334	6.87402	1.37823
Tb927.10.14690	0	0.590652	0	0	0	0	4.55128	0	0	0	6.92852	0	0	0.588071	0	0	0	0	4.52966	0	0	0	6.87402	0
Tb927.11.10230	4.6943	5.31587	8.97887	4.19361	8.75664	5.07249	23.8942	36.9422	123.257	17.3734	69.2852	31.7709	4.68344	5.29264	8.95714	4.18969	8.73455	5.05333	23.7807	36.7342	122.934	17.31	68.7402	31.6993
Tb927.11.10940	0.670615	1.1813	0	0	0	0	3.41346	0	0.827227	0	0	0	0.669063	1.17614	0	0	0	0	3.39725	0	0.82506	0	0	0
Tb927.6.2040	77.1207	93.9137	89.7887	99.4485	72.972	81.794	84.1987	31.3206	14.0629	94.5883	6.92852	23.4828	76.9422	93.5034	89.5714	99.3556	72.7879	81.4849	83.7988	31.1442	14.026	94.2436	6.87402	23.4299
Tb927.9.6290	1.34123	0	0	0	0.48648	0	2.27564	0	0	0	0	0	26.7625	25.2871	19.9048	14.3647	21.3511	14.8442	15.8538	5.58998	14.8511	13.4634	34.3701	5.51293
Tb927.11.6410	0.670615	0	0.997652	0	0	0	4.55128	0.803092	0	0	0	1.38134	0.669063	0	0.995238	0	0	0	4.52966	0.798569	0	0	0	1.37823
Tb927.11.6140	0	0	0	0	0	0	6.82692	0	0	0	0	0	0	0	0	0	0	0	6.7945	0	0	0	0	0
Tb927.9.1950	30.8483	28.9419	26.9366	25.7607	26.2699	20.924	34.1346	62.6411	37.2252	65.6327	110.856	59.3978	30.7769	28.8155	26.8714	25.7367	26.2037	20.845	33.9725	62.2884	37.1277	65.3935	109.984	59.2639
Tb927.11.5490	0	1.1813	0	0	0	0	3.41346	0	0	0	6.92852	0	0	1.17614	0	0	0	0	3.39725	0	0	0	6.87402	0
Tb927.10.3180	29.507	44.2989	34.9178	32.9498	38.4319	19.9729	45.5128	12.8495	81.0682	48.2593	48.4996	15.1948	29.4388	44.1054	34.8333	32.919	38.335	19.8975	45.2966	12.7771	80.8559	48.0835	48.1181	15.1605
Tb927.5.2080	5.36492	3.54391	4.98826	2.39635	2.91888	2.21922	1.13782	0.803092	0	1.93037	6.92852	0	5.3525	3.52843	4.97619	2.39411	2.91152	2.21083	1.13242	0.798569	0	1.92334	6.87402	0
Tb927.5.5590	0	0	0	0	0	0	0	0	0	0	0	0	0.669063	0	0	0	0	0.315833	4.52966	0	0	0	0	0
Tb927.9.13820	0	0	0	0	0	0	0	0.803092	0	0	0	0	539.934	589.836	593.162	594.338	583.759	591.871	133.625	180.477	179.863	96.1669	109.984	188.818
Tb927.9.8720	0	0	0	0	0.48648	0	3.41346	0.803092	2.48168	1.93037	0	0	0	0	0	0	0.485253	0	3.39725	0.798569	2.47518	1.92334	0	0
Tb927.4.2150	118.028	105.136	105.751	119.817	109.458	113.497	76.234	106.008	1.65445	71.4238	0	89.7873	117.755	104.677	105.495	119.706	109.182	113.068	75.8719	105.411	1.65012	71.1635	0	89.585
Tb927.9.8050	0	0.590652	0	0	0	0	1.13782	0	0	0	0	0	0	0.588071	0	0	0	0	1.13242	0	0	0	0	0
Tb927.4.3340	27.4952	29.5326	20.9507	25.7607	35.0266	27.8987	32.9968	12.0464	0	44.3986	6.92852	9.6694	27.4316	29.4036	20.9	25.7367	34.9382	27.7933	32.8401	11.9785	0	44.2368	6.87402	9.64762
Tb927.8.2610	2.68246	5.31587	3.99061	2.39635	3.40536	3.17031	12.516	0.803092	0	11.5822	0	0	2.67625	5.29264	3.98095	2.39411	3.39677	3.15833	12.4566	0.798569	0	11.54	0	0
Tb927.10.6550	0	0.590652	0	0	0	0	1.13782	0	1.65445	0	6.92852	0	0	0.588071	0	0	0	0	1.13242	0	1.65012	0	6.87402	0
Tb927.10.3390	0	0.590652	0.997652	0.599087	0	0	3.41346	2.40927	0.827227	1.93037	0	0	0	0.588071	0.995238	0.598528	0	0	3.39725	2.39571	0.82506	1.92334	0	0
Tb927.11.2245	209.232	258.706	193.545	231.847	236.916	232.067	97.8526	290.719	142.283	77.2149	173.213	320.472	208.748	257.575	193.076	231.63	236.318	231.19	97.3878	289.082	141.91	76.9335	171.85	319.75
Tb927.4.3610	0	0.590652	0	0	0	0	3.41346	0	0	1.93037	0	1.38134	44.8272	55.8668	53.7428	45.4881	49.4958	54.9549	32.8401	57.4969	33.8275	17.31	20.6221	50.9946
Tb927.11.2710	0.670615	1.1813	0	0	0.48648	0.317031	1.13782	0.803092	0.827227	0	0	1.38134	0.669063	1.17614	0	0	0.485253	0.315833	1.13242	0.798569	0.82506	0	0	1.37823
Tb927.11.6160	0	0.590652	0	0	0	0	1.13782	0	0	0	0	0	0	0.588071	0	0	0	0	1.13242	0	0	0	0	0
Tb927.8.1090	0	0	0	0	0	0	1.13782	0	0	0	0	0	0	0	0	0	0	0	1.13242	0	0	0	0	0
Tb927.10.15610	0	0	0	0	0	0.317031	1.13782	1.60618	1.65445	0	0	1.38134	0	0	0	0	0	0.315833	1.13242	1.59714	1.65012	0	0	1.37823
Tb927.7.4500	71.7558	64.9717	77.8169	59.3096	74.4315	70.6979	73.9583	10.4402	39.7069	73.3542	27.7141	37.2963	71.5897	64.6879	77.6285	59.2543	74.2437	70.4308	73.607	10.3814	39.6029	73.0869	27.4961	37.2122
Tb927.8.7550	0	1.77196	0	0	0	0	5.6891	0.803092	1.65445	0	0	0	0	1.76421	0	0	0	0	5.66208	0.798569	1.65012	0	0	0
Tb927.7.3650	0	0.590652	0.997652	0	0.48648	0	3.41346	0	0	0	0	2.76269	0	0.588071	0.995238	0	0.485253	0	3.39725	0	0	0	0	2.75646
Tb927.11.7600	144.853	151.207	98.7676	141.984	143.512	128.715	21.6186	12.0464	45.4975	13.5126	34.6426	5.52537	144.518	150.546	98.5285	141.851	143.15	128.228	21.5159	11.9785	45.3783	13.4634	34.3701	5.51293
Tb927.10.4950	0	0	0	0	0	0	5.6891	1.60618	0	0	0	0	0	0	0	0	0	0	5.66208	1.59714	0	0	0	0
Tb927.9.300	0	0.590652	0	0	0	0	6.82692	1.60618	0.827227	0	0	0	0	0.588071	0	0	0	0	6.7945	1.59714	0.82506	0	0	0
Tb927.11.1550	10.7298	10.0411	15.9624	14.3781	9.7296	18.0708	3.41346	14.4556	1.65445	0	0	5.52537	10.705	9.99721	15.9238	14.3647	9.70506	18.0025	3.39725	14.3742	1.65012	0	0	5.51293
Tb927.10.240	59.6847	58.4745	61.8544	68.895	72.972	58.0167	12.516	14.4556	42.1886	9.65186	27.7141	16.5761	59.5466	58.2191	61.7047	68.8307	72.7879	57.7974	12.4566	14.3742	42.0781	9.61669	27.4961	16.5388
Tb927.10.9760	118.028	111.043	123.709	130.601	128.431	120.472	128.574	44.9731	0	179.525	6.92852	51.1097	117.755	110.557	123.409	130.479	128.107	120.017	127.963	44.7198	0	178.87	6.87402	50.9946
Tb927.7.7250	0.670615	0.590652	0	0	0.48648	0	4.55128	0	0.827227	0	0	0	0.669063	0.588071	0	0	0.485253	0	4.52966	0	0.82506	0	0	0
Tb927.5.288b	6.70615	4.72522	3.99061	2.99544	2.91888	5.07249	18.2051	0.803092	5.79059	1.93037	0	4.14403	6.69063	4.70457	3.98095	2.99264	2.91152	5.05333	18.1187	0.798569	5.77542	1.92334	0	4.13469
Tb927.10.14620	0	0	0	0	0	0	0	0	0	0	0	0	0.669063	1.76421	0	0	0	0.315833	2.26483	2.39571	0.82506	0	0	0
Tb927.3.1040	0.670615	0.590652	0	0	0	0	1.13782	0	1.65445	0	0	0	0.669063	0.588071	0	0	0	0	1.13242	0	1.65012	0	0	0
Tb927.6.1240	167.654	171.289	201.526	204.888	194.106	189.584	224.151	318.024	216.733	162.151	387.997	302.514	167.266	170.541	201.038	204.697	193.616	188.868	223.086	316.233	216.166	161.56	384.945	301.833
Tb927.6.1530	154.912	183.102	175.587	155.164	154.214	151.858	168.397	57.0195	95.9583	106.171	34.6426	59.3978	154.554	182.302	175.162	155.019	153.825	151.284	167.598	56.6984	95.707	105.784	34.3701	59.2639
Tb927.9.14300	12.7417	18.9009	14.9648	11.3827	14.1079	9.1939	12.516	4.01546	3.30891	5.79112	6.92852	4.14403	12.7122	18.8183	14.9286	11.372	14.0723	9.15916	12.4566	3.99284	3.30024	5.77001	6.87402	4.13469
Tb927.9.14650	0	0	0	0	0	0	1.13782	0	0	0	0	0	0	0	0	0	0	0	3.39725	1.59714	0.82506	0	0	0
Tb927.5.2550	2.68246	1.1813	1.9953	1.79726	0.48648	1.58515	3.41346	0	0	1.93037	13.857	0	2.67625	1.17614	1.99048	1.79558	0.485253	1.57916	3.39725	0	0	1.92334	13.748	0
Tb927.9.13350	97.9097	86.8258	93.7793	86.8676	70.5396	68.1616	124.022	268.233	126.566	119.683	110.856	276.269	97.6832	86.4465	93.5523	86.7865	70.3617	67.9041	123.433	266.722	126.234	119.247	109.984	275.646
Tb927.6.840	15.4241	11.813	17.9577	20.968	24.324	25.3625	6.82692	2.40927	0.827227	0	13.857	0	15.3884	11.7614	17.9143	20.9485	24.2626	25.2666	6.7945	2.39571	0.82506	0	13.748	0
Tb927.5.3930	1.34123	0	0	0	0	0.951093	2.27564	0	0.827227	0	0	0	1.33813	0	0	0	0	0.947499	2.26483	0	0.82506	0	0	0
Tb927.8.3430	0	0.590652	0.997652	0	0.48648	0	3.41346	0.803092	1.65445	0	13.857	0	0	0.588071	0.995238	0	0.485253	0	3.39725	0.798569	1.65012	0	13.748	0
Tb927.5.3680	0	0	0	0	0	0	0	0	0.827227	0	0	0	0	0	0	0	0	0	0	0	0.82506	0	0	0
Tb927.5.210	0	0	0	0	0	0	0	0	0	0	0	0	0	0	0	0	0	0	0	0	0	0	0	0
Tb927.4.220	0	0.590652	0	0	0	0	7.96474	0.803092	0	1.93037	0	1.38134	0	5.88071	3.98095	0.598528	0.970506	0.631666	35.1049	7.98569	4.95036	5.77001	0	2.75646
Tb927.10.300	1.34123	1.77196	0.997652	3.59452	1.45944	4.75546	2.27564	0	2.48168	1.93037	0	0	1.33813	1.76421	0.995238	3.59117	1.45576	4.73749	2.26483	0	2.47518	1.92334	0	0
Tb927.4.730	0	0.590652	0.997652	0.599087	0	0	6.82692	1.60618	3.30891	0	0	0	0	0.588071	0.995238	0.598528	0	0	6.7945	1.59714	3.30024	0	0	0
Tb927.3.5810	0.670615	0.590652	1.9953	0	0	0.317031	0	0	0	0	6.92852	0	0.669063	0.588071	1.99048	0	0	0.315833	0	0	0	0	6.87402	0
Tb927.4.3960	16.7654	15.9476	18.9554	14.9772	17.0268	24.4114	1.13782	4.81855	0	0	0	13.8134	16.7266	15.8779	18.9095	14.9632	16.9839	24.3191	1.13242	4.79141	0	0	0	13.7823
Tb927.11.2860	18.1066	25.398	23.9437	24.5626	34.0536	19.0219	46.6506	60.2319	23.9896	46.3289	6.92852	37.2963	18.0647	25.2871	23.8857	24.5396	33.9677	18.95	46.4291	59.8926	23.9267	46.1601	6.87402	37.2122
Tb927.3.910	167.654	113.996	160.622	133.596	143.512	159.467	182.051	93.9617	4.13613	162.151	0	100.838	167.266	113.498	160.233	133.472	143.15	158.864	181.187	93.4325	4.1253	161.56	0	100.611
Tb927.11.9800	2.01184	0.590652	0	0.599087	0	0	0	0.803092	1.65445	0	6.92852	0	2.00719	0.588071	0	0.598528	0	0	0	0.798569	1.65012	0	6.87402	0
Tb927.10.10940	0	0	0	0	0	0	0	0	0	0	0	0	42.151	55.2787	53.7428	44.2911	46.5843	56.5341	146.082	15.9714	38.7778	71.1635	41.2441	4.13469
Tb927.3.260	0	0	0	0	0	0	1.13782	0	0	0	0	0	0	0	0	0	0	0	1.13242	0	0	0	0	0
Tb927.6.5090	0	0	0	0.599087	0	0	1.13782	0.803092	0	0	0	1.38134	0	0	0	0.598528	0	0	1.13242	0.798569	0	0	0	1.37823
Tb927.8.4350	0.670615	1.1813	0	0	0.48648	0.317031	3.41346	3.21237	0.827227	0	0	0	0.669063	1.17614	0	0	0.485253	0.315833	3.39725	3.19427	0.82506	0	0	0
Tb927.6.5095	87.1799	83.8726	83.8028	115.025	79.2963	86.2324	126.298	138.935	142.283	138.987	103.928	124.321	86.9782	83.5061	83.6	114.917	79.0962	85.9066	125.698	138.152	141.91	138.48	103.11	124.041
Tb927.10.7205	144.182	128.171	153.638	164.749	144.971	153.76	12.516	81.9153	33.0891	13.5126	6.92852	100.838	143.849	127.612	153.267	164.595	144.605	153.179	12.4566	81.454	33.0024	13.4634	6.87402	100.611
Tb927.9.9230	0.670615	1.77196	0	0	0.48648	0.317031	4.55128	0	0.827227	0	6.92852	0	0.669063	1.76421	0	0	0.485253	0.315833	4.52966	0	0.82506	0	6.87402	0
Tb927.8.8110	0	0.590652	0	0	0	0	1.13782	0	0	0	0	0	2.00719	2.35229	2.98571	0.598528	1.94101	0.315833	2.26483	0.798569	0.82506	1.92334	0	1.37823
Tb927.9.7650	25.4834	20.6728	22.946	29.3553	26.7564	23.4603	6.82692	0	0	1.93037	0	0	25.4244	20.5825	22.8905	29.3279	26.6889	23.3716	6.7945	0	0	1.92334	0	0
Tb927.10.7970	0.670615	1.1813	0.997652	0	0	0	5.6891	0.803092	0.827227	1.93037	0	0	0.669063	1.17614	0.995238	0	0	0	5.66208	0.798569	0.82506	1.92334	0	0
Tb927.10.3230	1.34123	5.31587	0.997652	4.7927	1.94592	4.75546	3.41346	0	0.827227	0	0	0	1.33813	5.29264	0.995238	4.78822	1.94101	4.73749	3.39725	0	0.82506	0	0	0
Tb927.5.2330	0	1.77196	0.997652	0	0	0	2.27564	0.803092	0	0	0	0	0	1.76421	0.995238	0	0	0	2.26483	0.798569	0	0	0	0
Tb927.10.3980	0	0	0	0	0	0	0	0	0	0	0	0	0	0	0	0	0	0	0	0	0	0	0	0
Tb927.5.2880	317.201	350.257	343.192	373.231	316.699	326.859	195.705	362.194	702.316	332.024	464.211	334.285	316.467	348.726	342.362	372.883	315.9	325.624	194.776	360.154	700.476	330.814	460.559	333.532
Tb927.4.2560	0	0	0	0	0	0.317031	3.41346	1.60618	1.65445	0	0	0	0	0	0	0	0	0.315833	3.39725	1.59714	1.65012	0	0	0
Tb927.10.4400	24.8127	24.8074	23.9437	22.7653	26.2699	23.4603	4.55128	2.40927	0	1.93037	6.92852	11.0507	24.7553	24.699	23.8857	22.7441	26.2037	23.3716	4.52966	2.39571	0	1.92334	6.87402	11.0259
Tb927.5.3060	2.01184	4.13456	2.99296	1.19817	4.37832	3.80437	1.13782	0.803092	1.65445	0	0	1.38134	2.00719	4.1165	2.98571	1.19706	4.36728	3.79	1.13242	0.798569	1.65012	0	0	1.37823
Tb927.1.370	0	0	0	0	0	0	0	0.803092	0.827227	0	0	0	2.00719	2.35229	0	0	0.970506	0	13.589	1.59714	4.1253	0	0	0
Tb927.8.6600	24.1421	22.4448	12.9695	21.5671	30.6483	25.9965	12.516	2.40927	0	13.5126	0	1.38134	24.0863	22.3467	12.9381	21.547	30.5709	25.8983	12.4566	2.39571	0	13.4634	0	1.37823
Tb927.10.9370	0	0	0	0.599087	0	0	3.41346	0	0.827227	1.93037	6.92852	0	0	0	0	0.598528	0	0	3.39725	0	0.82506	1.92334	6.87402	0
Tb927.9.12880	0	0.590652	0	0	0.48648	0.317031	3.41346	1.60618	0	1.93037	0	0	0	0.588071	0	0	0.485253	0.315833	3.39725	1.59714	0	1.92334	0	0
Tb927.11.11150	90.533	85.6445	96.7723	115.025	80.7557	86.8665	94.4391	110.024	300.283	129.335	270.212	92.55	90.3235	85.2704	96.5381	114.917	80.552	86.5382	93.9905	109.404	299.497	128.864	268.087	92.3415
Tb927.10.11820	83.8268	106.908	112.735	101.246	103.62	77.3555	190.016	119.661	151.383	196.898	131.642	106.363	83.6329	106.441	112.462	101.151	103.359	77.0632	189.113	118.987	150.986	196.181	130.606	106.124
Tb927.7.800	1.34123	1.1813	0	0	0	0	4.55128	0	0	1.93037	0	0	1.33813	1.17614	0	0	0	0	4.52966	0	0	1.92334	0	0
Tb927.10.1580	110.651	106.908	101.761	101.845	113.836	106.839	58.0288	259.399	100.922	61.7719	83.1422	284.557	110.395	106.441	101.514	101.75	113.549	106.436	57.7532	257.938	100.657	61.5468	82.4882	283.916
Tb927.1.2730	16.0947	20.0822	19.953	16.1754	14.1079	16.4856	0	0	0	0	0	0	16.0575	19.9944	19.9048	16.1603	14.0723	16.4233	0	0	0	0	0	0
Tb927.1.5100	0	0	0	0	0	0	7.96474	0.803092	0	0	0	0	0	0	0	0	0	0	7.92691	0.798569	0	0	0	0
Tb927.9.9090	0.670615	1.77196	1.9953	2.39635	0.97296	1.58515	47.7885	0	1.65445	11.5822	0	0	0.669063	1.76421	1.99048	2.39411	0.970506	1.57916	47.5615	0	1.65012	11.54	0	0
Tb927.9.410	0	0	0	0	0	0	0	0	0	0	0	0	0	0	0	0	0	0	0	0	0	0	0	0
Tb927.7.4780	11.4004	11.2224	14.9648	8.98631	5.83776	6.97468	3.41346	5.62164	0	1.93037	0	1.38134	11.3741	11.1734	14.9286	8.97792	5.82304	6.94833	3.39725	5.58998	0	1.92334	0	1.37823
Tb927.7.1160	67.0615	73.8315	50.8803	70.6923	54.9723	56.1145	10.2404	64.2473	0	0	6.92852	64.9231	66.9063	73.5089	50.7571	70.6263	54.8336	55.9024	10.1917	63.8855	0	0	6.87402	64.7769
Tb927.6.4140	242.092	253.98	278.345	290.557	271.942	297.692	266.25	69.0659	316.828	227.784	207.856	63.5418	241.532	252.871	277.671	290.286	271.256	296.567	264.985	68.6769	315.998	226.954	206.221	63.3986
Tb927.7.6320	0	0.590652	0	0.599087	0	0	6.82692	0	0	0	0	1.38134	0	0.588071	0	0.598528	0	0	6.7945	0	0	0	0	1.37823
Tb927.10.14900	0	1.77196	0	0	0.97296	0	6.82692	0	0	0	0	0	0	1.76421	0	0	0.970506	0	6.7945	0	0	0	0	0
Tb927.6.3490	19.4478	17.7196	7.98122	8.98631	15.5674	19.3389	1.13782	9.6371	6.61781	0	13.857	0	19.4028	17.6421	7.9619	8.97792	15.5281	19.2658	1.13242	9.58282	6.60048	0	13.748	0
Tb927.6.710	7.37676	15.357	11.9718	9.58539	9.7296	8.2428	6.82692	3.21237	0.827227	7.72149	0	1.38134	7.35969	15.2899	11.9429	9.57645	9.70506	8.21166	6.7945	3.19427	0.82506	7.69335	0	1.37823
Tb927.9.12080	0.670615	1.1813	0	0	0	0.317031	3.41346	1.60618	0.827227	7.72149	6.92852	0	0.669063	1.17614	0	0	0	0.315833	3.39725	1.59714	0.82506	7.69335	6.87402	0
Tb927.10.6090	5.36492	8.26913	6.98357	2.39635	11.189	5.38953	1.13782	0	0	0	0	0	5.3525	8.233	6.96666	2.39411	11.1608	5.36916	1.13242	0	0	0	0	0
Tb927.8.4760	73.7676	65.5624	56.8662	68.895	73.4585	75.1363	47.7885	69.0659	95.1311	46.3289	110.856	95.3127	73.5969	65.2759	56.7286	68.8307	73.2732	74.8524	47.5615	68.6769	94.8819	46.1601	109.984	95.098
Tb927.6.5630	0	0	0	0	0	0	1.13782	0	0.827227	0	0	0	0	0	0	0	0	0	1.13242	0	0.82506	0	0	0
Tb927.7.4250	0	0	0	0	0	0	0	0	0	0	0	0	44.8272	68.2163	42.7952	64.0425	45.1285	61.5874	157.406	73.4683	51.9788	198.104	61.8662	77.181
Tb927.11.13930	0	0.590652	0	0	0	0.317031	3.41346	0.803092	1.65445	0	0	0	0	0.588071	0	0	0	0.315833	3.39725	0.798569	1.65012	0	0	0
Tb927.10.3590	0	0.590652	0.997652	0	0	0	1.13782	0	1.65445	1.93037	0	0	0	0.588071	0.995238	0	0	0	1.13242	0	1.65012	1.92334	0	0
Tb927.6.4320	40.9075	35.4391	25.939	34.148	43.2967	35.5075	22.7564	18.4711	0	5.79112	0	1.38134	40.8128	35.2843	25.8762	34.1161	43.1875	35.3733	22.6483	18.3671	0	5.77001	0	1.37823
Tb927.7.1090	0	0	0	0	0.97296	0	6.82692	0.803092	0	0	0	0	0	0	0	0	0.970506	0	6.7945	0.798569	0	0	0	0
Tb927.9.13680	0	0	0	0	0	0	0	0	0	0	0	0	221.46	186.419	189.095	179.558	192.645	189.184	139.287	166.901	341.575	55.7768	378.071	177.792
Tb927.10.8170	2.01184	1.77196	0.997652	2.39635	1.94592	1.26812	4.55128	0	0.827227	0	0	1.38134	2.00719	1.76421	0.995238	2.39411	1.94101	1.26333	4.52966	0	0.82506	0	0	1.37823
Tb927.6.4850	0	0	0	0	0	0	0	0	0	0	0	0	129.798	170.541	143.314	141.851	151.884	132.018	90.5933	124.577	7.42554	82.7035	0	82.6939
Tb927.10.870	0	0	0.997652	0	0	0	2.27564	0.803092	2.48168	3.86075	0	0	0	0	0.995238	0	0	0	2.26483	0.798569	2.47518	3.84668	0	0
Tb927.3.4070	0	1.1813	0	0	0	0	10.2404	0	0.827227	0	0	0	0.669063	2.35229	1.99048	0	0	0.315833	19.2511	0	0.82506	0	6.87402	0
Tb927.6.3670	0.670615	0.590652	0	0.599087	0	0	3.41346	0	0.827227	0	0	0	0.669063	0.588071	0	0.598528	0	0	3.39725	0	0.82506	0	0	0
Tb927.11.16090	0	0	0	0.599087	0.97296	0.317031	4.55128	2.40927	0	3.86075	0	0	0	0	0	0.598528	0.970506	0.315833	4.52966	2.39571	0	3.84668	0	0
Tb927.9.12550	0	0.590652	0	0	0	0	2.27564	0.803092	0	0	0	1.38134	0.669063	0.588071	0.995238	0	0.970506	0	14.7214	2.39571	1.65012	0	6.87402	1.37823
Tb927.4.4730	0	0.590652	0	0	0	0	2.27564	0	0	0	0	0	0	0.588071	0	0	0	0	2.26483	0	0	0	0	0
Tb927.9.15400	0	1.1813	0	0	0	0	4.55128	0	0.827227	0	0	0	0	1.17614	0	0	0	0	4.52966	0	0.82506	0	0	0
Tb927.3.2890	0.670615	0.590652	0	0.599087	0.48648	1.58515	5.6891	4.81855	0.827227	15.443	20.7856	0	0.669063	0.588071	0	0.598528	0.485253	1.57916	5.66208	4.79141	0.82506	15.3867	20.6221	0
Tb927.4.2220	0	0.590652	0.997652	0	0	0.317031	3.41346	0	0.827227	1.93037	0	0	0	0.588071	0.995238	0	0	0.315833	3.39725	0	0.82506	1.92334	0	0
Tb927.3.2210	0.670615	0	0	0	0	0	3.41346	0.803092	0.827227	1.93037	0	0	0.669063	0	0	0	0	0	3.39725	0.798569	0.82506	1.92334	0	0
Tb927.9.15680	0.670615	0	0	0	0	0.317031	4.55128	0.803092	1.65445	1.93037	6.92852	0	0.669063	0	0	0	0	0.315833	4.52966	0.798569	1.65012	1.92334	6.87402	0
Tb927.10.2800	0	0	1.9953	0	0.97296	0.951093	4.55128	0.803092	1.65445	0	0	0	0	0	1.99048	0	0.970506	0.947499	4.52966	0.798569	1.65012	0	0	0
Tb927.10.10570	0	0	0	0	0	0	0	0	0	0	0	0	0	0	0	0	0	0	0	0	0	0	0	0
Tb927.1.3460	0	0.590652	0	0	0	0	2.27564	0	0	0	0	0	0	0.588071	0	0	0	0	2.26483	0	0	0	0	0
Tb927.11.15920	0	0.590652	0	0	0	0	6.82692	0	1.65445	0	0	0	0	0.588071	0	0	0	0	6.7945	0	1.65012	0	0	0
Tb927.7.6740	39.5663	33.0765	44.8944	41.337	42.3238	43.4332	45.5128	27.3051	61.2148	81.0757	76.2137	24.8642	39.4747	32.932	44.7857	41.2984	42.217	43.2691	45.2966	27.1513	61.0544	80.7802	75.6142	24.8082
Tb927.1.1910	0	0.590652	0.997652	0	0.48648	0	3.41346	1.60618	0.827227	1.93037	6.92852	0	0	0.588071	0.995238	0	0.485253	0	3.39725	1.59714	0.82506	1.92334	6.87402	0
Tb927.10.5460	0	0.590652	0	0	0.48648	0	1.13782	0.803092	0.827227	1.93037	0	1.38134	0	2.35229	0	0	0.485253	0	6.7945	0.798569	0.82506	1.92334	0	1.37823
Tb927.11.13785	358.108	326.631	348.181	334.89	315.239	311.958	158.157	300.356	665.09	187.246	588.924	250.023	357.28	325.204	347.338	334.577	314.444	310.78	157.406	298.665	663.348	186.564	584.292	249.46
Tb927.11.7150	29.507	27.7606	17.9577	30.5534	29.6753	30.752	10.2404	12.0464	52.9425	1.93037	20.7856	26.2455	29.4388	27.6394	17.9143	30.5249	29.6004	30.6358	10.1917	11.9785	52.8038	1.92334	20.6221	26.1864
Tb927.9.3390	32.8601	50.7961	43.8967	40.7379	48.648	44.7014	36.4103	2.40927	0.827227	63.7023	0	1.38134	32.7841	50.5741	43.7905	40.6999	48.5253	44.5325	36.2373	2.39571	0.82506	63.4702	0	1.37823
Tb927.11.13780	26.8246	22.4448	30.9272	27.558	26.7564	27.8987	12.516	12.8495	23.1624	5.79112	6.92852	9.6694	26.7625	22.3467	30.8524	27.5323	26.6889	27.7933	12.4566	12.7771	23.1017	5.77001	6.87402	9.64762
Tb927.10.13900	0	0.590652	0	0.599087	0.48648	0	7.96474	0.803092	1.65445	0	6.92852	0	0	0.588071	0	0.598528	0.485253	0	7.92691	0.798569	1.65012	0	6.87402	0
Tb927.10.6080	1.34123	2.36261	0.997652	0	5.35128	0.951093	4.55128	0	0.827227	0	0	0	1.33813	2.35229	0.995238	0	5.33778	0.947499	4.52966	0	0.82506	0	0	0
Tb927.8.7230	92.5448	61.4278	84.8004	79.0795	89.5124	91.6219	418.718	216.835	294.493	573.321	290.998	290.082	92.3307	61.1594	84.5952	79.0057	89.2865	91.2757	416.729	215.614	293.721	571.231	288.709	289.429
Tb927.9.1720	0	1.1813	0	0	0	0	4.55128	0.803092	0.827227	1.93037	0	0	0	1.17614	0	0	0	0	4.52966	0.798569	0.82506	1.92334	0	0
Tb927.5.1960	25.4834	27.7606	37.9108	30.5534	33.5671	36.7756	10.2404	16.8649	9.92672	5.79112	6.92852	33.1522	25.4244	27.6394	37.819	30.5249	33.4825	36.6366	10.1917	16.7699	9.90072	5.77001	6.87402	33.0776
Tb927.3.1600	71.0851	69.6969	75.8216	77.2822	67.6208	69.1127	30.7212	31.3206	306.074	21.2341	228.641	24.8642	70.9207	69.3924	75.6381	77.2101	67.4502	68.8516	30.5752	31.1442	305.272	21.1567	226.843	24.8082
Tb927.1.3640	0	0.590652	0	0	0	0	2.27564	0	0	0	0	0	0	0.588071	0	0	0	0	2.26483	0	0	0	0	0
Tb927.7.3800	2.68246	2.36261	9.97652	1.79726	0.97296	2.85328	5.6891	0	0.827227	0	0	1.38134	2.67625	2.35229	9.95238	1.79558	0.970506	2.8425	5.66208	0	0.82506	0	0	1.37823
Tb927.7.5120	68.4027	60.2465	66.8427	82.674	67.1343	70.3809	50.0641	25.6989	19.0262	34.7467	6.92852	23.4828	68.2444	59.9833	66.6809	82.5968	66.9649	70.1149	49.8263	25.5542	18.9764	34.6201	6.87402	23.4299
Tb927.11.9690	48.9549	41.9363	55.8685	47.3279	43.2967	33.9223	3.41346	24.0927	1.65445	0	6.92852	16.5761	48.8416	41.7531	55.7333	47.2837	43.1875	33.7941	3.39725	23.9571	1.65012	0	6.87402	16.5388
Tb927.3.5655	121.381	112.224	130.692	132.997	138.647	115.399	32.9968	26.502	20.6807	19.3037	27.7141	27.6269	121.1	111.734	130.376	132.873	138.297	114.963	32.8401	26.3528	20.6265	19.2334	27.4961	27.5646
Tb927.3.5650	0	1.77196	0	0	0	0	3.41346	3.21237	0.827227	0	6.92852	0	0	1.76421	0	0	0	0	3.39725	3.19427	0.82506	0	6.87402	0
Tb927.11.2520	0	0	0.997652	0	0	0	2.27564	0	0	0	0	0	0	0	0.995238	0	0	0	2.26483	0	0	0	0	0
Tb927.4.3420	1.34123	2.36261	1.9953	3.59452	1.94592	1.26812	4.55128	0	0.827227	0	0	0	1.33813	2.35229	1.99048	3.59117	1.94101	1.26333	4.52966	0	0.82506	0	0	0
Tb927.3.5380	64.379	91.5511	79.8122	82.674	66.6478	74.5023	67.1314	68.2628	62.8692	113.892	55.4282	85.6433	64.23	91.1511	79.619	82.5968	66.4797	74.2208	66.8125	67.8783	62.7046	113.477	54.9922	85.4503
Tb927.7.2310	47.6136	54.34	53.8732	57.5124	58.3776	69.1127	22.7564	54.6102	19.0262	25.0948	20.7856	60.7791	47.5035	54.1026	53.7428	57.4587	58.2304	68.8516	22.6483	54.3027	18.9764	25.0034	20.6221	60.6422
Tb927.10.14740	0	0.590652	0	0	0	0	1.13782	0	0	0	0	0	0.669063	2.35229	0	0	0	0.315833	3.39725	2.39571	0.82506	0	0	0
Tb927.3.1540	8.71799	10.0411	2.99296	13.1799	6.32424	6.34062	12.516	4.01546	0.827227	15.443	6.92852	9.6694	8.69782	9.99721	2.98571	13.1676	6.30829	6.31666	12.4566	3.99284	0.82506	15.3867	6.87402	9.64762
Tb927.9.15020	42.9193	33.6672	31.9249	37.1434	36.486	27.5817	1368.8	697.084	1274.76	2690.94	4593.61	1038.77	42.82	33.5201	31.8476	37.1087	36.394	27.4775	1362.3	693.158	1271.42	2681.13	4557.47	1036.43
Tb927.10.10100	19.4478	13.585	15.9624	13.1799	20.9186	22.1922	7.96474	0	0.827227	3.86075	0	0	19.4028	13.5256	15.9238	13.1676	20.8659	22.1083	7.92691	0	0.82506	3.84668	0	0
Tb927.5.5420	0	0	0	0	0	0	0	0	0	0	0	0	0	0	0	0	0	0	0	0	0	0	0	0
Tb927.7.1950	0	0	0	0	0	0	0	0	0	0	0	0	1.33813	9.99721	1.99048	1.79558	2.42626	4.42166	35.1049	6.38855	10.7258	5.77001	20.6221	6.89116
Tb927.11.14780	2.01184	3.54391	1.9953	6.58996	4.8648	3.17031	3.41346	0.803092	0	0	0	0	2.00719	3.52843	1.99048	6.58381	4.85253	3.15833	3.39725	0.798569	0	0	0	0
Tb927.8.5980	0.670615	0	0	0	0	0	5.6891	0.803092	0	0	0	0	0.669063	0	0	0	0	0	5.66208	0.798569	0	0	0	0
Tb927.2.5270	0.670615	0	0.997652	0	0	0	2.27564	0	0.827227	0	13.857	1.38134	0.669063	0	0.995238	0	0	0	2.26483	0	0.82506	0	13.748	1.37823
Tb927.3.3760	75.7794	85.0539	83.8028	90.4621	64.7019	84.3302	142.228	145.36	294.493	142.848	200.927	183.719	75.6041	85.2704	83.6	90.9762	64.5386	84.0116	146.082	145.339	295.372	144.25	199.347	183.305
Tb927.3.4380	94.5567	88.0071	82.8051	90.4621	69.0802	105.254	170.673	265.823	110.848	148.639	117.785	230.684	94.3379	87.6226	82.6047	90.3777	68.9059	104.857	169.862	264.326	110.558	148.097	116.858	230.165
Tb927.3.4400	179.054	174.242	150.646	159.357	189.241	149.322	314.038	435.276	727.132	301.138	672.066	475.182	178.64	173.481	150.281	159.208	188.763	148.757	312.547	433.623	725.228	300.041	666.78	474.112
Tb927.10.12000	154.912	124.628	114.73	122.214	133.782	128.08	128.574	179.893	126.566	135.126	83.1422	258.311	154.554	124.083	114.452	122.1	133.445	127.597	127.963	178.879	126.234	134.634	82.4882	257.729
Tb927.6.2180	0.670615	0.590652	0	0	0	0	4.55128	0	1.65445	0	6.92852	0	0.669063	0.588071	0	0	0	0	4.52966	0	1.65012	0	6.87402	0
Tb927.10.490	8.71799	9.45043	14.9648	7.18904	6.81072	4.43843	3.41346	4.01546	0	5.79112	0	5.52537	8.69782	9.40914	14.9286	7.18233	6.79354	4.42166	3.39725	3.99284	0	5.77001	0	5.51293
Tb927.3.5030	35.5426	49.6148	53.8732	40.7379	42.3238	48.1887	112.644	260.202	15.7173	194.968	41.5711	243.116	35.4603	49.398	53.7428	40.6999	42.217	48.0066	112.109	258.736	15.6761	194.257	41.2441	242.569
Tb927.7.6520	0	0	0	0	0	0	0	0	0	1.93037	0	0	0	0	0	0	0	0	0	0	0	1.92334	0	0
Tb927.10.2110	0	0	0	0	0	0	0	0	0	0	0	0	20.0719	44.6934	31.8476	40.6999	27.6594	34.4258	60.0181	37.5327	70.9552	23.0801	96.2363	28.9429
Tb927.5.1210	7.37676	12.9943	14.9648	4.19361	9.7296	11.0961	4.55128	4.01546	0	0	0	6.90672	7.35969	12.9376	14.9286	4.18969	9.70506	11.0542	4.52966	3.99284	0	0	0	6.89116
Tb927.11.14250	0.670615	2.36261	1.9953	1.79726	0.97296	0.317031	4.55128	0	0.827227	0	0	0	0.669063	2.35229	1.99048	1.79558	0.970506	0.315833	4.52966	0	0.82506	0	0	0
Tb927.2.3990	0	0.590652	0	0	0	0	2.27564	0	0	0	6.92852	0	0	0.588071	0	0	0	0	2.26483	0	0	0	6.87402	0
Tb927.5.5260	0	0	0	0	0	0	0	0	0	0	0	0	0	0.588071	0	0	0	0	2.26483	0	0	0	0	0
Tb927.11.15070	0	1.1813	0	0	0	0	3.41346	0	0.827227	0	0	0	0	1.17614	0	0	0	0	3.39725	0	0.82506	0	0	0
Tb927.11.8470	60.3553	47.8428	70.8333	40.7379	47.6751	55.1634	185.465	183.908	123.257	272.183	207.856	146.422	60.2157	47.6338	70.6619	40.6999	47.5548	54.9549	184.584	182.872	122.934	271.191	206.221	146.093
Tb927.8.6180	0	0.590652	0	0	0	0	6.82692	0	0	1.93037	0	0	0	0.588071	0	0	0	0	6.7945	0	0.82506	3.84668	0	0
Tb927.11.3920	14.0829	10.6317	23.9437	15.5763	8.75664	20.29	23.8942	4.81855	0.827227	5.79112	0	5.52537	14.0503	10.5853	23.8857	15.5617	8.73455	20.2133	23.7807	4.79141	0.82506	5.77001	0	5.51293
Tb927.11.3380	0	8.85978	4.98826	0.599087	3.89184	1.26812	7.96474	0.803092	0.827227	0	0	1.38134	0	8.82107	4.97619	0.598528	3.88202	1.26333	7.92691	0.798569	0.82506	0	0	1.37823
Tb927.11.6000	0	0.590652	0	0	0	0	3.41346	0	1.65445	7.72149	6.92852	0	0	0.588071	0	0	0	0	3.39725	0	1.65012	7.69335	6.87402	0
Tb927.10.6960	0.670615	0.590652	0	0.599087	0	0	0	0.803092	0.827227	0	0	0	197.374	215.822	275.681	234.024	237.774	238.138	64.5477	267.52	126.234	90.3969	103.11	231.543
Tb927.11.2380	0	0	0	0	0.48648	0	3.41346	4.81855	0.827227	0	6.92852	0	0	0	0	0	0.485253	0	3.39725	4.79141	0.82506	0	6.87402	0
Tb927.11.6600	0	1.1813	0	0	0.48648	0	3.41346	0.803092	0.827227	0	6.92852	1.38134	0	1.17614	0	0	0.485253	0	3.39725	0.798569	0.82506	0	6.87402	1.37823
Tb927.11.9650	0	1.1813	2.99296	0	0	0	5.6891	1.60618	0.827227	0	0	0	0	1.17614	2.98571	0	0	0	5.66208	1.59714	0.82506	0	0	0
Tb927.11.11975	0	0	0	0	0	0	0	0	0	0	0	0	57.5394	59.9833	59.7143	56.8601	72.7879	71.3783	107.58	39.1299	84.9812	98.0903	48.1181	60.6422
Tb927.11.6350	0.670615	0.590652	0.997652	1.19817	0	0	3.41346	0.803092	0.827227	0	6.92852	0	0.669063	0.588071	0.995238	1.19706	0	0	3.39725	0.798569	0.82506	0	6.87402	0
Tb927.8.4160	0	0.590652	0.997652	0	0	0.317031	9.10256	0.803092	1.65445	0	0	0	0	0.588071	0.995238	0	0	0.315833	9.05933	0.798569	1.65012	0	0	0
Tb927.9.7000	193.137	206.138	223.474	210.879	216.484	239.675	284.455	262.611	91.8222	308.86	96.9993	272.125	192.69	205.237	222.933	210.682	215.938	238.77	283.104	261.132	91.5817	307.734	96.2363	271.512
Tb927.11.14330	81.1444	73.8315	59.8591	37.1434	23.3511	24.7284	101.266	110.024	36.398	98.449	540.424	80.1179	80.9566	73.5089	59.7143	37.1087	23.2921	24.635	100.785	109.404	36.3026	98.0903	536.173	79.9374
Tb927.10.7560	0	0.590652	0.997652	0	0.48648	0	2.27564	0.803092	0.827227	0	6.92852	1.38134	0	0.588071	0.995238	0	0.485253	0	2.26483	0.798569	0.82506	0	6.87402	1.37823
Tb927.8.5570	0	0	0	0	0.48648	0	4.55128	0	0.827227	3.86075	0	0	0	0	0	0	0.485253	0	4.52966	0	0.82506	3.84668	0	0
Tb927.3.2380	268.916	226.22	219.484	256.409	256.862	265.672	286.731	203.182	284.566	291.486	290.998	276.269	268.294	225.231	218.952	256.17	256.214	264.668	285.369	202.038	283.821	290.424	288.709	275.646
Tb927.7.3370	0.670615	0	0	0	0	0	3.41346	0	0	0	0	0	0.669063	0	0	0	0	0	3.39725	0	0	0	0	0
Tb927.4.2770	0	0	0.997652	0	0	0	2.27564	0.803092	0	0	0	0	0	0	0.995238	0	0	0	2.26483	0.798569	0	0	0	0
Tb927.2.3190	41.5781	37.2111	41.9014	43.1343	38.9184	47.5546	11.3782	74.6875	19.0262	19.3037	20.7856	41.4403	41.4819	37.0485	41.8	43.094	38.8202	47.3749	11.3242	74.2669	18.9764	19.2334	20.6221	41.3469
Tb927.11.12950	52.9786	53.7493	64.8474	68.2959	53.0263	63.7232	2.27564	86.7339	3.30891	0	0	80.1179	52.856	53.5145	64.6905	68.2322	52.8926	63.4824	2.26483	86.2454	3.30024	0	0	79.9374
Tb927.3.4920	168.995	163.02	142.664	165.947	182.917	180.708	178.638	322.04	279.603	202.689	367.212	309.421	168.604	162.308	142.319	165.792	182.455	180.025	177.789	320.226	278.87	201.951	364.323	308.724
Tb927.8.6980	0	0	0	0	0	0	3.41346	1.60618	1.65445	3.86075	0	1.38134	0	0	0	0	0	0	3.39725	1.59714	1.65012	3.84668	0	1.37823
Tb927.11.3650	64.379	88.0071	67.8404	71.8904	78.8098	84.0132	7.96474	148.572	77.7593	5.79112	48.4996	114.651	64.23	87.6226	67.6762	71.8233	78.611	83.6957	7.92691	147.735	77.5557	5.77001	48.1181	114.393
Tb927.7.580	19.4478	34.2578	23.9437	20.369	21.4051	25.0454	0	8.83401	0	0	0	11.0507	19.4028	34.1081	23.8857	20.3499	21.3511	24.9508	0	8.78426	0	0	0	11.0259
Tb927.6.2450	1.34123	0.590652	0	0	0.97296	1.58515	6.82692	0.803092	0	3.86075	0	0	1.33813	0.588071	0	0	0.970506	1.57916	6.7945	0.798569	0	3.84668	0	0
Tb927.10.11430	0	0	0	0	0	0	0	0	0	0	0	1.38134	0	0	0	0	0	0	0	0	0	0	0	1.37823
Tb927.10.16420	0	0	0	0	0	0	0	0	0	0	0	0	0	0	0	0	0	0	0	0	0	0	0	0
Tb927.8.1660	0	0.590652	0	0.599087	0.48648	0.317031	1.13782	0	0	0	0	0	0	0.588071	0	0.598528	0.485253	0.315833	1.13242	0	0	0	0	0
Tb927.8.4290	169.665	164.792	182.57	213.874	148.376	211.46	142.228	127.692	275.467	162.151	249.427	117.414	169.273	164.072	182.129	213.674	148.002	210.661	141.552	126.972	274.745	161.56	247.465	117.15
Tb927.8.1665	0	0.590652	0	0	0.48648	0	5.6891	0	0	1.93037	0	0	0	0.588071	0	0	0.485253	0	5.66208	0	0	1.92334	0	0
Tb927.10.10810	0	1.1813	0.997652	0	0.48648	0	3.41346	0.803092	0.827227	0	0	0	0	1.17614	0.995238	0	0.485253	0	3.39725	0.798569	0.82506	0	0	0
Tb927.6.1180	0	0.590652	0.997652	0	0	0.317031	10.2404	0.803092	1.65445	1.93037	0	0	0	0.588071	0.995238	0	0	0.315833	10.1917	0.798569	1.65012	1.92334	0	0
Tb11.02.5410	0	0	0	0	0	0	5.6891	0.803092	0	1.93037	0	0	0	0	0	0	0	0	5.66208	0.798569	0	1.92334	0	0
Tb927.4.2480	125.405	147.663	128.697	121.016	105.08	143.615	225.288	134.116	716.378	235.505	561.21	120.177	125.115	147.018	128.386	120.903	104.815	143.072	224.218	133.361	714.502	234.647	556.796	119.906
Tb927.2.3440	108.64	113.405	100.763	137.79	126.485	116.984	4.55128	183.908	59.5603	13.5126	55.4282	180.956	108.388	112.91	100.519	137.661	126.166	116.542	4.52966	182.872	59.4043	13.4634	54.9922	180.548
Tb927.3.2560	0	0	0	0	0	0	0	0	0	0	0	0	2.67625	2.94036	1.99048	1.19706	1.94101	4.10583	9.05933	3.99284	0.82506	3.84668	0	0
Tb927.2.3330	14.7535	7.08782	8.97887	11.3827	10.2161	13.6323	2.27564	0.803092	1.65445	0	0	0	14.7194	7.05686	8.95714	11.372	10.1903	13.5808	2.26483	0.798569	1.65012	0	0	0
Tb927.10.14480	21.4597	23.6261	24.9413	32.9498	18.9727	28.2158	2.27564	6.42473	0	0	0	15.1948	21.41	23.5229	24.8809	32.919	18.9249	28.1091	2.26483	6.38855	0	0	0	15.1605
Tb927.11.670	0	0.590652	0	0	0	0	3.41346	0.803092	0	1.93037	0	0	0	0.588071	0	0	0	0	3.39725	0.798569	0	1.92334	0	0
Tb927.9.17460	0	0	0	0	0	0	0	0	0	0	0	0	0	0	0	0	0	0	4.52966	0	0	0	0	0
Tb927.1.610	18.1066	18.9009	25.939	14.9772	24.8105	23.7773	12.516	4.81855	0.827227	13.5126	6.92852	6.90672	18.0647	18.8183	25.8762	14.9632	24.7479	23.6875	12.4566	4.79141	0.82506	13.4634	6.87402	6.89116
Tb927.6.2230	0	1.1813	0	0.599087	0.48648	0.317031	3.41346	2.40927	4.96336	0	0	0	0	1.17614	0	0.598528	0.485253	0.315833	3.39725	2.39571	4.95036	0	0	0
Tb927.6.2980	11.4004	17.7196	23.9437	10.1845	12.162	13.9494	5.6891	1.60618	0.827227	1.93037	0	0	11.3741	17.6421	23.8857	10.175	12.1313	13.8967	5.66208	1.59714	0.82506	1.92334	0	0
Tb927.4.500	0	0	0	0	0	0	4.55128	0	0.827227	0	0	0	0	0	0	0	0	0	4.52966	0	0.82506	0	0	0
Tb927.9.11140	54.9904	66.7437	66.8427	56.3142	55.4587	53.5782	5.6891	0	0.827227	0	0	0	54.8632	66.4521	66.6809	56.2616	55.3188	53.3758	5.66208	0	0.82506	0	0	0
Tb927.2.4870	157.594	156.523	145.657	171.339	147.89	177.537	142.228	155.8	133.184	181.455	62.3567	183.719	157.23	155.839	145.305	171.179	147.517	176.866	141.552	154.922	132.835	180.794	61.8662	183.305
Tb927.6.1980	0	0	0.997652	0	0.48648	0	7.96474	0	0.827227	1.93037	0	0	0	0	0.995238	0	0.485253	0	7.92691	0	0.82506	1.92334	0	0
Tb927.6.5400	0	0	0	0	0	0	0	0	0	0	0	0	0	0	0	0	0	0	0	0	0	0	0	0
Tb927.9.14515	1.34123	0.590652	0.997652	0	0	0.317031	7.96474	0	0.827227	0	0	0	1.33813	0.588071	0.995238	0	0	0.315833	7.92691	0	0.82506	0	0	0
Tb927.8.6440	47.6136	39.5737	46.8897	44.3324	41.8373	41.214	37.5481	40.9577	11.5812	75.2845	0	24.8642	47.5035	39.4008	46.7762	44.2911	41.7318	41.0583	37.3697	41.5256	11.5508	75.0102	0	24.8082
Tb927.6.1760	13.4123	10.0411	13.9671	13.779	14.5944	9.51093	14.7917	23.2897	83.5499	7.72149	90.0707	24.8642	13.3813	9.99721	13.9333	13.7661	14.5576	9.47499	14.7214	23.1585	83.3311	7.69335	89.3622	24.8082
Tb927.11.18480	0	0	0	0	0	0	0	0	0	0	0	0	0	0	0	0	0	0	0	0	0	0	0	0
Tb927.9.9390	0	0	0	0	0	0	0	0	0	0	0	0	2.00719	5.88071	0.995238	0	1.45576	0.315833	19.2511	7.18712	1.65012	1.92334	0	2.75646
Tb927.7.4060	0	0	0	0	0	0	1.13782	0	0	0	6.92852	1.38134	482.394	512.21	482.69	568.003	562.408	547.339	766.646	636.459	1378.68	853.962	1642.89	759.405
Tb927.11.8290	71.0851	57.8839	79.8122	61.1069	62.7559	48.1887	166.122	114.842	47.1519	140.917	27.7141	84.2619	70.9207	57.631	79.619	61.0498	62.5976	48.0066	165.333	114.195	47.0284	140.404	27.4961	84.0721
Tb927.11.5800	0.670615	1.1813	0	0.599087	0.48648	0	4.55128	0	0.827227	0	6.92852	0	0.669063	1.17614	0	0.598528	0.485253	0	4.52966	0	0.82506	0	6.87402	0
Tb927.10.13720	0	0	0	0	0	0.317031	7.96474	0.803092	0.827227	0	0	0	0	0	0	0	0	0.315833	7.92691	0.798569	0.82506	0	0	0
Tb927.10.8760	95.8979	91.5511	110.739	79.0795	99.7284	79.5748	85.3365	52.201	134.838	44.3986	145.499	66.3045	95.676	91.1511	110.471	79.0057	99.4769	79.2741	84.9312	51.907	134.485	44.2368	144.354	66.1551
Tb927.11.15310	0.670615	1.1813	0	0	0	0.634062	9.10256	0	0.827227	1.93037	6.92852	0	0.669063	1.17614	0	0	0	0.631666	9.05933	0	0.82506	1.92334	6.87402	0
Tb927.11.10140	10.0592	14.1756	15.9624	8.98631	6.81072	10.7791	7.96474	0	0	0	0	0	10.0359	14.1137	15.9238	8.97792	6.79354	10.7383	7.92691	0	0	0	0	0
Tb927.10.9540	1.34123	1.1813	0	0.599087	0	0.634062	5.6891	1.60618	1.65445	0	0	0	1.33813	1.17614	0	0.598528	0	0.631666	5.66208	1.59714	1.65012	0	0	0
Tb927.1.1340	0	0	0.997652	0	0	0.317031	2.27564	0	0	0	0	0	0	0	0.995238	0	0	0.315833	2.26483	0	0	0	0	0
Tb927.11.18440	0	0	0	0	0	0	0	0	0	0	0	0	0	0	0	0	0	0	0	0	0	0	0	0
Tb927.11.18330	0	1.1813	0	0	0	0	5.6891	0	0	0	0	0	0	1.17614	0	0	0	0	5.66208	0	0	0	0	0
Tb927.8.3800	41.5781	38.983	27.9343	47.927	36.9725	42.1651	18.2051	12.8495	92.6494	13.5126	103.928	13.8134	41.4819	38.8127	27.8667	47.8822	36.8792	42.0058	18.1187	12.7771	92.4067	13.4634	103.11	13.7823
Tb927.8.2400	95.2273	76.1941	115.728	85.0704	77.8368	78.3066	68.2692	63.4442	150.555	52.1201	96.9993	63.5418	95.0069	75.8612	115.448	84.991	77.6405	78.0107	67.945	63.0869	150.161	51.9301	96.2363	63.3986
Tb927.10.6610	0	1.77196	0	0	0	0	5.6891	0	0	0	0	0	0	1.76421	0	0	0	0	5.66208	0	0	0	0	0
Tb927.9.6710	77.7913	94.5043	88.7911	87.4667	83.1881	83.0621	54.6154	24.8958	127.393	46.3289	48.4996	24.8642	77.6113	94.0914	88.5762	87.3851	82.9783	82.7482	54.356	24.7556	127.059	46.1601	48.1181	24.8082
Tb927.11.9960	122.052	101.001	111.737	131.799	102.647	85.2813	219.599	198.364	167.927	189.177	200.927	182.337	121.769	100.56	111.467	131.676	102.388	84.9591	218.556	197.246	167.487	188.487	199.347	181.927
Tb927.9.9170	24.8127	36.6204	25.939	23.3644	30.6483	35.1904	65.9936	31.3206	0.827227	67.563	0	34.5336	24.7553	36.4604	25.8762	23.3426	30.5709	35.0575	65.6801	31.1442	0.82506	67.3168	0	34.4558
Tb927.4.4500	3.35307	1.1813	0	1.79726	0.97296	0.951093	3.41346	0	0.827227	0	0	0	3.34531	1.17614	0	1.79558	0.970506	0.947499	3.39725	0	0.82506	0	0	0
Tb927.4.2950	0	0	0	0	0	0.317031	2.27564	0	0.827227	0	0	0	0	0	0	0	0	0.315833	2.26483	0	0.82506	0	0	0
Tb927.8.8320	38.8956	36.6204	40.9037	37.7425	35.0266	46.6035	68.2692	86.7339	111.676	84.9364	76.2137	120.177	38.8056	36.4604	40.8047	37.7073	34.9382	46.4274	67.945	86.2454	111.383	84.6269	75.6142	119.906
Tb927.11.16470	0.670615	1.1813	0	0	0.97296	0	2.27564	0.803092	0	0	0	0	0.669063	1.17614	0	0	0.970506	0	2.26483	0.798569	0	0	0	0
Tb927.11.8740	61.6965	73.8315	78.8145	76.6831	70.0532	76.4045	60.3045	24.8958	109.194	55.9808	69.2852	23.4828	61.5538	73.5089	78.6238	76.6116	69.8764	76.1157	60.0181	24.7556	108.908	55.7768	68.7402	23.4299
Tb927.9.4620	26.154	32.4859	19.953	19.1708	29.1888	28.8498	35.2724	6.42473	164.618	42.4682	90.0707	2.76269	26.0935	32.3439	19.9048	19.1529	29.1152	28.7408	35.1049	6.38855	164.187	42.3134	89.3622	2.75646
Tb927.11.10490	0	0.590652	0	0	0.48648	0	1.13782	0.803092	0.827227	0	0	0	0	0.588071	0	0	0.485253	0	1.13242	0.798569	0.82506	0	0	0
Tb927.3.3160	0.670615	0	0	0	0	0.317031	12.516	0	1.65445	0	0	0	0.669063	0	0	0	0	0.315833	12.4566	0	1.65012	0	0	0
Tb927.10.12520	0	0.590652	1.9953	0	0	0.317031	5.6891	0	1.65445	0	0	0	0	0.588071	1.99048	0	0	0.315833	5.66208	0	1.65012	0	0	0
Tb927.1.1120	1.34123	0.590652	0	0	0	0.317031	0	1.60618	0	1.93037	0	0	1.33813	0.588071	0	0	0	0.315833	0	1.59714	0	1.92334	0	0
Tb927.5.4610	0	0	0	0	0	0	0	0	0	0	0	0	0	0	0	0	0	0	0	0	0	0	0	0
Tb927.10.13130	0.670615	0	0.997652	0	0	0	3.41346	0.803092	0	0	0	0	0.669063	0	0.995238	0	0	0	3.39725	0.798569	0	0	0	0
Tb927.9.16220	0	0	0	0	0	0.317031	0	0.803092	0.827227	0	0	0	0	0.588071	0	0	0	0.315833	0	0.798569	0.82506	0	0	1.37823
Tb927.7.7440	0	1.1813	0	0	0	0.317031	2.27564	1.60618	2.48168	0	0	1.38134	0	1.17614	0	0	0	0.315833	2.26483	1.59714	2.47518	0	0	1.37823
Tb927.9.620	0	0	0	0	0	0	0	0	0	0	0	0	0	0	0	0	0	0	0	0	0	0	0	0
Tb927.3.1830	0	0.590652	2.99296	0	0	0	2.27564	0	2.48168	1.93037	0	0	0	0.588071	2.98571	0	0	0	2.26483	0	2.47518	1.92334	0	0
Tb927.10.15190	0	1.1813	0.997652	0	1.45944	0	2.27564	0	0	1.93037	0	0	0	1.17614	0.995238	0	1.45576	0	2.26483	0	0	1.92334	0	0
Tb927.7.1130	0.670615	0	0	0	0	0	1.13782	0	0.827227	0	0	0	1.33813	1.17614	0	0	0	0.315833	3.39725	2.39571	1.65012	0	0	0
Tb927.7.1420	0.670615	0	0.997652	0.599087	0.48648	0	10.2404	0	0	1.93037	0	0	0.669063	0	0.995238	0.598528	0.485253	0	10.1917	0	0	1.92334	0	0
Tb927.10.12420	170.336	161.839	174.589	184.519	170.755	181.025	383.446	462.581	333.372	471.011	318.712	491.758	169.942	161.132	174.167	184.347	170.324	180.341	381.624	459.976	332.499	469.295	316.205	490.65
Tb927.9.13540	48.9549	63.1998	58.8615	53.9178	55.9452	64.3573	4.55128	119.661	1.65445	0	0	116.033	48.8416	62.9236	58.719	53.8675	55.8041	64.1141	4.52966	118.987	1.65012	0	0	115.771
Tb927.7.5330	0	0	0.997652	0	0	0	4.55128	0.803092	1.65445	0	6.92852	0	0	0	0.995238	0	0	0	4.52966	0.798569	1.65012	0	6.87402	0
Tb927.11.720	168.995	144.119	142.664	146.177	119.188	140.762	124.022	85.1277	80.241	90.7275	41.5711	52.491	168.604	143.489	142.319	146.041	118.887	140.23	123.433	84.6483	80.0308	90.3969	41.2441	52.3728
Tb927.9.5390	30.8483	39.5737	28.9319	37.7425	29.6753	30.752	5.6891	19.2742	0	1.93037	0	9.6694	30.7769	39.4008	28.8619	37.7073	29.6004	30.6358	5.66208	19.1656	0	1.92334	0	9.64762
Tb927.6.3800	0	0	0	0	0	0	1.13782	0	0	0	0	0	24.7553	37.6366	41.8	31.722	30.0857	42.0058	18.1187	74.2669	4.1253	0	13.748	49.6163
Tb927.10.9490	0	0	0	0	0	0	0	0	0	0	0	0	0	0	0	0	0	0	0	0	0	0	0	0
Tb927.11.16660	0.670615	1.1813	0	0	0	0	1.13782	0	0	0	0	1.38134	0.669063	1.17614	0	0	0	0	1.13242	0	0	0	0	1.37823
Tb927.5.4070	0	0.590652	0	0	0	0	4.55128	0.803092	0.827227	0	0	0	0	0.588071	0	0	0	0	4.52966	0.798569	0.82506	0	0	0
Tb927.10.1170	1.34123	0	0	0	0.48648	0	6.82692	0	0	1.93037	6.92852	0	1.33813	0	0	0	0.485253	0	6.7945	0	0	1.92334	6.87402	0
Tb927.10.5120	109.981	91.5511	113.732	113.827	102.161	100.499	171.811	64.2473	358.189	173.734	318.712	66.3045	109.726	91.1511	113.457	113.72	101.903	100.119	170.995	63.8855	357.251	173.1	316.205	66.1551
Tb927.3.700	36.2132	31.3046	30.9272	38.3416	30.1618	29.8009	5.6891	18.4711	83.5499	3.86075	117.785	11.0507	36.1294	31.1678	30.8524	38.3058	30.0857	29.6883	5.66208	18.3671	83.3311	3.84668	116.858	11.0259
Tb927.9.15230	0	0.590652	0.997652	0	0.48648	0	3.41346	1.60618	0.827227	0	6.92852	0	0	0.588071	0.995238	0	0.485253	0	3.39725	1.59714	0.82506	0	6.87402	0
Tb927.5.1770	0.670615	1.1813	0	0	0	0	0	0	1.65445	0	0	0	0.669063	1.17614	0	0	0	0	0	0	1.65012	0	0	0
Tb927.10.2470	0.670615	0	0	0	0.48648	0	2.27564	0.803092	0.827227	0	0	0	0.669063	0	0	0	0.485253	0	2.26483	0.798569	0.82506	0	0	0
Tb927.2.1200	1.34123	3.54391	0.997652	0	0.97296	0.317031	21.6186	1.60618	4.96336	1.93037	13.857	0	1.33813	5.29264	1.99048	0	1.94101	0.631666	26.0456	3.19427	6.60048	3.84668	13.748	0
Tb927.5.5210	0	0.590652	0	0	0	1.26812	1.13782	0.803092	0	0	0	0	0	0.588071	0	0	0.485253	1.57916	5.66208	0.798569	0	0	0	0
Tb927.6.4460	0	0	0	0	0	0	0	0	0	0	0	0	1.33813	2.94036	1.99048	0.598528	0	0.315833	13.589	3.19427	1.65012	1.92334	0	1.37823
Tb927.10.2640	15.4241	14.7663	15.9624	20.968	11.6755	16.4856	12.516	7.22782	0.827227	7.72149	0	16.5761	15.3884	14.7018	15.9238	20.9485	11.6461	16.4233	12.4566	7.18712	0.82506	7.69335	0	16.5388
Tb927.3.3570	79.1325	79.1474	74.8239	73.0886	60.3235	70.0638	224.151	17.668	123.257	183.385	110.856	12.4321	78.9494	78.8016	74.6428	73.0204	60.1714	69.7991	223.086	17.5685	122.934	182.717	109.984	12.4041
Tb927.11.620	44.2606	40.755	44.8944	38.3416	54.9723	46.9206	46.6506	192.742	98.44	61.7719	69.2852	156.092	44.1582	40.5769	44.7857	38.3058	54.8336	46.7433	46.4291	191.656	98.1822	61.5468	68.7402	155.74
Tb927.2.5040	5.36492	1.1813	2.99296	1.79726	1.45944	1.90219	4.55128	1.60618	0	1.93037	0	1.38134	5.3525	1.17614	2.98571	1.79558	1.45576	1.895	4.52966	1.59714	0	1.92334	0	1.37823
Tb927.11.4860	45.6018	43.7082	50.8803	37.1434	47.1886	47.8717	17.0673	25.6989	38.8797	11.5822	48.4996	16.5761	45.4963	43.5173	50.7571	37.1087	47.0695	47.6908	16.9862	25.5542	38.7778	11.54	48.1181	16.5388
Tb927.5.790	1.34123	0.590652	0	0	0	0.634062	5.6891	0.803092	0.827227	0	0	0	1.33813	0.588071	0	0	0	0.631666	5.66208	0.798569	0.82506	0	0	0
Tb927.11.12310	0.670615	0.590652	0	0	0	0	4.55128	0.803092	1.65445	0	0	0	0.669063	0.588071	0	0	0	0	4.52966	0.798569	1.65012	0	0	0
Tb927.7.1260	0	1.77196	0	0	0	0	3.41346	0.803092	0.827227	0	6.92852	0	51.5178	43.5173	44.7857	52.6705	50.9516	55.2708	79.2691	43.9213	0.82506	75.0102	13.748	48.2381
Tb927.8.3110	0	0	1.9953	1.19817	0	0	4.55128	1.60618	0	1.93037	0	1.38134	0	0	1.99048	1.19706	0	0	4.52966	1.59714	0	1.92334	0	1.37823
Tb927.10.9140	0	0	0.997652	0	1.94592	1.26812	1.13782	2.40927	3.30891	5.79112	0	1.38134	0	0	0.995238	0	1.94101	1.26333	1.13242	2.39571	3.30024	5.77001	0	1.37823
Tb927.4.5630	0	0	0	0	0	0	0	0	0	0	6.92852	0	0	0	0	0	0	0	0	0	0	0	6.87402	0
Tb927.7.6420	0	0	0	0	0	0	1.13782	1.60618	0	1.93037	6.92852	0	0	0	0	0	0	0	1.13242	1.59714	0	1.92334	6.87402	0
Tb927.8.3910	0	0	0	0	0	0	2.27564	0	1.65445	0	0	0	0.669063	0.588071	0	0.598528	0.485253	0.315833	3.39725	3.19427	2.47518	1.92334	6.87402	0
Tb927.8.1980	0	0	0.997652	0	3.89184	0.951093	4.55128	1.60618	0.827227	3.86075	6.92852	1.38134	0	0	0.995238	0	3.88202	0.947499	4.52966	1.59714	0.82506	3.84668	6.87402	1.37823
Tb927.11.11360	0	0	0	0	0.48648	0	1.13782	1.60618	0	1.93037	0	0	102.367	113.498	112.462	108.334	116.461	94.7499	3.39725	2.39571	3.30024	1.92334	0	0
Tb927.5.4290	19.4478	14.7663	24.9413	11.3827	19.4592	23.7773	3.41346	8.83401	0	3.86075	0	5.52537	19.4028	14.7018	24.8809	11.372	19.4101	23.6875	3.39725	8.78426	0	3.84668	0	5.51293
Tb927.10.1390	14.0829	10.6317	14.9648	10.1845	11.189	15.2175	3.41346	27.3051	11.5812	0	6.92852	23.4828	14.0503	10.5853	14.9286	10.175	11.1608	15.16	3.39725	27.1513	11.5508	0	6.87402	23.4299
Tb927.11.7380	20.1184	14.1756	15.9624	10.1845	17.9998	16.4856	3.41346	2.40927	0	1.93037	6.92852	13.8134	20.0719	14.1137	15.9238	10.175	17.9544	16.4233	3.39725	2.39571	0	1.92334	6.87402	13.7823
Tb927.9.330	0	0	0	0	0	0	1.13782	1.60618	2.48168	0	0	0	0	0	0	0	0	0	1.13242	1.59714	2.47518	0	0	0
Tb927.10.3570	0	0	0	0	0	0	1.13782	0	0	0	0	0	0	0	0	0	0	0	1.13242	0	0	0	0	0
Tb927.5.1510	32.8601	36.0298	33.9202	49.7242	38.9184	34.2393	7.96474	13.6526	70.3143	0	117.785	11.0507	32.7841	35.8724	33.8381	49.6778	38.8202	34.11	7.92691	13.5757	70.1301	0	116.858	11.0259
Tb927.1.2780	0	0.590652	0	0	0	0	1.13782	0	0	0	0	0	345.236	320.499	332.409	336.373	340.162	348.995	245.734	293.873	505.762	282.731	549.922	315.615
Tb927.1.3250	0.670615	1.1813	0	0	0.48648	0	3.41346	0.803092	0	0	0	0	0.669063	1.17614	0	0	0.485253	0	3.39725	0.798569	0	0	0	0
Tb927.9.7390	0	0	0	0	0	0	0	0	0	0	0	0	0	0	0	0	0	0	0	0	0	0	0	0
Tb927.9.7820	15.4241	14.1756	7.98122	11.9817	10.7026	10.145	505.192	239.321	713.07	1075.22	2230.98	379.869	15.3884	14.1137	7.9619	11.9706	10.6756	10.1067	502.793	237.973	711.202	1071.3	2213.43	379.014
Tb927.4.880	63.7084	46.6615	54.8709	71.2914	59.3506	57.0656	42.0994	8.83401	76.9321	36.6771	62.3567	12.4321	63.561	46.4576	54.7381	71.2248	59.2009	56.8499	41.8994	8.78426	76.7306	36.5434	61.8662	12.4041
Tb927.11.7560	0.670615	0	0.997652	0	0	0	3.41346	0.803092	0	1.93037	0	0	0.669063	0	0.995238	0	0	0	3.39725	0.798569	0	1.92334	0	0
Tb927.8.3230	0	1.1813	0	0	0	0	3.41346	0.803092	0	0	6.92852	0	0	1.17614	0	0	0	0	3.39725	0.798569	0	0	6.87402	0
Tb927.10.14240	250.139	268.156	248.415	264.796	293.348	269.476	384.583	425.639	463.247	693.004	713.637	571.876	249.56	266.984	247.814	264.549	292.608	268.458	382.757	423.241	462.034	690.478	708.024	570.588
Tb927.4.5750	0.670615	0	0.997652	0.599087	0	0	2.27564	0	0	0	0	0	0.669063	0	0.995238	0.598528	0	0	2.26483	0	0	0	0	0
Tb927.11.9150	0	0.590652	0	0	0	0	3.41346	0	1.65445	0	0	0	0	0.588071	0	0	0	0	3.39725	0	1.65012	0	0	0
Tb927.6.520	162.959	154.751	168.603	205.487	143.998	157.247	153.606	158.209	105.058	216.202	124.713	120.177	168.604	157.015	172.176	207.689	145.091	158.864	155.141	159.714	109.733	219.261	123.732	124.041
Tb927.9.16910	0	0	0	0	0	0	0	0	0	1.93037	0	0	0	0	0	0	0	0	1.13242	0	0	1.92334	0	0
Tb927.8.4930	6.03553	4.72522	0	2.99544	3.40536	4.43843	6.82692	0.803092	0	0	0	0	6.02157	4.70457	0	2.99264	3.39677	4.42166	6.7945	0.798569	0	0	0	0
Tb927.8.170	0	0	0	0	0	0	0	0	0	0	0	0	0	0	0	0	0	0	0	0	0	0	0	0
Tb927.7.2810	72.4264	64.3811	60.8568	64.1023	89.9988	79.8918	3.41346	222.456	62.042	0	20.7856	215.49	72.2588	64.0998	60.7095	64.0425	89.7718	79.5899	3.39725	221.204	61.8795	0	20.6221	215.004
Tb927.7.3140	84.4974	64.3811	88.7911	76.0841	70.0532	71.332	32.9968	70.6721	0.827227	46.3289	0	64.9231	84.3019	64.0998	88.5762	76.013	69.8764	71.0624	32.8401	70.274	0.82506	46.1601	0	64.7769
Tb927.11.14910	0	0	0	0	0	0.634062	6.82692	0.803092	0	0	6.92852	0	0	0	0	0	0	0.631666	6.7945	0.798569	0	0	6.87402	0
Tb927.9.5890	20.1184	23.6261	8.97887	20.968	23.8375	17.7537	7.96474	0	0.827227	0	0	0	20.0719	23.5229	8.95714	20.9485	23.7774	17.6866	7.92691	0	0.82506	0	0	0
Tb927.10.14100	147.535	128.762	110.739	153.965	141.566	112.863	92.1635	71.4752	36.398	96.5186	41.5711	23.4828	147.194	128.2	110.471	153.822	141.209	112.437	92.8581	71.0726	36.3026	96.1669	41.2441	23.4299
Tb927.3.4240	28.1658	28.9419	18.9554	21.5671	25.7835	21.5581	68.2692	29.7144	12.4084	63.7023	6.92852	31.7709	28.1006	28.8155	18.9095	21.547	25.7184	21.4766	67.945	29.547	12.3759	63.4702	6.87402	31.6993
Tb927.8.6060	21.4597	34.8485	37.9108	34.747	33.0807	35.5075	101.266	44.17	8.27227	69.4934	0	31.7709	21.41	34.6962	37.819	34.7146	32.9972	35.3733	100.785	43.9213	8.2506	69.2402	0	31.6993
Tb927.3.4710	55.661	55.5213	51.8779	56.3142	64.2154	44.0673	20.4808	25.6989	0	34.7467	0	26.2455	55.5322	55.2787	51.7524	56.2616	64.0534	43.9008	20.3835	25.5542	0	34.6201	0	26.1864
Tb927.1.1470	0	0.590652	0	0	0	0	1.13782	0	0.827227	0	0	0	0	0.588071	0	0	0	0	1.13242	0	0.82506	0	0	0
Tb927.6.3110	61.6965	62.0185	60.8568	49.7242	60.81	52.9442	61.4423	45.7762	12.4084	54.0504	20.7856	53.8724	61.5538	61.7475	60.7095	49.6778	60.6566	52.7441	61.1505	45.5184	12.3759	53.8535	20.6221	53.751
Tb927.10.11990	0	0.590652	0.997652	0	0	0.634062	11.3782	0.803092	1.65445	0	6.92852	1.38134	0	0.588071	0.995238	0	0	0.631666	11.3242	0.798569	1.65012	0	6.87402	1.37823
Tb927.5.4920	0	0	0	0	0	0	2.27564	0	0	0	0	0	0	0	0	0	0	0	2.26483	0	0	0	0	0
Tb927.10.1820	10.7298	5.31587	3.99061	4.7927	7.2972	4.43843	5.6891	0	87.686	0	69.2852	2.76269	10.705	5.29264	3.98095	4.78822	7.27879	4.42166	5.66208	0	87.4564	0	68.7402	2.75646
Tb927.11.13040	0	0	0	0	0	0	0	0	0	0	0	0	0.669063	2.35229	0.995238	0.598528	0	0	15.8538	1.59714	3.30024	1.92334	13.748	0
Tb927.8.280	0	0	0	0	0	0	0	0	0	0	0	0	0	0	0	0	0	0	0	0	0	0	0	0
Tb927.11.17200	0	0	0	0	0	0	0	0	0	0	0	0	0	0	0	0	0	0	0	0	0	0	0	0
Tb927.11.17750	0	2.95326	0	0	0.48648	0	2.27564	0.803092	0	0	0	0	0	2.94036	0	0	0.485253	0	2.26483	0.798569	0	0	0	0
Tb927.11.9240	0	0.590652	0	0	0	0	6.82692	0	0	0	0	0	0	0.588071	0	0	0	0	6.7945	0	0	0	0	0
Tb927.7.4880	38.8956	39.5737	44.8944	40.7379	29.6753	27.8987	28.4455	8.83401	1.65445	40.5378	0	11.0507	38.8056	39.4008	44.7857	40.6999	29.6004	27.7933	28.3104	8.78426	1.65012	40.3901	0	11.0259
Tb927.10.2790	0	0	0	0	0.48648	0	3.41346	0	0.827227	0	0	0	0	0	0	0	0.485253	0	3.39725	0	0.82506	0	0	0
Tb927.11.8200	0.670615	1.1813	1.9953	0	0.48648	0.317031	2.27564	1.60618	1.65445	1.93037	0	0	0.669063	1.17614	1.99048	0	0.485253	0.315833	2.26483	1.59714	1.65012	1.92334	0	0
Tb927.11.10960	6.70615	2.95326	2.99296	2.99544	2.91888	4.1214	7.96474	1.60618	4.96336	13.5126	27.7141	2.76269	6.69063	2.94036	2.98571	2.99264	2.91152	4.10583	7.92691	1.59714	4.95036	13.4634	27.4961	2.75646
Tb927.9.6270	0	0.590652	0	0.599087	0	0	3.41346	2.40927	0.827227	1.93037	6.92852	0	0	0.588071	0	0.598528	0	0	3.39725	2.39571	0.82506	1.92334	6.87402	0
Tb927.9.1130	0	0	0	0	0	0	0	0	0	0	0	0	0	0	0	0	0	0	0	0	0	0	0	0
Tb927.8.2180	0	0.590652	0.997652	0	0	0.951093	1.13782	1.60618	0	1.93037	6.92852	0	0	0.588071	0.995238	0	0	0.947499	1.13242	1.59714	0	1.92334	6.87402	0
Tb927.7.2760	20.7891	18.9009	18.9554	17.3735	19.9457	25.6795	37.5481	0	0	13.5126	6.92852	0	20.741	18.8183	18.9095	17.3573	19.8954	25.5825	37.3697	0	0	13.4634	6.87402	0
Tb927.10.13730	0.670615	0	0.997652	0.599087	5.35128	5.70656	2.27564	4.81855	1.65445	7.72149	0	5.52537	0.669063	0	0.995238	0.598528	5.33778	5.68499	2.26483	4.79141	1.65012	7.69335	0	5.51293
Tb927.4.4080	67.7321	62.0185	51.8779	67.6968	67.1343	70.0638	12.516	81.1123	44.6702	3.86075	13.857	87.0246	67.5754	61.7475	51.7524	67.6336	66.9649	69.7991	12.4566	80.6554	44.5532	3.84668	13.748	86.8286
Tb927.11.9330	0	0	0	0	0.48648	0	3.41346	1.60618	0	0	6.92852	0	0	0	0	0	0.485253	0	3.39725	1.59714	0	0	6.87402	0
Tb927.8.7070	139.488	163.611	139.671	189.312	165.89	160.101	89.8878	92.3555	10.7539	71.4238	0	85.6433	139.165	162.896	139.333	189.135	165.471	159.496	89.4609	91.8354	10.7258	71.1635	0	85.4503
Tb927.8.7910	0	0	0	0	0	0.317031	0	0	0.827227	0	0	0	4.01438	8.82107	1.99048	2.99264	2.42626	4.42166	1.13242	3.19427	0.82506	1.92334	0	4.13469
Tb927.9.1970	0	0.590652	0	0.599087	0	0	0	0	0.827227	0	0	1.38134	0	0.588071	0	0.598528	0	0	0	0	0.82506	0	0	1.37823
Tb927.10.11700	0	0	0.997652	0	0	0.317031	9.10256	1.60618	0	1.93037	0	1.38134	0	0	0.995238	0	0	0.315833	9.05933	1.59714	0	1.92334	0	1.37823
Tb927.7.5930	0	1.77196	0	1.79726	0.48648	1.26812	2.27564	4.01546	0.827227	3.86075	0	0	0.669063	2.94036	1.99048	2.39411	1.45576	1.895	13.589	9.58282	1.65012	5.77001	27.4961	2.75646
Tb927.8.820	75.1088	45.4802	69.8357	63.5032	45.7291	62.4551	43.2372	28.9113	99.2672	25.0948	83.1422	24.8642	74.935	45.2815	69.6666	63.444	45.6138	62.2191	43.0318	28.7485	99.0072	25.0034	82.4882	24.8082
Tb927.10.6570	18.1066	15.9476	18.9554	19.1708	9.7296	18.7048	84.1987	13.6526	0.827227	108.101	0	8.28806	18.0647	15.8779	18.9095	19.1529	9.70506	18.6341	83.7988	13.5757	0.82506	107.707	0	8.26939
Tb927.9.8700	21.4597	19.4915	17.9577	35.3461	26.7564	21.8751	31.859	4.01546	55.4242	30.886	103.928	6.90672	21.41	19.4064	17.9143	35.3131	26.6889	21.7925	31.7076	3.99284	55.279	30.7734	103.11	6.89116
Tb927.1.2070	0	1.1813	0.997652	0	0	0	1.13782	0	0	0	0	0	0	1.17614	0.995238	0	0	0	1.13242	0	0	0	0	0
Tb927.4.3360	0	1.77196	0.997652	0	0	0	4.55128	0.803092	0	1.93037	0	0	0	1.76421	0.995238	0	0	0	4.52966	0.798569	0	1.92334	0	0
Tb927.11.2260	12.0711	15.9476	11.9718	13.779	15.0809	12.3642	5.6891	7.22782	0.827227	0	0	5.52537	12.0431	15.8779	11.9429	13.7661	15.0428	12.3175	5.66208	7.18712	0.82506	0	0	5.51293
Tb927.11.6290	63.7084	63.7904	66.8427	63.5032	58.8641	76.4045	25.0321	19.2742	43.0158	42.4682	76.2137	20.7201	63.561	63.5117	66.6809	63.444	58.7156	76.1157	24.9132	19.1656	42.9031	42.3134	75.6142	20.6735
Tb927.10.15670	6.03553	9.45043	10.9742	5.99087	7.78368	6.02359	4.55128	0.803092	9.92672	1.93037	6.92852	0	6.02157	9.40914	10.9476	5.98528	7.76405	6.00083	4.52966	0.798569	9.90072	1.92334	6.87402	0
Tb927.3.2710	0	1.1813	0.997652	0.599087	0	0	4.55128	0	0.827227	1.93037	0	0	0	1.17614	0.995238	0.598528	0	0	4.52966	0	0.82506	1.92334	0	0
Tb927.2.2120	9.3886	10.6317	6.98357	12.5808	13.135	13.9494	6.82692	0.803092	82.7227	0	152.427	1.38134	9.36688	10.5853	6.96666	12.5691	13.1018	13.8967	6.7945	0.798569	82.506	0	151.228	1.37823
Tb927.7.5680	0	0.590652	0	0	0	0.317031	5.6891	0	0.827227	0	6.92852	0	0	0.588071	0	0	0	0.315833	5.66208	0	0.82506	0	6.87402	0
Tb927.10.260	34.872	38.983	33.9202	39.5397	43.2967	32.9712	23.8942	0	1.65445	25.0948	0	0	34.7913	38.8127	33.8381	39.5028	43.1875	32.8466	23.7807	0	1.65012	25.0034	0	0
Tb927.7.7270	116.687	89.7791	116.725	113.227	96.3231	104.303	500.641	386.287	258.922	656.327	318.712	337.048	116.417	89.3869	116.443	113.122	96.0801	103.909	498.263	384.112	258.244	653.935	316.205	336.288
Tb927.5.150	20.7891	14.1756	14.9648	22.7653	18.4862	19.9729	76.234	10.4402	1.65445	57.9112	0	5.52537	20.741	14.1137	14.9286	22.7441	18.4396	20.2133	77.0043	11.18	1.65012	59.6235	0	5.51293
Tb927.10.9700	0	0.590652	0	0	0	0	3.41346	0	1.65445	0	0	0	0	0.588071	0	0	0	0	3.39725	0	1.65012	0	0	0
Tb927.6.1510	65.0496	65.5624	69.8357	67.6968	67.1343	76.4045	112.644	305.978	13.2356	61.7719	6.92852	291.463	64.8991	65.2759	69.6666	67.6336	66.9649	76.1157	112.109	304.255	13.201	61.5468	6.87402	290.807
Tb927.3.1060	0	0	0	0	0	0	2.27564	0	0	1.93037	0	0	0	0	0	0	0	0	2.26483	0	0	1.92334	0	0
Tb927.9.10310	0	0	0	0	0	0.317031	1.13782	0	0.827227	0	0	0	0	0	0	0	0	0.315833	1.13242	0	0.82506	0	0	0
Tb927.11.5120	2.68246	5.31587	1.9953	4.7927	0.48648	3.48734	6.82692	3.21237	0	1.93037	6.92852	1.38134	2.67625	5.29264	1.99048	4.78822	0.485253	3.47416	6.7945	3.19427	0	1.92334	6.87402	1.37823
Tb927.10.3430	0	0.590652	0	0	0	0	3.41346	0	0	0	0	0	0	0.588071	0	0	0	0	3.39725	0	0	0	0	0
Tb927.5.2530	0	0	0	0	0	0	2.27564	0	0	0	0	0	0	0	0	0	0	0	2.26483	0	0	0	0	0
Tb927.9.17630	0	0.590652	0	0	0	0	2.27564	0	0.827227	0	0	0	0	0.588071	0	0	0	0	2.26483	0	0.82506	0	0	0
Tb927.9.17320	8.04737	8.26913	8.97887	7.78813	3.89184	6.02359	20.4808	23.2897	7.44504	19.3037	242.498	19.3388	8.02876	8.233	8.95714	7.78086	3.88202	6.00083	20.3835	23.1585	7.42554	19.2334	240.591	19.2952
Tb927.5.3660	73.097	92.7324	88.7911	65.3005	82.7016	92.256	166.122	116.448	191.917	164.082	166.284	88.406	72.9279	92.3272	88.5762	65.2395	82.493	91.9074	165.333	115.792	191.414	163.484	164.976	88.2068
Tb927.5.3910	31.5189	40.1643	38.9084	44.3324	50.1075	51.9931	129.712	114.842	46.3247	125.474	20.7856	111.889	31.446	39.9889	38.8143	44.2911	49.9811	51.7966	129.095	114.195	46.2034	125.017	20.6221	111.637
Tb927.11.4290	0.670615	0.590652	0	0	0	0	3.41346	1.60618	0.827227	0	0	0	0.669063	0.588071	0	0	0	0	3.39725	1.59714	0.82506	0	0	0
Tb927.2.5860	6.70615	2.36261	5.98591	4.19361	3.40536	4.1214	4.55128	2.40927	4.13613	1.93037	13.857	0	6.69063	2.35229	5.97143	4.18969	3.39677	4.10583	4.52966	2.39571	4.1253	1.92334	13.748	0
Tb927.11.16570	19.4478	27.7606	20.9507	19.1708	27.2429	21.5581	5.6891	4.01546	1.65445	1.93037	0	0	19.4028	27.6394	20.9	19.1529	27.1742	21.4766	5.66208	3.99284	1.65012	1.92334	0	0
Tb927.4.240	0	0	0	0	0	0	1.13782	0	0.827227	0	6.92852	0	2.67625	8.82107	3.98095	0.598528	0	0.631666	39.6346	2.39571	4.1253	1.92334	34.3701	0
Tb927.3.5830	0	1.1813	0	0	0	0	3.41346	0	0	0	0	0	0	1.17614	0	0	0	0	3.39725	0	0	0	0	0
Tb927.11.9820	0	0	0	0	0	0.317031	4.55128	0.803092	0	0	0	0	0	0	0	0	0	0.315833	4.52966	0.798569	0	0	0	0
Tb927.3.930	0.670615	0.590652	0	0	0.48648	0	7.96474	0	0	0	0	0	0.669063	0.588071	0	0	0.485253	0	7.92691	0	0	0	0	0
Tb927.11.2840	6.70615	5.90652	12.9695	2.99544	2.91888	6.34062	2.27564	2.40927	6.61781	0	6.92852	8.28806	6.69063	5.88071	12.9381	2.99264	2.91152	6.31666	2.26483	2.39571	6.60048	0	6.87402	8.26939
Tb927.11.6830	52.3079	54.9306	61.8544	63.5032	60.3235	63.0892	175.224	146.163	228.315	181.455	131.642	128.465	52.1869	54.6906	61.7047	63.444	60.1714	62.8508	174.392	145.339	227.717	180.794	130.606	128.176
Tb927.8.4330	128.087	130.534	105.751	108.435	138.16	167.392	26.1699	1.60618	3.30891	5.79112	0	0	127.791	129.964	105.495	108.334	137.812	166.76	26.0456	1.59714	3.30024	5.77001	0	0
Tb927.9.10170	51.6373	70.2876	65.8451	58.7105	51.0804	60.8699	20.4808	29.7144	171.236	3.86075	124.713	60.7791	51.5178	69.9805	65.6857	58.6557	50.9516	60.6399	20.3835	29.547	170.787	3.84668	123.732	60.6422
Tb927.8.5320	1.34123	0	0	0	0	0	2.27564	0	0	0	0	0	1.33813	0	0	0	0	0	2.26483	0	0	0	0	0
Tb927.10.7730	0	0	0.997652	0	0	0	3.41346	0	0.827227	0	0	0	0	0	0.995238	0	0	0	3.39725	0	0.82506	0	0	0
Tb927.8.8130	0	0.590652	0.997652	0	0.48648	0	5.6891	0.803092	0.827227	0	6.92852	1.38134	0	0.588071	0.995238	0	0.485253	0	5.66208	0.798569	0.82506	0	6.87402	1.37823
Tb927.10.7220	171.007	174.833	175.587	174.933	180.971	164.222	67.1314	124.479	81.8955	48.2593	34.6426	120.177	170.611	174.069	175.162	174.77	180.514	163.601	66.8125	123.778	81.681	48.0835	34.3701	119.906
Tb927.4.2540	53.6492	44.8896	46.8897	67.0977	50.1075	63.0892	53.4776	22.4866	104.231	77.2149	249.427	34.5336	53.525	44.6934	46.7762	67.0351	49.9811	62.8508	53.2236	22.3599	103.958	76.9335	247.465	34.4558
Tb927.4.2010	152.9	165.383	150.646	168.343	156.16	152.492	81.9231	232.093	11.5812	73.3542	41.5711	258.311	152.546	164.66	150.281	168.186	155.766	151.916	81.534	230.786	11.5508	73.0869	41.2441	257.729
Tb927.5.3000	0.670615	0	0.997652	0	0	0	2.27564	1.60618	0.827227	1.93037	0	2.76269	0.669063	0	0.995238	0	0	0	2.26483	1.59714	0.82506	1.92334	0	2.75646
Tb927.11.4470	0	0.590652	0	1.19817	0.97296	0	4.55128	0	0.827227	1.93037	0	0	0	0.588071	0	1.19706	0.970506	0	4.52966	0	0.82506	1.92334	0	0
Tb927.8.6660	35.5426	34.2578	35.9155	42.5352	32.1077	39.6289	75.0962	29.7144	49.6336	140.917	41.5711	44.203	35.4603	34.1081	35.8286	42.4955	32.0267	39.4791	74.7395	29.547	49.5036	140.404	41.2441	44.1034
Tb927.9.5700	0	2.36261	1.9953	0	0	0.634062	5.6891	1.60618	0	1.93037	13.857	1.38134	0	2.35229	1.99048	0	0	0.631666	5.66208	1.59714	0	1.92334	13.748	1.37823
Tb927.10.6230	2.68246	0.590652	1.9953	6.58996	1.94592	0.634062	3.41346	0	0.827227	0	0	0	2.67625	0.588071	1.99048	6.58381	1.94101	0.631666	3.39725	0	0.82506	0	0	0
Tb927.9.18010	0	0	0	0	0	0	4.55128	0.803092	0.827227	0	0	0	0	0	0	0	0	0	4.52966	0.798569	0.82506	0	0	0
Tb927.11.11170	24.1421	20.6728	11.9718	14.3781	17.0268	13.9494	43.2372	16.8649	6.61781	9.65186	6.92852	5.52537	24.0863	20.5825	11.9429	14.3647	16.9839	13.8967	43.0318	16.7699	6.60048	9.61669	6.87402	5.51293
Tb927.10.9890	0	0	0	0	0	0	1.13782	0	0	0	6.92852	0	0	0	0	0	0	0	1.13242	0	0	0	6.87402	0
Tb927.7.7120	0	0	0	0	0.48648	0	2.27564	0	0	0	0	2.76269	0	0	0	0	0.485253	0	2.26483	0	0	0	0	2.75646
Tb927.10.11600	0	0	0	0	0	0	9.10256	0	0.827227	0	0	1.38134	0	0	0	0	0	0	9.05933	0	0.82506	0	0	1.37823
Tb927.1.5120	0	0.590652	0	0	0	0	2.27564	0	0	0	0	0	0	0.588071	0	0	0	0	2.26483	0	0	0	0	0
Tb927.9.430	0	0.590652	0	0	0	0	0	0	0	1.93037	0	0	0	0.588071	0	0	0	0	0	0	0	1.92334	0	0
Tb927.4.4360	0	0.590652	0	0	0	0	3.41346	0	0.827227	0	0	1.38134	0	0.588071	0	0	0	0	3.39725	0	0.82506	0	0	1.37823
Tb927.7.2010	0	0	0.997652	0	0	0	2.27564	0	0	0	0	0	18.0647	27.0513	9.95238	15.5617	16.9839	16.1075	57.7532	10.3814	61.8795	40.3901	116.858	16.5388
Tb927.6.860	8.04737	15.357	18.9554	10.1845	15.0809	9.1939	5.6891	1.60618	0	0	0	1.38134	8.02876	15.2899	18.9095	10.175	15.0428	9.15916	5.66208	1.59714	0	0	0	1.37823
Tb927.7.1300	289.035	253.39	263.38	257.008	286.537	293.571	431.234	668.975	480.619	631.232	831.422	672.714	288.366	252.283	262.743	256.768	285.814	292.461	429.186	665.208	479.36	628.932	824.882	671.199
Tb927.7.6900	0	0.590652	0	0	0	0	4.55128	0.803092	0	1.93037	0	0	0	0.588071	0	0	0	0	4.52966	0.798569	0	1.92334	0	0
Tb927.10.14390	0	0	0	0	0	0	2.27564	0	0	1.93037	0	0	0	0	0	0	0	0	2.26483	0	0	1.92334	0	0
Tb927.6.730	0.670615	0.590652	0.997652	0	0	0	5.6891	0.803092	0.827227	1.93037	0	0	0.669063	0.588071	0.995238	0	0	0	5.66208	0.798569	0.82506	1.92334	0	0
Tb927.7.6650	0	1.1813	0.997652	0.599087	0	0	5.6891	2.40927	0	0	6.92852	1.38134	0	1.17614	0.995238	0.598528	0	0	5.66208	2.39571	0	0	6.87402	1.37823
Tb927.7.6300	0	0.590652	0	0.599087	0	0	1.13782	0	0	0	0	0	0	0.588071	0	0.598528	0	0	1.13242	0	0	0	0	0
Tb927.8.4740	0	0	0	0	0	0	0	0	0	0	0	0	14.0503	15.8779	18.9095	10.7735	14.5576	11.6858	45.2966	48.7127	3.30024	78.8569	20.6221	67.5333
Tb927.5.300b	0	0	0	0	0	0	0	0	0	0	0	0	0	0	0	0	0	0.631666	3.39725	1.59714	0	0	0	0
Tb927.6.5610	0	0	0	0	0	0	0	0	0	0	0	0	0	0	0	0	0	0	0	0	0	0	0	0
Tb927.10.15400	0	0	0	0	0	0.317031	1.13782	2.40927	0.827227	0	0	0	0	0	0	0	0	0.315833	1.13242	2.39571	0.82506	0	0	0
Tb927.6.4690	1.34123	1.1813	0.997652	0.599087	0	0	6.82692	0.803092	0.827227	0	0	1.38134	1.33813	1.17614	0.995238	0.598528	0	0	6.7945	0.798569	0.82506	0	0	1.37823
Tb927.10.8150	13.4123	15.9476	15.9624	22.7653	19.4592	20.607	6.82692	12.0464	1.65445	17.3734	13.857	0	13.3813	15.8779	15.9238	22.7441	19.4101	20.5291	6.7945	11.9785	1.65012	17.31	13.748	0
Tb927.6.4870	0	0	0	0	0	0	0	0	0	0	0	0	129.798	170.541	143.314	141.851	151.884	132.018	90.5933	124.577	7.42554	82.7035	0	82.6939
Tb927.9.13150	0	1.1813	0	0	0	0	4.55128	0.803092	0	1.93037	0	0	0	1.17614	0	0	0	0	4.52966	0.798569	0	1.92334	0	0
Tb927.10.4420	1.34123	2.36261	0	0.599087	0.48648	1.26812	1.13782	3.21237	5.79059	3.86075	20.7856	0	1.33813	2.35229	0	0.598528	0.485253	1.26333	1.13242	3.19427	6.60048	3.84668	27.4961	0
Tb927.11.10770	0	1.1813	0.997652	0	0	0	11.3782	0.803092	0.827227	1.93037	0	0	0	1.17614	0.995238	0	0	0	11.3242	0.798569	0.82506	1.92334	0	0
Tb927.6.3610	60.3553	64.9717	69.8357	71.8904	68.1072	63.4062	63.7179	57.8226	158.828	94.5883	138.57	44.203	60.2157	64.6879	69.6666	71.8233	67.9354	63.1666	63.4153	57.4969	158.412	94.2436	137.48	44.1034
Tb927.9.12200	0.670615	0	0	0	0	0.317031	0	0	0	0	0	0	8.02876	7.05686	1.99048	3.59117	3.39677	4.73749	2.26483	2.39571	9.07566	1.92334	27.4961	2.75646
Tb927.9.3620	111.993	92.1417	105.751	111.43	119.674	92.256	70.5449	81.1123	0	61.7719	0	82.8806	111.734	91.7391	105.495	111.326	119.372	91.9074	70.2098	80.6554	0	61.5468	0	82.6939
Tb927.11.13230	59.6847	82.1006	65.8451	81.4758	56.9182	53.5782	73.9583	134.919	88.5133	69.4934	173.213	99.4567	59.5466	81.7419	65.6857	81.3998	56.7746	53.3758	73.607	134.16	88.2814	69.2402	171.85	99.2327
Tb927.6.4640	12.7417	15.357	12.9695	7.18904	15.5674	8.87687	4.55128	0.803092	0	0	6.92852	0	12.7122	15.2899	12.9381	7.18233	15.5281	8.84332	4.52966	0.798569	0	0	6.87402	0
Tb927.4.4710	0.670615	0	0	0	0	0.317031	4.55128	1.60618	2.48168	0	0	0	0.669063	0	0	0	0	0.315833	4.52966	1.59714	2.47518	0	0	0
Tb927.8.2960	0	1.77196	0.997652	0	0	0	2.27564	0	0.827227	0	0	1.38134	0	1.76421	0.995238	0	0	0	2.26483	0	0.82506	0	0	1.37823
Tb927.11.17430	0	0	0	0	0	0	0	0	0	0	0	0	0	0	0	0	0	0	0	0	0	0	0	0
Tb927.11.17920	0	1.1813	0	0	0	0	1.13782	0	1.65445	0	0	0	0	1.17614	0	0	0	0	1.13242	0	1.65012	0	0	0
Tb927.1.3400	154.241	147.072	170.599	161.754	191.673	182.293	209.359	74.6875	144.765	231.645	277.141	66.3045	153.884	146.43	170.186	161.603	191.19	181.604	208.365	74.2669	144.386	230.801	274.961	66.1551
Tb927.3.1990	387.615	335.49	361.15	376.227	395.508	397.874	380.032	382.272	636.137	600.346	699.78	444.793	386.718	334.025	360.276	375.875	394.511	396.37	378.227	380.119	634.471	598.158	694.276	443.79
Tb927.11.15110	0	0	0	0	0	0	4.55128	0	0	0	0	0	0	0	0	0	0	0	4.52966	0	0	0	0	0
Tb927.11.15690	0.670615	0.590652	0	0	0	0	4.55128	0	2.48168	0	0	0	0.669063	0.588071	0	0	0	0	4.52966	0	2.47518	0	0	0
Tb927.1.1660	280.988	242.758	290.317	283.368	265.618	278.036	497.228	324.449	232.451	635.093	249.427	303.896	280.337	241.697	289.614	283.104	264.948	276.986	494.866	322.622	231.842	632.778	247.465	303.211
Tb927.11.16340	35.5426	40.755	28.9319	29.3553	37.9455	31.7031	39.8237	44.17	1.65445	98.449	6.92852	31.7709	35.4603	40.5769	28.8619	29.3279	37.8497	31.5833	39.6346	43.9213	1.65012	98.0903	6.87402	31.6993
Tb927.10.5480	0	0	0	0	0	0.317031	2.27564	0	0	0	0	0	0	1.76421	0	0	0	0.315833	7.92691	0	0	0	0	0
Tb927.1.1930	0	0.590652	0	0	0.48648	0.634062	4.55128	0.803092	0	1.93037	0	0	0	0.588071	0	0	0.485253	0.631666	4.52966	0.798569	0	1.92334	0	0
Tb927.11.7170	1.34123	0.590652	0	0	0	0	9.10256	0	0	0	0	0	1.33813	0.588071	0	0	0	0	9.05933	0	0	0	0	0
Tb927.10.13920	10.0592	10.0411	7.98122	10.7836	10.7026	8.87687	2.27564	0	0	0	0	0	10.0359	9.99721	7.9619	10.7735	10.6756	8.84332	2.26483	0	0	0	0	0
Tb927.7.2150	23.4715	13.585	16.9601	19.1708	22.3781	22.8262	12.516	47.3824	19.0262	11.5822	34.6426	31.7709	23.4172	13.5256	16.919	19.1529	22.3216	22.74	12.4566	47.1156	18.9764	11.54	34.3701	31.6993
Tb927.9.1700	0	0.590652	0	0	0	0	2.27564	0.803092	0.827227	0	0	0	0	0.588071	0	0	0	0	2.26483	0.798569	0.82506	0	0	0
Tb927.11.12110	0.670615	1.77196	0	0	0.48648	0	4.55128	1.60618	0	0	6.92852	0	0.669063	1.76421	0	0	0.485253	0	4.52966	1.59714	0	0	6.87402	0
Tb927.11.17690	0	0	0	0	0	0	0	0	0	0	0	0	0	0	0	0	0	0	0	0	0	0	0	0
Tb927.3.1660	81.815	64.9717	71.831	79.6786	64.2154	48.5057	120.609	120.464	53.7697	81.0757	20.7856	128.465	81.6257	64.6879	71.6571	79.6042	64.0534	48.3224	120.036	119.785	53.6289	80.7802	20.6221	128.176
Tb927.8.7210	23.4715	12.4037	20.9507	15.5763	27.2429	19.0219	38.6859	34.5329	0	46.3289	0	30.3896	23.4172	12.3495	20.9	15.5617	27.1742	18.95	38.5021	34.3385	0	46.1601	0	30.3211
Tb927.5.1980	16.0947	14.1756	19.953	9.58539	21.4051	21.2411	18.2051	96.371	53.7697	28.9556	96.9993	128.465	16.0575	14.1137	19.9048	9.57645	21.3511	21.1608	18.1187	95.8282	53.6289	28.8501	96.2363	128.176
Tb927.3.3290	11.4004	16.5383	15.9624	13.779	14.5944	20.29	149.054	30.5175	104.231	162.151	90.0707	26.2455	11.3741	16.466	15.9238	13.7661	14.5576	20.2133	148.347	30.3456	103.958	161.56	89.3622	26.1864
Tb927.7.5100	3.35307	9.45043	5.98591	7.18904	10.7026	7.92577	17.0673	13.6526	1.65445	13.5126	6.92852	29.0082	3.34531	9.40914	5.97143	7.18233	10.6756	7.89582	16.9862	13.5757	1.65012	13.4634	6.87402	28.9429
Tb927.3.4010	24.1421	17.7196	28.9319	33.5489	13.135	17.7537	9.10256	0.803092	1.65445	11.5822	6.92852	1.38134	24.0863	17.6421	28.8619	33.5176	13.1018	17.6866	9.05933	0.798569	1.65012	11.54	6.87402	1.37823
Tb927.5.630	0.670615	0	0	0	0.97296	0	5.6891	1.60618	0	0	0	4.14403	0.669063	0.588071	0.995238	0	1.45576	0	9.05933	2.39571	0	0	0	5.51293
Tb927.10.850	0	0.590652	0	0	0	0	6.82692	0	0.827227	0	0	1.38134	0	0.588071	0	0	0	0	6.7945	0	0.82506	0	0	1.37823
Tb927.8.610	67.7321	56.7026	72.8286	85.6694	80.2692	68.1616	6.82692	101.993	1.65445	0	0	84.2619	67.5754	56.4549	72.6524	85.5895	80.0667	67.9041	6.7945	101.418	1.65012	0	0	84.0721
Tb927.8.340	0	0	0	0	0	0	0	0	0	0	0	0	0	0	0	0	0	0	0	0	0	0	0	0
Tb927.3.5630	141.5	140.575	135.681	129.403	136.214	129.983	6.82692	24.0927	136.492	1.93037	83.1422	11.0507	141.172	139.961	135.352	129.282	135.871	129.492	6.7945	23.9571	136.135	1.92334	82.4882	11.0259
Tb927.11.9360	30.8483	31.8952	42.8991	42.5352	46.7021	35.5075	6.82692	9.6371	83.5499	3.86075	76.2137	5.52537	30.7769	31.7559	42.7952	42.4955	46.5843	35.3733	6.7945	9.58282	83.3311	3.84668	75.6142	5.51293
Tb927.7.2480	5.36492	5.31587	0.997652	5.39178	2.91888	3.80437	1.13782	0.803092	51.2881	0	20.7856	0	5.3525	5.29264	0.995238	5.38675	2.91152	3.79	1.13242	0.798569	51.1537	0	20.6221	0
Tb927.7.2370	0	0	0	0	0	0	2.27564	0	0	0	0	0	0	1.76421	0	0.598528	0	0	6.7945	0.798569	0	0	0	0
Tb927.9.15000	30.8483	36.0298	33.9202	28.1571	30.6483	26.3136	22.7564	30.5175	191.917	27.0252	207.856	20.7201	30.7769	35.8724	33.8381	28.1308	30.5709	26.2141	22.6483	30.3456	191.414	26.9267	206.221	20.6735
Tb927.7.1930	0.670615	0.590652	0	1.19817	0	0	3.41346	0.803092	0	0	0	0	0.669063	0.588071	0	1.19706	0	0	3.39725	0.798569	0	0	0	0
Tb927.10.10160	42.9193	29.5326	40.9037	49.1251	41.8373	47.8717	87.6122	22.4866	0	57.9112	0	17.9575	42.82	29.4036	40.8047	49.0793	41.7318	47.6908	87.196	22.3599	0	57.7001	0	17.917
Tb927.3.1520	0	0	0	0	0	0	0	0	0	0	0	0	0	0	0	0	0	0	4.52966	3.19427	0	0	6.87402	0
Tb927.5.5150	0	0	0	0	0	0	0	0	0	0	0	0	0	0	0	0	0	0	0	0	0	0	0	0
Tb927.3.1525	57.6729	53.1587	71.831	56.9133	57.4047	63.4062	11.3782	50.5948	33.0891	15.443	41.5711	66.3045	70.2516	68.2163	99.5238	60.4513	64.0534	74.5366	15.8538	67.8783	42.0781	17.31	41.2441	81.3157
Tb927.5.1180	0.670615	0	0	0	0.48648	0.634062	4.55128	0	0.827227	0	0	0	0.669063	0	0	0	0.485253	0.631666	4.52966	0	0.82506	0	0	0
Tb927.6.3260	87.8505	74.4222	76.8192	83.2731	87.08	77.6726	61.4423	89.9463	200.189	63.7023	138.57	77.3552	87.6472	74.097	76.6333	83.1954	86.8603	77.3791	61.1505	89.4397	199.665	63.4702	137.48	77.181
Tb927.3.3740	12.7417	7.08782	8.97887	8.38722	9.7296	7.92577	3.41346	4.81855	68.6598	0	41.5711	1.38134	12.7122	7.05686	8.95714	8.37939	9.70506	7.89582	3.39725	4.79141	68.48	0	41.2441	1.37823
Tb927.2.5250	3.35307	5.90652	4.98826	7.78813	7.78368	5.70656	2.27564	11.2433	0.827227	0	0	11.0507	3.34531	5.88071	4.97619	7.78086	7.76405	5.68499	2.26483	11.18	0.82506	0	0	11.0259
Tb927.9.15810	0	0	0	0	0	0	0	0	0	0	0	0	0	0	0	0	0	0	0	0	0	0	0	0
Tb927.2.220	0	0.590652	0	0	0	0	0	1.60618	0	1.93037	6.92852	0	3.34531	12.9376	1.99048	0	0	1.57916	49.8263	6.38855	4.1253	3.84668	34.3701	0
Tb927.10.9950	0	0.590652	0	0	0	0	2.27564	0	2.48168	0	6.92852	0	0	0.588071	0	0	0	0	2.26483	0	2.47518	0	6.87402	0
Tb927.3.1290	101.933	121.084	98.7676	88.0658	138.16	136.957	35.2724	85.1277	220.042	23.1645	83.1422	45.5843	101.698	120.555	98.5285	87.9836	137.812	136.44	35.1049	84.6483	219.466	23.0801	82.4882	45.4816
Tb927.10.2130	2.01184	0.590652	2.99296	2.39635	4.37832	1.58515	2.27564	1.60618	0.827227	0	6.92852	0	2.00719	0.588071	2.98571	2.39411	4.36728	1.57916	2.26483	1.59714	0.82506	0	6.87402	0
Tb927.5.1230	7.37676	13.585	11.9718	14.9772	14.5944	22.8262	22.7564	1.60618	1.65445	9.65186	0	0	7.35969	13.5256	11.9429	14.9632	14.5576	22.74	22.6483	1.59714	1.65012	9.61669	0	0
Tb927.11.14270	0	0.590652	0	0.599087	0.97296	0	9.10256	0.803092	3.30891	0	6.92852	0	0	0.588071	0	0.598528	0.970506	0	9.05933	0.798569	3.30024	0	6.87402	0
Tb927.7.3680	0	1.1813	0	0	0	0	5.6891	0	0	0	6.92852	0	0	1.17614	0	0	0	0	5.66208	0	0	0	6.87402	0
Tb927.7.610	32.1895	25.9887	39.9061	36.5443	40.3779	38.6778	31.859	41.7608	1.65445	44.3986	13.857	27.6269	32.115	25.8751	39.8095	36.5102	40.276	38.5316	31.7076	41.5256	1.65012	44.2368	13.748	27.5646
Tb927.10.11380	1.34123	2.36261	0.997652	0	0	0.951093	10.2404	0.803092	2.48168	0	6.92852	2.76269	1.33813	2.35229	0.995238	0	0	0.947499	10.1917	0.798569	2.47518	0	6.87402	2.75646
Tb927.11.6330	0.670615	2.36261	1.9953	0.599087	0	1.26812	6.82692	0	0	0	0	0	0.669063	2.35229	1.99048	0.598528	0	1.26333	6.7945	0	0	0	0	0
Tb927.11.6620	0	1.1813	0.997652	0	0	0	5.6891	0.803092	0	0	0	1.38134	0	1.17614	0.995238	0	0	0	5.66208	0.798569	0	0	0	1.37823
Tb927.8.1580	1.34123	0	0	0	0	0	1.13782	0	0	0	0	0	1.33813	0	0	0	0	0	1.13242	0	0	0	0	0
Tb927.10.2460	0	0	0	0	0	0	0	0	0.827227	0	0	0	0	0	0	0	0	0	0	0	0.82506	0	0	0
Tb927.8.4100	0	0	0	0	0	0	0	0	0	0	0	0	0	1.76421	0.995238	0	0	0.315833	13.589	0	0.82506	1.92334	0	0
Tb927.11.16800	0	2.36261	0	1.79726	0.97296	2.53625	5.6891	7.22782	2.48168	15.443	41.5711	4.14403	0	2.35229	0	1.79558	0.970506	2.52666	5.66208	7.18712	2.47518	15.3867	41.2441	4.13469
Tb927.11.14310	34.2013	17.1289	12.9695	23.9635	15.5674	20.924	5.6891	65.8535	0	0	0	121.558	34.1222	17.0541	12.9381	23.9411	15.5281	20.845	5.66208	65.4826	0	0	0	121.284
Tb927.3.2360	0	0.590652	0	0	0	0.317031	3.41346	2.40927	0	0	0	0	0	0.588071	0	0	0	0.315833	3.39725	2.39571	0	0	0	0
Tb927.9.7020	42.9193	41.3456	44.8944	52.7197	36.9725	47.2376	205.946	18.4711	0	185.316	6.92852	29.0082	42.82	41.165	44.7857	52.6705	36.8792	47.0591	204.967	18.3671	0	184.64	6.87402	28.9429
Tb927.4.2710	29.507	44.8896	30.9272	33.5489	15.0809	29.8009	23.8942	32.9268	9.09949	30.886	0	34.5336	29.4388	44.6934	30.8524	33.5176	15.0428	29.6883	23.7807	32.7413	9.07566	30.7734	0	34.4558
Tb927.11.1810	18.7772	28.3513	19.953	22.7653	22.3781	22.5092	466.506	234.503	345.781	627.371	907.636	331.522	18.7338	28.2274	19.9048	22.7441	22.3216	22.4241	464.291	233.182	344.875	625.085	900.496	330.776
Tb927.10.7500	145.523	150.616	145.657	162.353	139.133	147.419	6.82692	61.8381	0	19.3037	0	51.1097	145.187	149.958	145.305	162.201	138.782	146.862	6.7945	61.4898	0	19.2334	0	50.9946
Tb927.8.5510	22.1303	17.1289	29.9296	20.968	21.4051	22.5092	32.9968	24.8958	0	61.7719	0	34.5336	22.0791	17.0541	29.8571	20.9485	21.3511	22.4241	32.8401	24.7556	0	61.5468	0	34.4558
Tb927.7.3420	201.184	244.53	189.554	243.828	252.483	229.213	531.362	273.051	188.608	509.618	235.57	320.472	200.719	243.462	189.095	243.601	251.846	228.347	528.838	271.513	188.114	507.761	233.717	319.75
Tb927.7.4430	48.9549	44.2989	51.8779	56.9133	66.6478	46.9206	233.253	7.22782	71.9687	245.157	41.5711	6.90672	48.8416	44.1054	51.7524	56.8601	66.4797	46.7433	232.145	7.18712	71.7802	244.264	41.2441	6.89116
Tb927.10.3510	0	0	0	0	0	0	0	0.803092	0	0	0	0	0	0	0	0	0	0	0	0.798569	0	0	0	0
Tb927.10.14710	0	0	0	0	0	0	1.13782	0	0.827227	0	0	0	0	1.17614	0	0.598528	0	0	2.26483	0.798569	0.82506	3.84668	0	0
Tb927.8.3770	39.5663	37.2111	33.9202	40.7379	39.4049	37.4096	2.27564	21.6835	0	0	0	11.0507	39.4747	37.0485	33.8381	40.6999	39.3055	37.2683	2.26483	21.5614	0	0	0	11.0259
Tb927.3.4900	0	1.1813	0.997652	0	1.45944	0.317031	6.82692	0	0	0	0	0	0	1.17614	0.995238	0	1.45576	0.315833	6.7945	0	0	0	0	0
Tb927.6.290	0	1.1813	0	0	0.48648	0	1.13782	0.803092	0.827227	0	0	1.38134	0	1.17614	0	0	0.485253	0	4.52966	1.59714	0.82506	0	0	4.13469
Tb927.11.3670	44.2606	53.7493	50.8803	46.1297	47.6751	52.3101	46.6506	48.9886	65.3509	61.7719	96.9993	44.203	44.1582	53.5145	50.7571	46.0866	47.5548	52.1124	46.4291	48.7127	65.1797	61.5468	96.2363	44.1034
Tb927.7.6260	45.6018	41.9363	48.885	54.5169	58.8641	71.332	97.8526	28.9113	15.7173	108.101	41.5711	20.7201	45.4963	41.7531	48.7667	54.466	58.7156	71.0624	97.3878	28.7485	15.6761	107.707	41.2441	20.6735
Tb927.9.11830	0	0.590652	0	0	0	0	4.55128	0.803092	0.827227	0	0	0	0	0.588071	0	0	0	0	4.52966	0.798569	0.82506	0	0	0
Tb927.6.2430	22.1303	34.2578	25.939	29.3553	23.8375	21.8751	6.82692	52.201	0.827227	3.86075	48.4996	30.3896	22.0791	34.1081	25.8762	29.3279	23.7774	21.7925	6.7945	51.907	0.82506	3.84668	48.1181	30.3211
Tb927.9.11780	0	0.590652	0	0	0	0	4.55128	0.803092	0	0	6.92852	0	0	0.588071	0	0	0	0	4.52966	0.798569	0	0	6.87402	0
Tb927.10.16400	0	0	0	0	0	0	0	0	0.827227	0	0	0	0	0	0	0	0	0	0	0	0.82506	0	0	0
Tb927.6.1160	0	0	0	0	0.97296	2.21922	4.55128	2.40927	0.827227	0	0	0	0	0	0	0	0.970506	2.21083	4.52966	2.39571	0.82506	0	0	0
Tb927.8.1680	12.7417	20.6728	19.953	17.3735	15.0809	10.462	2.27564	6.42473	0	1.93037	0	4.14403	12.7122	20.5825	19.9048	17.3573	15.0428	10.4225	2.26483	6.38855	0	1.92334	0	4.13469
Tb927.3.2500	34.2013	26.5793	24.9413	22.7653	28.2159	29.8009	14.7917	41.7608	59.5603	15.443	41.5711	40.059	35.4603	27.0513	24.8809	22.7441	28.6299	29.6883	14.7214	41.5256	61.0544	15.3867	41.2441	39.9687
Tb927.2.3310	0	0	0	0	0	0	0	0	0	0	0	0	0	0	0	0	0	0.315833	6.7945	0	0	0	0	1.37823
Tb927.9.10660	0	0.590652	0	0.599087	0.48648	0.317031	4.55128	0	0	1.93037	0	0	0	0.588071	0	0.598528	0.485253	0.315833	4.52966	0	0	1.92334	0	0
Tb927.10.3630	109.31	86.8258	97.7699	118.619	87.08	97.3285	53.4776	44.9731	56.2514	27.0252	83.1422	38.6776	109.057	86.4465	97.5333	118.509	86.8603	96.9607	53.2236	44.7198	56.1041	26.9267	82.4882	38.5905
Tb927.9.17400	0	0	0	0	0	0	2.27564	0	0.827227	3.86075	6.92852	2.76269	0	0	0	0	0	0	2.26483	0	0.82506	3.84668	6.87402	2.75646
Tb927.11.13310	72.4264	71.4689	62.8521	71.2914	61.783	65.9424	29.5833	69.0659	0	0	0	46.9657	72.2588	71.1566	62.7	71.2248	61.6271	65.6933	29.4428	68.6769	0	0	0	46.8599
Tb927.4.520	45.6018	52.568	54.8709	45.5306	61.2965	57.3826	48.9263	55.4133	6.61781	46.3289	13.857	81.4993	45.4963	52.3384	54.7381	45.4881	61.1419	57.1658	48.6939	55.1012	6.60048	46.1601	13.748	81.3157
Tb927.11.13590	0	3.54391	2.99296	0	3.89184	3.17031	5.6891	0	0	0	0	0	0	3.52843	2.98571	0	3.88202	3.15833	5.66208	0	0	0	0	0
Tb927.10.6900	0	1.1813	0	0	0	0	0	0	0	0	0	0	0	1.17614	0	0	0	0	0	0	0	0	0	0
Tb927.6.2460	28.8364	15.9476	24.9413	35.3461	46.7021	27.5817	77.3718	49.7917	0	146.708	0	66.3045	28.7697	15.8779	24.8809	35.3131	46.5843	27.4775	77.0043	49.5113	0	146.174	0	66.1551
Tb927.8.2790	0	0	0	0	0	0	2.27564	0	0	0	6.92852	0	0	0	0	0	0.970506	0	10.1917	0.798569	0.82506	0	6.87402	0
Tb927.6.1700	14.7535	14.1756	14.9648	14.3781	16.0538	19.9729	28.4455	2.40927	5.79059	25.0948	0	9.6694	14.7194	14.1137	14.9286	14.3647	16.0133	19.8975	28.3104	2.39571	5.77542	25.0034	0	9.64762
Tb927.9.9370	0	0	0	0	0	0	5.6891	0	0.827227	0	6.92852	0	0	0	0	0	0	0	5.66208	0	0.82506	0	6.87402	0
Tb927.5.2270	0.670615	0	0	0	0.97296	0	2.27564	0	0	0	0	1.38134	0.669063	0	0	0	0.970506	0	2.26483	0	0	0	0	1.37823
Tb927.10.3370	0.670615	0	0	0	0	0	1.13782	0.803092	0.827227	0	0	0	1.33813	0	0	0	0	0	5.66208	2.39571	1.65012	0	0	0
Tb927.8.7450	0	0	0	0	0	0	1.13782	0	0	1.93037	0	0	0	0	0	0	0	0	1.13242	0	0	1.92334	0	0
Tb927.9.4390	89.1917	72.6502	81.8075	83.8722	81.7287	69.7468	7.96474	48.1855	251.477	0	214.784	37.2963	88.9854	72.3328	81.6095	83.7939	81.5225	69.4833	7.92691	47.9141	250.818	0	213.095	37.2122
Tb927.9.1140	0	0	0	0	0	0	0	0	0	0	0	0	0	0	0	0	0	0	0	0	0	0	0	0
Tb927.10.8700	77.7913	81.51	73.8263	101.845	67.6208	71.966	64.8558	16.0618	0.827227	40.5378	0	22.1015	77.6113	81.1539	73.6476	101.75	67.4502	71.6941	64.5477	15.9714	0.82506	40.3901	0	22.0517
Tb927.11.10160	0	1.1813	0	0	0	0	9.10256	1.60618	0	0	0	0	0	1.17614	0	0	0	0	10.1917	1.59714	0	0	0	0
Tb927.10.4850	26.8246	36.0298	25.939	38.3416	32.1077	23.1433	37.5481	0	50.4608	11.5822	34.6426	0	26.7625	35.8724	25.8762	38.3058	32.0267	23.0558	37.3697	0	50.3287	11.54	34.3701	0
Tb927.10.12090	52.9786	56.1119	47.8873	63.5032	60.81	52.3101	35.2724	35.336	86.0316	36.6771	83.1422	42.8216	54.8632	59.3952	50.7571	65.2395	63.0829	53.6916	43.0318	39.1299	95.707	78.8569	89.3622	52.3728
Tb927.11.4660	14.0829	12.9943	13.9671	20.369	19.4592	20.607	31.859	2.40927	33.0891	5.79112	20.7856	2.76269	14.0503	12.9376	13.9333	20.3499	19.4101	20.5291	31.7076	2.39571	33.0024	5.77001	20.6221	2.75646
Tb927.5.3270	0.670615	1.1813	0	0	0.97296	0	6.82692	0.803092	0	1.93037	0	0	0.669063	1.17614	0	0	0.970506	0	6.7945	0.798569	0	1.92334	0	0
Tb927.1.490	2.68246	0	0	0.599087	0.48648	0	0	0	0.827227	0	0	0	32.7841	35.2843	35.8286	24.5396	14.5576	19.2658	14.7214	18.3671	17.3263	30.7734	6.87402	30.3211
Tb927.8.3820	11.4004	14.7663	15.9624	10.7836	11.189	16.4856	724.792	701.099	800.756	1113.83	2224.05	824.662	11.3741	14.7018	15.9238	10.7735	11.1608	16.4233	721.349	697.15	798.658	1109.77	2206.56	822.804
Tb927.10.14750	0.670615	0.590652	0	0	0.48648	0.317031	3.41346	0.803092	0	0	0	0	0.669063	0.588071	0	0	0.485253	0.315833	3.39725	0.798569	0	0	0	0
Tb927.9.6730	166.312	178.968	168.603	207.284	196.052	199.095	766.891	1003.06	592.294	924.649	644.352	846.763	165.928	178.186	168.195	207.091	195.557	198.343	763.248	997.412	590.743	921.279	639.284	844.856
Tb927.8.2420	136.135	119.902	151.643	133.596	150.809	136.64	55.7532	169.452	26.4713	113.892	6.92852	156.092	135.82	119.379	151.276	133.472	150.428	136.124	55.4884	168.498	26.4019	113.477	6.87402	155.74
Tb927.10.6630	0	2.95326	0.997652	1.19817	0	0	6.82692	1.60618	0	0	0	0	0	2.94036	0.995238	1.19706	0	0	6.7945	1.59714	0	0	0	0
Tb927.11.2100	0.670615	2.36261	0.997652	0	0	0	7.96474	0	0.827227	0	6.92852	0	0.669063	2.35229	0.995238	0	0	0	7.92691	0	0.82506	0	6.87402	0
Tb927.4.3000	0	0.590652	0	0.599087	0	0.634062	4.55128	1.60618	0	0	0	0	0	0.588071	0	0.598528	0	0.631666	4.52966	1.59714	0	0	0	0
Tb927.4.4520	0	0.590652	0.997652	0	0	0	2.27564	0	0	0	0	0	0	0.588071	0.995238	0	0	0	2.26483	0	0	0	0	0
Tb927.9.9115	345.367	366.795	376.115	373.231	407.67	354.758	334.519	347.739	425.195	320.442	290.998	272.125	344.567	365.192	375.205	372.883	406.642	353.417	332.93	345.78	424.081	319.274	288.709	271.512
Tb927.11.8760	12.7417	15.357	7.98122	11.9817	15.5674	10.7791	6.82692	1.60618	0.827227	0	0	0	12.7122	15.2899	7.9619	11.9706	15.5281	10.7383	6.7945	1.59714	0.82506	0	0	0
Tb927.11.1100	0	0	0	0	0	0	0	0	0	0	0	0	0	0	0	0	0	0	5.66208	0	0	0	0	0
Tb927.11.12425	15.4241	10.6317	11.9718	8.98631	17.9998	16.8026	6.82692	0	0	1.93037	0	0	15.3884	10.5853	11.9429	8.97792	17.9544	16.7391	6.7945	0	0	1.92334	0	0
Tb927.9.4640	0	0.590652	0	0	0.48648	0.317031	3.41346	0.803092	0	0	0	0	0	0.588071	0	0	0.485253	0.315833	3.39725	0.798569	0	0	0	0
Tb927.11.15190	0.670615	1.1813	0	0	0	0	4.55128	0	0.827227	0	0	0	0.669063	1.17614	0	0	0	0	4.52966	0	0.82506	0	0	0
Tb927.11.8970	0	1.77196	0	0.599087	1.94592	0.317031	6.82692	1.60618	0	3.86075	0	0	0	1.76421	0	0.598528	1.94101	0.315833	6.7945	1.59714	0	3.84668	0	0
Tb927.2.2370	2.01184	0	1.9953	0	0.97296	0.634062	7.96474	0.803092	1.65445	0	0	0	2.00719	0	1.99048	0	0.970506	0.631666	7.92691	0.798569	1.65012	0	0	0
Tb927.10.12540	156.253	156.523	159.624	150.97	158.593	160.101	64.8558	79.5061	141.456	44.3986	152.427	73.2112	155.892	155.839	159.238	150.829	158.192	159.496	64.5477	79.0583	141.085	44.2368	151.228	73.0463
Tb927.4.380	77.7913	86.8258	85.7981	83.2731	87.08	71.0149	43.2372	14.4556	91.8222	52.1201	152.427	6.90672	77.6113	86.4465	85.5904	83.1954	86.8603	70.7466	43.0318	14.3742	91.5817	51.9301	151.228	6.89116
Tb927.3.3100	75.1088	94.5043	92.7817	78.4804	81.7287	62.7721	48.9263	97.9772	95.9583	30.886	96.9993	51.1097	74.935	94.0914	92.5571	78.4071	81.5225	62.5349	48.6939	97.4254	95.707	30.7734	96.2363	50.9946
Tb927.11.290	19.4478	17.1289	10.9742	23.3644	14.1079	11.0961	336.795	160.618	97.6128	490.315	55.4282	197.532	19.4028	17.0541	10.9476	23.3426	14.0723	11.0542	335.195	159.714	97.3571	488.528	54.9922	197.087
Tb927.10.7820	177.042	135.259	136.678	150.371	172.214	163.588	261.699	228.078	284.566	303.069	235.57	288.701	176.633	134.668	136.348	150.23	171.78	162.97	260.456	226.793	283.821	301.964	233.717	288.05
Tb927.7.7420	0	0	0	0	0	0	1.13782	0	0	0	0	0	0	1.17614	0	0	0.485253	0.315833	5.66208	0.798569	1.65012	0	0	0
Tb927.10.13150	28.1658	23.0354	33.9202	25.7607	26.7564	23.1433	42.0994	36.1391	0.827227	38.6075	6.92852	12.4321	28.1006	22.9348	33.8381	25.7367	26.6889	23.0558	41.8994	35.9356	0.82506	38.4668	6.87402	12.4041
Tb927.3.540	0	0	0	0	0	0	0	0	0	0	0	0	0	0	0	0	0	0	0	0	0	0	0	0
Tb927.9.16750	0	0	0	0	0	0	0	1.60618	0	0	0	0	0.669063	0	0	0	0	0	1.13242	1.59714	0.82506	0	0	0
Tb927.9.16200	0.670615	0	0	0	0	0.634062	2.27564	0	0.827227	0	0	0	0.669063	0	0	0	0	0.631666	2.26483	0	0.82506	0	0	0
Tb927.8.6750	4.02369	1.77196	0	0.599087	0.97296	0.951093	2.27564	0.803092	0.827227	0	0	0	8.69782	7.05686	6.96666	1.79558	1.94101	3.47416	5.66208	5.58998	12.3759	1.92334	6.87402	5.51293
Tb927.3.890	2.68246	4.13456	1.9953	3.59452	2.91888	5.70656	5.6891	1.60618	0.827227	0	0	0	2.67625	4.1165	1.99048	3.59117	2.91152	5.68499	5.66208	1.59714	0.82506	0	0	0
Tb927.11.15010	65.0496	76.7848	74.8239	68.2959	78.3233	61.821	386.859	142.95	269.676	496.106	339.497	139.516	64.8991	76.4493	74.6428	68.2322	78.1257	61.5874	385.021	142.145	268.97	494.298	336.827	139.201
Tb927.7.1440	0	0	0	0	0.48648	0.317031	6.82692	0.803092	0	0	0	0	0	0	0	0	0.485253	0.315833	6.7945	0.798569	0	0	0	0
Tb927.10.10490	0	0	0	0	0	0	0	0	0	0	0	0	0	0	0	0	0	0	0	0	0	0	0	0
Tb927.3.1850	0	1.77196	0.997652	0	0	0	4.55128	0	0	0	0	0	0	1.76421	0.995238	0	0	0	4.52966	0	0	0	0	0
Tb927.7.1110	51.6373	60.8372	46.8897	66.4987	57.4047	56.4315	29.5833	91.5524	90.1677	28.9556	96.9993	74.5925	51.5178	60.5714	46.7762	66.4366	57.2598	56.2183	29.4428	91.0368	89.9316	28.8501	96.2363	74.4245
Tb927.9.13520	0.670615	2.95326	0.997652	0.599087	0.97296	0	4.55128	0.803092	2.48168	0	6.92852	0	0.669063	2.94036	0.995238	0.598528	0.970506	0	4.52966	0.798569	2.47518	0	6.87402	0
Tb927.10.12400	0	0	0	0	0	0	4.55128	0	0	0	0	1.38134	0	0	0	0	0	0	4.52966	0	0	0	0	1.37823
Tb927.7.5350	157.594	163.611	167.606	186.316	187.295	168.343	109.231	118.858	283.739	98.449	131.642	146.422	157.23	162.896	167.2	186.142	186.822	167.707	108.712	118.188	282.996	98.0903	130.606	146.093
Tb927.1.230	0	1.1813	0	0	0.48648	0	0	0	0	0	0	0	1.33813	6.46879	1.99048	0	0.485253	0.631666	23.7807	2.39571	4.95036	1.92334	20.6221	0
Tb927.8.3980	0	0	0	0	0	0	5.6891	0	1.65445	0	0	0	0	0	0	0	0	0	5.66208	0	1.65012	0	0	0
Tb927.5.3490	129.429	154.751	152.641	158.159	165.403	149.639	136.538	138.132	68.6598	119.683	34.6426	127.084	129.129	154.075	152.271	158.011	164.986	149.073	135.89	137.354	68.48	119.247	34.3701	126.797
Tb927.5.400	0	0	0	0	0	0	0	0	0	0	0	0	2.00719	2.94036	0.995238	0	0.485253	0	7.92691	2.39571	2.47518	0	6.87402	0
Tb927.11.12080	1.34123	0.590652	0	0.599087	0.48648	0.317031	5.6891	0	0	0	6.92852	1.38134	1.33813	0.588071	0	0.598528	0.485253	0.315833	5.66208	0	0	0	6.87402	1.37823
Tb927.11.740	0	0.590652	0	0	0	0.317031	5.6891	0.803092	0	0	0	0	0	0.588071	0	0	0	0.315833	5.66208	0.798569	0	0	0	0
Tb927.10.110	0	0	0	0	0	0	0	0	0	0	0	0	0	1.17614	0	0	0	0	1.13242	0	0	0	0	0
Tb927.4.5380	0	0	0	0	0	0	0	0	0	0	0	0	0.669063	1.17614	0	0.598528	0.485253	0	1.13242	0.798569	0	0	0	1.37823
Tb927.6.3860	37.5544	41.3456	38.9084	37.7425	35.0266	39.9459	17.0673	20.0773	25.644	27.0252	48.4996	11.0507	37.4675	41.165	38.8143	37.7073	34.9382	39.795	16.9862	19.9642	25.5769	26.9267	48.1181	11.0259
Tb927.11.16640	0	1.1813	0	0	0	0	1.13782	1.60618	0.827227	0	0	0	0	1.17614	0	0	0	0	1.13242	1.59714	0.82506	0	0	0
Tb927.10.5100	0	0	0	0	0	0	0	0.803092	0	0	0	0	0	0	0	0	0	0	0	0.798569	0	0	0	0
Tb927.11.11690	39.5663	33.0765	21.9484	34.747	27.7294	31.7031	39.8237	20.0773	12.4084	19.3037	0	19.3388	39.4747	32.932	21.8952	34.7146	27.6594	31.5833	39.6346	19.9642	12.3759	19.2334	0	19.2952
Tb927.4.1540	0	0.590652	0.997652	0	0	0.634062	4.55128	0.803092	0.827227	1.93037	13.857	0	0	0.588071	0.995238	0	0	0.631666	4.52966	0.798569	0.82506	1.92334	13.748	0
Tb927.10.1620	24.8127	25.398	25.939	22.1662	22.8646	19.0219	85.3365	32.1237	2.48168	73.3542	0	37.2963	24.7553	25.2871	25.8762	22.1455	22.8069	18.95	84.9312	31.9427	2.47518	73.0869	0	37.2122
Tb927.5.4050	5.36492	5.90652	1.9953	2.99544	8.75664	7.29171	5.6891	0	0.827227	0	0	0	5.3525	5.88071	1.99048	2.99264	8.73455	7.26416	5.66208	0	0.82506	0	0	0
Tb927.3.760	25.4834	28.9419	33.9202	25.1617	23.8375	26.6306	42.0994	10.4402	305.247	54.0504	381.069	31.7709	25.4244	28.8155	33.8381	25.1382	23.7774	26.53	41.8994	10.3814	304.447	53.8535	378.071	31.6993
Tb927.9.6865	0	0	0	0	0	0	2.27564	0	0.827227	0	0	1.38134	0	0	0	0	0	0	2.26483	0	0.82506	0	0	1.37823
Tb927.4.1890	261.54	271.7	272.359	278.575	296.753	288.181	203.67	314.009	815.646	254.809	678.995	256.93	260.935	270.513	271.7	278.315	296.004	287.092	202.702	312.24	813.509	253.881	673.654	256.351
Tb927.5.5230	0	0	0	0	0	0	0	0	0	0	0	0	0	0	0	0	0	0	0	0	0	0	0	0
Tb927.5.1750	0.670615	0.590652	0	0.599087	0	0	0	0	0	0	0	0	0.669063	0.588071	0	0.598528	0	0	0	0	0	0	0	0
Tb927.6.4480	0	0.590652	0.997652	0	0	0	2.27564	0.803092	0	0	0	0	0	0.588071	0.995238	0	0	0	2.26483	0.798569	0	0	0	0
Tb927.11.16510	91.2036	77.9661	79.8122	80.2777	67.6208	83.6962	158.157	77.0968	205.152	231.645	90.0707	103.601	90.9926	77.6254	79.619	80.2027	67.4502	83.3799	157.406	76.6626	204.615	230.801	89.3622	103.367
Tb927.11.15730	44.2606	44.8896	42.8991	43.7334	53.5128	51.676	6.82692	72.2782	2.48168	0	0	56.6351	44.1582	44.6934	42.7952	43.6925	53.3778	51.4808	6.7945	71.8712	2.47518	0	0	56.5075
Tb927.2.5060	135.464	118.721	124.707	140.186	143.512	129.666	111.506	73.0813	1280.55	110.031	1101.63	84.2619	135.151	118.202	124.405	140.056	143.15	129.176	110.977	72.6697	1277.19	109.63	1092.97	84.0721
Tb927.11.605	155.583	174.833	131.69	159.357	144.485	159.784	105.817	129.298	19.0262	94.5883	6.92852	122.94	155.223	174.069	131.371	159.208	144.12	159.18	105.315	128.57	18.9764	94.2436	6.87402	122.663
Tb927.11.4880	14.7535	10.6317	11.9718	17.9726	13.6214	16.8026	7.96474	0	190.262	9.65186	90.0707	0	14.7194	10.5853	11.9429	17.9558	13.5871	16.7391	7.92691	0	189.764	9.61669	89.3622	0
Tb927.11.600	14.7535	10.6317	10.9742	10.7836	17.0268	10.145	7.96474	2.40927	0.827227	0	0	0	14.7194	10.5853	10.9476	10.7735	16.9839	10.1067	7.92691	2.39571	0.82506	0	0	0
Tb927.11.12330	0	0.590652	0	0	0	0.317031	5.6891	0.803092	0	0	6.92852	0	0	0.588071	0	0	0	0.315833	5.66208	0.798569	0	0	6.87402	0
Tb927.4.5650	0	0	0.997652	0	0	0.317031	3.41346	0	0	0	0	0	0	0	0.995238	0	0	0.315833	3.39725	0	0	0	0	0
Tb927.8.6410	13.4123	20.6728	21.9484	16.1754	13.135	15.8515	23.8942	58.6257	0	19.3037	0	75.9739	13.3813	20.5825	21.8952	16.1603	13.1018	15.7916	23.7807	58.2955	0	19.2334	0	75.8027
Tb927.11.11340	0.670615	0.590652	0	0.599087	0	0.317031	1.13782	0.803092	0	0	0	0	0.669063	0.588071	0	0.598528	0	0.315833	1.13242	0.798569	0	0	0	0
Tb927.8.4480	28.1658	32.4859	23.9437	30.5534	30.1618	41.5311	149.054	107.614	9.09949	77.2149	6.92852	82.8806	28.1006	32.3439	23.8857	30.5249	30.0857	41.3741	148.347	107.008	9.07566	76.9335	6.87402	82.6939
Tb927.1.2410	0	0	0	0	0	0	0	0	0	0	0	0	10.0359	12.9376	6.96666	5.98528	4.85253	3.47416	48.6939	13.5757	9.07566	17.31	13.748	5.51293
Tb927.4.1090	0	0.590652	0.997652	0	0.48648	0	2.27564	0	0	0	0	0	0	0.588071	0.995238	0	0.485253	0	2.26483	0	0	0	0	0
Tb927.8.2880	2.68246	1.1813	0	0	0	0	3.41346	0	1.65445	0	0	0	2.67625	1.17614	0	0	0	0	3.39725	0	1.65012	0	0	0
Tb927.11.7740	4.02369	11.2224	10.9742	2.99544	5.35128	5.38953	2.27564	3.21237	1.65445	13.5126	0	4.14403	198.043	224.055	187.105	204.697	211.57	218.241	217.424	149.332	33.0024	213.491	48.1181	199.844
Tb927.9.350	0	0.590652	0	0	0	1.58515	2.27564	0	0	5.79112	6.92852	0	0	0.588071	0	0	0	1.57916	2.26483	0	0	5.77001	6.87402	0
Tb927.10.1670	0	0	0.997652	0	0.48648	0	2.27564	0.803092	0.827227	0	0	0	0	0	0.995238	0	0.485253	0	2.26483	0.798569	0.82506	0	0	0
Tb927.9.600	0	0	0.997652	0	0	0	0	0	0	0	0	0	0	0	0.995238	0	0	0	0	0	0	0	0	0
Tb927.1.3230	23.4715	36.6204	33.9202	31.7516	26.2699	28.5328	30.7212	49.7917	4.13613	32.8163	0	40.059	23.4172	36.4604	33.8381	31.722	26.2037	28.425	30.5752	49.5113	4.1253	32.6968	0	39.9687
Tb927.8.5680	0	0	0	0	0	0	3.41346	0	0.827227	0	0	0	0	0	0	0	0	0	3.39725	0	0.82506	0	0	0
Tb927.8.3210	0.670615	1.77196	0.997652	1.19817	0	0	5.6891	2.40927	0.827227	0	0	1.38134	0.669063	1.76421	0.995238	1.19706	0	0	5.66208	2.39571	0.82506	0	0	1.37823
Tb927.7.6465	110.651	121.084	88.7911	138.389	92.4312	95.7433	89.8878	150.981	234.932	63.7023	221.713	156.092	110.395	120.555	88.5762	138.26	92.1981	95.3816	89.4609	150.131	234.317	63.4702	219.969	155.74
Tb927.4.5730	0	0	0	1.19817	0	0.317031	2.27564	0.803092	0.827227	0	6.92852	0	0	0	0	1.19706	0	0.315833	2.26483	0.798569	0.82506	0	6.87402	0
Tb927.6.500	0	0	0	0	0	0	0	0	0	0	0	0	0	0	0	0	0	0	0	0	0	0	0	0
Tb927.6.3280	0	0.590652	0	0	0	0	5.6891	1.60618	0	0	0	0	0	0.588071	0	0	0	0	5.66208	1.59714	0	0	0	0
Tb927.9.16970	0	0	0	0	0	0	0	0	0	0	0	0	0	0.588071	0	0	0	0	0	0	0	1.92334	0	0
Tb927.10.11170	0	0	2.99296	0	0	0	0	0	0	0	0	0	0	0	2.98571	0	0	0	0	0	0	0	0	0
Tb927.8.110	0	0	0	0	0	0	0	0	0	0	0	0	0	0	0	0	0	0	0	0	0	0	0	0
Tb927.10.4740	107.969	129.943	122.711	112.029	108.972	98.5966	95.5769	36.1391	3.30891	69.4934	6.92852	46.9657	107.719	129.376	122.414	111.925	108.697	98.2241	95.1229	35.9356	3.30024	69.2402	6.87402	46.8599
Tb927.11.14350	0	0.590652	0	0.599087	0	0	0	0.803092	2.48168	1.93037	0	0	0	0.588071	0	0.598528	0	0	0	0.798569	2.47518	1.92334	0	0
Tb927.11.17590	0	0.590652	0	0	0	0	2.27564	0	0	0	0	0	0	0.588071	0	0	0	0	2.26483	0	0	0	0	0
Tb927.7.3160	0	0	0	0	0	0.317031	3.41346	0	0.827227	0	0	0	0	0	0	0	0	0.315833	3.39725	0	0.82506	0	0	0
Tb927.3.4730	0	0	0	0	0	0	0	0	0	0	0	0	23.4172	27.0513	22.8905	19.1529	19.8954	26.2141	9.05933	28.7485	0.82506	5.77001	6.87402	28.9429
Tb927.11.3080	100.592	91.5511	115.728	95.2548	91.9448	97.0115	130.849	292.325	153.037	185.316	110.856	319.09	100.359	91.1511	115.448	95.1659	91.7128	96.6449	130.228	290.679	152.636	184.64	109.984	318.371
Tb927.3.4220	0.670615	0	0	0.599087	0	0	1.13782	0	0.827227	0	6.92852	0	0.669063	0	0	0.598528	0	0	1.13242	0	0.82506	0	6.87402	0
Tb927.6.3130	12.0711	5.90652	6.98357	9.58539	9.24312	10.462	6.82692	0.803092	45.4975	0	55.4282	0	12.0431	5.88071	6.96666	9.57645	9.21981	10.4225	6.7945	0.798569	45.3783	0	54.9922	0
Tb927.7.280	59.0141	54.9306	55.8685	58.7105	47.6751	65.6254	20.4808	50.5948	13.2356	9.65186	48.4996	35.9149	58.8775	54.6906	55.7333	58.6557	47.5548	65.3774	20.3835	51.1084	13.201	9.61669	48.1181	35.834
Tb927.5.4940	0	0	0	0	0	0	1.13782	0.803092	0	0	0	1.38134	0	0	0	0	0	0	1.13242	0.798569	0	0	0	1.37823
Tb927.10.1840	55.661	41.3456	33.9202	41.337	35.5131	44.3843	42.0994	32.9268	136.492	38.6075	138.57	51.1097	55.5322	41.165	33.8381	41.2984	35.4235	44.2166	41.8994	32.7413	136.135	38.4668	137.48	50.9946
Tb927.2.4330	61.6965	83.8726	62.8521	71.8904	69.5667	67.8446	25.0321	42.5639	0	28.9556	0	30.3896	61.5538	83.5061	62.7	71.8233	69.3912	67.5883	24.9132	42.3241	0	28.8501	0	30.3211
Tb927.5.2140	0	0.590652	0	0	0	0.317031	4.55128	0.803092	0	1.93037	0	0	0	0.588071	0	0	0	0.315833	4.52966	0.798569	0	1.92334	0	0
Tb927.9.970	0	0	0	0	0	0.317031	0	0	0	0	0	0	0	0	0	0	0	0.315833	0	0	0	0	0	0
Tb927.10.3040	118.699	136.441	135.681	124.011	136.701	142.664	126.298	146.163	120.775	140.917	55.4282	146.422	118.424	135.845	135.352	123.895	136.356	142.125	125.698	145.339	120.459	140.404	54.9922	146.093
Tb927.8.2220	0	1.1813	0	0	0.48648	0	4.55128	0.803092	0.827227	0	0	0	0	1.17614	0	0	0.485253	0	4.52966	0.798569	0.82506	0	0	0
Tb927.9.6130	95.8979	99.2295	109.742	91.6603	91.4583	86.8665	168.397	61.8381	31.4346	194.968	62.3567	81.4993	95.676	98.796	109.476	91.5748	91.2276	86.5382	167.598	61.4898	31.3523	194.257	61.8662	81.3157
Tb927.11.8880	66.3908	66.153	43.8967	56.3142	83.6746	64.6743	112.644	45.7762	0	142.848	0	66.3045	66.2372	65.864	43.7905	56.2616	83.4635	64.4299	112.109	45.5184	0	142.327	0	66.1551
Tb927.10.6540	16.7654	21.2635	20.9507	16.1754	20.9186	23.1433	5.6891	31.3206	80.241	1.93037	41.5711	19.3388	16.7266	21.1706	20.9	16.1603	20.8659	23.0558	5.66208	31.1442	80.0308	1.92334	41.2441	19.2952
Tb927.11.17770	0	0.590652	0	0	0.48648	0	2.27564	0.803092	0	0	0	1.38134	0	0.588071	0	0	0.485253	0	2.26483	0.798569	0	0	0	1.37823
Tb927.5.5090	0.670615	0	0	0	0	0.317031	2.27564	0	0	0	6.92852	0	0.669063	0	0	0	0	0.315833	2.26483	0	0	0	6.87402	0
Tb927.5.1530	1.34123	0.590652	0	7.18904	3.40536	2.21922	3.41346	0.803092	0.827227	1.93037	0	0	1.33813	0.588071	0	7.18233	3.39677	2.21083	3.39725	0.798569	0.82506	1.92334	0	0
Tb927.10.2630	59.0141	48.4335	49.8826	58.1114	50.5939	54.2123	73.9583	81.1123	51.2881	69.4934	27.7141	103.601	58.8775	48.2219	49.7619	58.0572	50.4663	54.0074	73.607	80.6554	51.1537	69.2402	27.4961	103.367
Tb927.10.13480	30.8483	34.8485	35.9155	40.7379	36.9725	51.676	15.9295	36.9422	0	27.0252	0	53.8724	30.7769	34.6962	35.8286	40.6999	36.8792	51.4808	15.8538	36.7342	0	26.9267	0	53.751
Tb927.11.3880	3.35307	5.90652	5.98591	5.39178	2.4324	4.43843	3.41346	0	0	1.93037	6.92852	1.38134	3.34531	5.88071	5.97143	5.38675	2.42626	4.42166	3.39725	0	0	1.92334	6.87402	1.37823
Tb927.10.8490	0	0	0	0	0	0	0	0	0	0	0	0	0.669063	1.76421	0	0	0.970506	0.315833	22.6483	5.58998	4.1253	1.92334	13.748	1.37823
Tb927.11.10900	0	0.590652	0	0.599087	0	0.317031	5.6891	0.803092	0.827227	0	0	0	0	0.588071	0	0.598528	0	0.315833	5.66208	0.798569	0.82506	0	0	0
Tb927.9.230	0	0.590652	0	0	0	0	0	0	0.827227	0	0	0	0	0.588071	0	0	0	0	0	0	0.82506	0	0	0
Tb927.1.4220	133.452	146.482	138.674	144.979	169.295	147.419	63.7179	130.101	111.676	90.7275	34.6426	114.651	133.144	145.842	138.338	144.844	168.868	146.862	63.4153	129.368	111.383	90.3969	34.3701	114.393
Tb927.10.6010	0	0.590652	0	0	0	0.317031	2.27564	0.803092	0.827227	1.93037	6.92852	0	0	0.588071	0	0	0	0.315833	2.26483	0.798569	0.82506	1.92334	6.87402	0
Tb927.9.11310	76.4501	83.8726	84.8004	74.8859	79.2963	92.8901	169.535	137.329	0.827227	181.455	0	146.422	76.2732	83.5061	84.5952	74.816	79.0962	92.5391	168.73	136.555	0.82506	180.794	0	146.093
Tb927.4.4060	0	0.590652	0	1.19817	1.94592	1.90219	4.55128	2.40927	0	9.65186	0	2.76269	0	0.588071	0	1.19706	1.94101	1.895	4.52966	2.39571	0	9.61669	0	2.75646
Tb927.8.2160	0	0.590652	0	0	0.97296	0	6.82692	1.60618	0	0	6.92852	0	0	0.588071	0	0	0.970506	0	6.7945	1.59714	0	0	6.87402	0
Tb927.7.2740	203.867	185.465	186.561	198.298	209.186	203.851	180.913	159.012	115.812	152.499	55.4282	135.372	203.395	184.654	186.109	198.113	208.659	203.081	180.054	158.117	115.508	151.944	54.9922	135.067
Tb927.9.1910	63.0378	64.9717	72.8286	68.895	68.1072	72.2831	14.7917	8.83401	98.44	3.86075	55.4282	20.7201	62.8919	64.6879	72.6524	68.8307	67.9354	72.0099	14.7214	8.78426	98.1822	3.84668	54.9922	20.6735
Tb927.10.15380	0	1.1813	0	0	0.48648	0	4.55128	0.803092	0	0	0	0	0	1.17614	0	0	0.485253	0	4.52966	0.798569	0	0	0	0
Tb927.8.2900	0	0	0	0	0	0	0	0	0	0	0	0	1.33813	1.17614	0	0	0.970506	0.315833	16.9862	0.798569	0	0	6.87402	1.37823
Tb927.11.13210	198.502	187.237	186.561	230.049	191.673	233.335	517.708	456.156	99.2672	525.061	173.213	480.707	198.043	186.419	186.109	229.835	191.19	232.453	515.249	453.587	99.0072	523.148	171.85	479.625
Tb927.11.12380	46.2724	40.755	56.8662	39.5397	40.8643	41.8481	4391.99	3766.5	5836.91	11342.9	22011.9	6033.71	46.1653	40.5769	56.7286	39.5028	40.7612	41.69	4371.13	3745.29	5821.62	11301.5	21838.8	6020.11
Tb927.7.420	0.670615	0	0	0	0	0	3.41346	0.803092	0	0	0	0	0.669063	0.588071	0.995238	0	0	0	9.05933	4.79141	0	3.84668	0	1.37823
Tb927.8.3360	0	0	0	0	0	0	3.41346	0	0	0	0	0	0	0	0	0	0	0	3.39725	0	0	0	0	0
Tb927.7.5910	96.5685	88.0071	91.784	86.8676	93.4042	109.059	266.25	154.194	263.885	301.138	311.783	157.473	96.3451	87.6226	91.5619	86.7865	93.1686	108.647	264.985	153.325	263.194	300.041	309.331	158.497
Tb927.9.8760	0	1.1813	0	0	0	0	2.27564	0	0.827227	0	0	0	0	1.17614	0	0	0	0	2.26483	0	0.82506	0	0	0
Tb927.11.13450	157.594	135.85	151.643	168.943	109.945	117.618	230.978	195.954	60.3876	233.575	69.2852	219.634	157.23	135.256	151.276	168.785	109.667	117.174	229.88	194.851	60.2294	232.724	68.7402	219.139
Tb927.10.13430	8.71799	4.72522	3.99061	4.19361	2.91888	6.34062	0	0	0.827227	5.79112	0	0	8.69782	4.70457	3.98095	4.18969	2.91152	6.31666	0	0	0.82506	5.77001	0	0
Tb927.3.5170	24.1421	18.9009	20.9507	17.3735	16.0538	18.0708	3.41346	4.81855	2.48168	0	6.92852	11.0507	24.0863	18.8183	20.9	17.3573	16.0133	18.0025	3.39725	4.79141	2.47518	0	6.87402	11.0259
Tb927.8.800	0	0.590652	0.997652	0	0	0	3.41346	0	0	0	0	0	0	0.588071	0.995238	0	0	0	3.39725	0	0	0	0	0
Tb927.10.15650	1.34123	1.77196	0.997652	2.99544	3.89184	1.58515	19.3429	0.803092	1.65445	17.3734	0	0	1.33813	1.76421	0.995238	2.99264	3.88202	1.57916	19.2511	0.798569	1.65012	17.31	0	0
Tb927.10.9110	32.1895	18.9009	24.9413	23.3644	27.2429	15.5345	131.987	31.3206	0.827227	123.544	0	38.6776	32.115	18.8183	24.8809	23.3426	27.1742	15.4758	131.36	31.1442	0.82506	123.094	0	38.5905
Tb927.3.2770	26.8246	12.9943	13.9671	17.3735	18.9727	22.8262	35.2724	12.8495	1.65445	71.4238	0	9.6694	26.7625	12.9376	13.9333	17.3573	18.9249	22.74	35.1049	12.7771	1.65012	71.1635	0	9.64762
Tb927.3.3820	13.4123	12.4037	12.9695	4.7927	4.37832	4.1214	12.516	8.83401	9.92672	15.443	83.1422	12.4321	13.3813	12.3495	12.9381	4.78822	4.36728	4.10583	12.4566	8.78426	9.90072	15.3867	82.4882	12.4041
Tb927.9.4570	0.670615	0	0	0	0.48648	0	6.82692	0	0	0	0	0	0.669063	0	0	0	0.485253	0	6.7945	0	0	0	0	0
Tb927.2.2140	0	0	0.997652	0	0	0	4.55128	0	0.827227	0	0	0	0	0	0.995238	0	0	0	4.52966	0	0.82506	0	0	0
Tb927.6.2370	0	0	0	0	0	0	1.13782	0	0.827227	0	0	0	0	0	0	0	0	0	1.13242	0	0.82506	0	0	0
Tb927.10.13380	37.5544	36.6204	25.939	44.3324	35.0266	27.5817	3.41346	73.0813	34.7435	0	20.7856	77.3552	37.4675	36.4604	25.8762	44.2911	34.9382	27.4775	3.39725	72.6697	34.6525	0	20.6221	77.181
Tb927.10.280	327.931	403.415	314.26	364.844	341.023	329.078	213.91	468.202	130.702	212.341	62.3567	328.76	327.172	401.653	313.5	364.503	340.162	327.835	212.894	465.566	130.359	211.567	61.8662	328.019
Tb927.10.9720	75.1088	38.3924	49.8826	42.5352	53.0263	57.3826	218.462	317.221	316.001	264.461	1011.56	382.632	74.935	38.2246	49.7619	42.4955	52.8926	57.1658	217.424	315.435	315.173	263.497	1003.61	381.77
Tb927.7.7210	0	1.77196	0	0	0.48648	0	4.55128	0.803092	1.65445	0	6.92852	0	0	1.76421	0	0	0.485253	0	4.52966	0.798569	1.65012	0	6.87402	0
Tb927.11.11500	26.8246	47.2522	34.9178	44.9315	40.8643	36.7756	2.27564	24.0927	2.48168	0	0	27.6269	26.7625	47.0457	34.8333	44.8896	40.7612	36.6366	2.26483	23.9571	2.47518	0	0	27.5646
Tb927.3.1080	0	0.590652	0	0	0	0	3.41346	3.21237	0.827227	0	0	2.76269	0	0.588071	0	0	0	0	3.39725	3.19427	0.82506	0	0	2.75646
Tb927.9.10370	258.187	244.53	268.368	240.833	264.159	251.406	184.327	393.515	258.095	152.499	221.713	332.904	257.589	243.462	267.719	240.608	263.492	250.456	183.451	391.299	257.419	151.944	219.969	332.154
Tb927.6.1570	60.3553	55.5213	76.8192	63.5032	76.8639	64.9913	42.0994	68.2628	72.796	30.886	41.5711	52.491	60.2157	55.2787	76.6333	63.444	76.67	64.7458	41.8994	67.8783	72.6053	30.7734	41.2441	52.3728
Tb927.8.1970	0.670615	0.590652	0	0	0.48648	0	5.6891	0.803092	1.65445	0	0	0	0.669063	0.588071	0	0	0.485253	0	5.66208	0.798569	1.65012	0	0	0
Tb927.10.3410	8.71799	7.67848	3.99061	4.7927	0.97296	1.58515	0	0	0	0	0	0	8.69782	7.64493	3.98095	4.78822	0.970506	1.57916	0	0	0	0	0	0
Tb927.5.2510	15.4241	15.357	15.9624	23.3644	13.6214	21.8751	9.10256	12.0464	0	13.5126	0	23.4828	15.3884	15.2899	15.9238	23.3426	13.5871	21.7925	9.05933	11.9785	0	13.4634	0	23.4299
Tb927.11.5450	0.670615	0.590652	0.997652	0.599087	0.97296	0	1.13782	0	0.827227	0	0	0	0.669063	0.588071	0.995238	0.598528	0.970506	0	1.13242	0	0.82506	0	0	0
Tb927.10.3140	24.1421	22.4448	18.9554	19.1708	19.9457	25.3625	11.3782	53.004	81.0682	1.93037	110.856	35.9149	24.0863	22.3467	18.9095	19.1529	19.8954	25.2666	11.3242	52.7055	80.8559	1.92334	109.984	35.834
Tb927.5.2040	16.7654	11.813	7.98122	8.38722	6.81072	9.1939	4.55128	0	0	0	0	0	16.7266	11.7614	7.9619	8.37939	6.79354	9.15916	4.52966	0	0	0	0	0
Tb927.10.16370	0	1.1813	0.997652	0	0	0	1.13782	0	0.827227	0	0	0	0	1.17614	0.995238	0	0	0	1.13242	0	0.82506	0	0	0
Tb927.11.12850	0.670615	0	0	0	0	0	1.13782	0	0	0	0	0	0.669063	0	0	0	0	0	1.13242	0	0	0	0	0
Tb927.5.3390	0	0.590652	0	0	0	0	2.27564	0	2.48168	0	0	1.38134	0	0.588071	0	0	0	0	2.26483	0	2.47518	0	0	1.37823
Tb927.4.260	0.670615	0	0	0	0	0	1.13782	0.803092	0.827227	0	0	0	0.669063	0	0	0	0.485253	0	1.13242	0.798569	0.82506	0	0	0
Tb927.5.3640	0	0.590652	0.997652	0.599087	0	0.317031	6.82692	0	2.48168	0	0	0	0	0.588071	0.995238	0.598528	0	0.315833	6.7945	0	2.47518	0	0	0
Tb927.11.190	0	0	0	0	0	0.317031	0	0.803092	0.827227	0	0	0	0	0	0	0	0	0.315833	0	0.798569	0.82506	0	0	0
Tb927.10.11040	59.6847	64.9717	65.8451	71.2914	72.4856	68.7957	31.859	85.1277	16.5445	34.7467	20.7856	56.6351	59.5466	64.6879	65.6857	71.2248	72.3027	68.5358	31.7076	84.6483	16.5012	34.6201	20.6221	56.5075
Tb927.11.16500	87.1799	80.9193	96.7723	95.2548	98.7555	99.8647	63.7179	43.3669	3.30891	52.1201	0	34.5336	86.9782	80.5658	96.5381	95.1659	98.5064	99.4874	63.4153	43.1227	3.30024	51.9301	0	34.4558
Tb927.9.8180	0	2.36261	0.997652	0	0	0.317031	3.41346	0	3.30891	0	0	0	0	2.35229	0.995238	0	0	0.315833	3.39725	0	3.30024	0	0	0
Tb927.4.3920	0.670615	0.590652	0.997652	0	0	0.317031	4.55128	0	0.827227	1.93037	0	0	0.669063	0.588071	0.995238	0	0	0.315833	4.52966	0	0.82506	1.92334	0	0
Tb927.11.2820	0	0	0	0	0.48648	0	3.41346	2.40927	1.65445	0	6.92852	0	0	0	0	0	0.485253	0	3.39725	2.39571	1.65012	0	6.87402	0
Tb927.11.2825	46.2724	46.0709	45.892	47.927	59.8371	56.7485	4.55128	15.2587	1.65445	1.93037	6.92852	9.6694	46.1653	45.8696	45.7809	47.8822	59.6861	56.5341	4.52966	15.1728	1.65012	1.92334	6.87402	9.64762
Tb927.10.16090	0	0	0.997652	0	0	0.317031	3.41346	0	0.827227	0	0	0	0	0	0.995238	0	0	0.315833	3.39725	0	0.82506	0	0	0
Tb927.3.950	0	1.77196	0	0	0	0	2.27564	0.803092	0	1.93037	0	1.38134	0	1.76421	0	0	0	0	2.26483	0.798569	0	1.92334	0	1.37823
Tb927.8.4310	0	0	0	0	0	0.634062	3.41346	0.803092	0.827227	1.93037	0	0	0	0	0	0	0	0.631666	3.39725	0.798569	0.82506	1.92334	0	0
Tb927.9.10190	2.01184	0	0	0.599087	0.48648	0.317031	4.55128	0.803092	0	0	0	0	2.00719	0	0	0.598528	0.485253	0.315833	4.52966	0.798569	0	0	0	0
Tb927.11.14100	0	2.36261	1.9953	0.599087	0	0.317031	4.55128	0	2.48168	0	0	0	0	2.35229	1.99048	0.598528	0	0.315833	4.52966	0	2.47518	0	0	0
Tb927.8.8150	73.097	76.7848	84.8004	79.6786	79.7828	81.794	3.41346	8.83401	306.901	11.5822	249.427	20.7201	72.9279	76.4493	84.5952	79.6042	79.5815	81.4849	3.39725	8.78426	306.097	11.54	247.465	20.6735
Tb927.10.7240	9.3886	7.67848	11.9718	8.98631	6.81072	12.9983	7.96474	9.6371	0.827227	0	0	9.6694	9.36688	7.64493	11.9429	8.97792	6.79354	12.9492	7.92691	9.58282	0.82506	0	0	9.64762
Tb927.4.2030	161.618	150.026	130.692	172.537	166.376	132.519	13.6538	13.6526	0.827227	11.5822	20.7856	17.9575	161.913	149.37	130.376	172.376	165.957	132.334	18.1187	14.3742	1.65012	11.54	20.6221	17.917
Tb927.4.1800	0	0	0	0	0	0	1.13782	0	0	3.86075	0	0	0.669063	1.76421	0	0	0	0	7.92691	1.59714	0	3.84668	0	0
Tb927.3.2190	22.1303	18.3102	16.9601	20.968	17.5133	19.9729	11.3782	1.60618	0.827227	17.3734	0	0	22.0791	18.2302	16.919	20.9485	17.4691	19.8975	11.3242	1.59714	0.82506	17.31	0	0
Tb927.4.2520	45.6018	56.7026	45.892	52.7197	64.7019	65.9424	13.6538	55.4133	111.676	21.2341	69.2852	35.9149	45.4963	56.4549	45.7809	52.6705	64.5386	65.6933	13.589	55.1012	111.383	21.1567	68.7402	35.834
Tb927.10.14520	0.670615	0	1.9953	0	0	0	1.13782	0	0	0	6.92852	0	0.669063	0	1.99048	0	0	0	1.13242	0	0	0	6.87402	0
Tb927.9.2550	98.5803	120.493	86.7958	100.647	109.458	103.986	60.3045	63.4442	195.226	113.892	90.0707	67.6858	98.3522	119.967	86.5857	100.553	109.182	103.593	60.0181	63.0869	194.714	113.477	89.3622	67.5333
Tb927.11.18100	0	0	0	0	0	0	0	0	0	0	0	0	0	0	0	0	0	0	0	0	0	0	0	0
Tb927.8.6640	23.4715	34.8485	45.892	26.9589	29.1888	25.9965	336.795	34.5329	34.7435	389.935	48.4996	53.8724	23.4172	34.6962	45.7809	26.9338	29.1152	25.8983	335.195	34.3385	34.6525	388.514	48.1181	53.751
Tb927.10.11060	187.772	173.061	171.596	180.325	179.025	189.267	188.878	269.036	71.1415	181.455	34.6426	298.37	187.338	172.305	171.181	180.157	178.573	188.552	187.981	267.52	70.9552	180.794	34.3701	297.698
Tb927.2.4930	10.0592	15.357	7.98122	8.38722	14.1079	4.75546	14.7917	1.60618	23.1624	11.5822	20.7856	2.76269	10.0359	15.2899	7.9619	8.37939	14.0723	4.73749	14.7214	1.59714	23.1017	11.54	20.6221	2.75646
Tb927.4.1950	0	0	0.997652	0	0.97296	0.317031	5.6891	0.803092	0.827227	0	0	0	0	0	0.995238	0	0.970506	0.315833	5.66208	0.798569	0.82506	0	0	0
Tb927.10.14130	103.275	96.8669	109.742	97.6512	111.404	92.573	75.0962	199.97	83.5499	63.7023	55.4282	172.668	103.036	96.4437	109.476	97.56	111.123	92.2232	74.7395	198.844	83.3311	63.4702	54.9922	172.279
Tb927.6.1390	0	0	0	0	0	0	0	0	0	0	0	0	0	0	0	0	0	0	0	0	0	0	0	0
Tb927.7.4740	10.0592	12.9943	4.98826	9.58539	8.75664	8.87687	0	16.8649	35.5708	3.86075	27.7141	9.6694	10.0359	12.9376	4.97619	9.57645	8.73455	8.84332	0	16.7699	35.4776	3.84668	27.4961	9.64762
Tb927.6.4100	0	0.590652	0	0	0.48648	0	4.55128	0	0	0	0	0	0	0.588071	0	0	0.485253	0	4.52966	0	0	0	0	0
Tb927.6.880	55.661	66.153	54.8709	71.8904	80.2692	61.821	89.8878	22.4866	82.7227	98.449	55.4282	22.1015	55.5322	65.864	54.7381	71.8233	80.0667	61.5874	89.4609	22.3599	82.506	98.0903	54.9922	22.0517
Tb927.9.17340	0	0.590652	0	0	0	0	0	0.803092	0	0	0	0	0	0.588071	0.995238	0	0	1.26333	2.26483	0.798569	0	0	0	0
Tb927.7.6920	0	0	0	0	0	0	4.55128	0	0	0	6.92852	0	0	0	0	0	0	0	4.52966	0	0	0	6.87402	0
Tb927.11.9030	0	0	0	0	0	0	0	0	0	0	0	0	18.0647	18.2302	20.9	9.57645	10.6756	15.7916	28.3104	27.1513	59.4043	15.3867	41.2441	26.1864
Tb927.9.17610	0	0.590652	0	0	0	0	1.13782	0	0	0	0	0	0	0.588071	0	0	0	0	1.13242	0	0	0	0	0
Tb927.7.6670	0.670615	0.590652	0	0	0	0	5.6891	0	0	0	0	1.38134	0.669063	0.588071	0	0	0	0	5.66208	0	0	0	0	1.37823
Tb927.9.12040	0	0.590652	0	0	0	0	0	0	1.65445	0	0	0	0	0.588071	0	0	0	0	0	0	1.65012	0	0	0
Tb927.3.370	1.34123	0.590652	0	0.599087	0	0	3.41346	1.60618	0.827227	0	6.92852	0	1.33813	0.588071	0	0.598528	0	0	3.39725	1.59714	0.82506	0	6.87402	0
Tb927.9.16560	0	0.590652	0	0	0	0.317031	3.41346	0	0.827227	0	0	0	0	0.588071	0	0	0	0.315833	3.39725	0	0.82506	0	0	0
Tb927.6.5670	0	0	0	0	0	0	0	0	0	0	0	0	0	0	0	0	0	0	0	0	0	0	0	0
Tb927.2.4680	109.981	177.786	150.646	149.772	152.755	187.365	61.4423	97.9772	62.8692	59.8416	27.7141	164.38	109.726	177.01	150.281	149.632	152.369	186.657	61.1505	97.4254	62.7046	59.6235	27.4961	164.01
Tb927.2.6100	0.670615	0.590652	0	0.599087	0	0	4.55128	0	0.827227	0	0	0	0.669063	0.588071	0	0.598528	0	0	4.52966	0	0.82506	0	0	0
Tb927.2.6270	0	0	0	0	0	0	0	0	0	0	0	0	0	0	0	0	0	0	0	0	0	0	0	0
Tb927.9.9580	31.5189	33.0765	29.9296	37.1434	33.5671	30.1179	2.27564	78.703	0.827227	0	0	96.694	31.446	32.932	29.8571	37.1087	33.4825	30.0041	2.26483	78.2597	0.82506	0	0	96.4762
Tb927.7.4290	235.386	291.782	266.373	187.514	241.294	242.846	111.506	421.623	225.006	117.753	159.356	294.226	234.841	290.507	265.728	187.339	240.685	241.928	110.977	419.249	224.416	117.324	158.102	293.563
Tb927.9.1350	2.01184	0.590652	0	0	0	0	2.27564	0	0	3.86075	0	0	2.00719	0.588071	0	0	0	0	2.26483	0	0	3.84668	0	0
Tb927.8.7660	0	0.590652	0	0	0	0.317031	3.41346	0.803092	0.827227	0	13.857	0	0	1.17614	0	0.598528	0	0.315833	3.39725	0.798569	0.82506	0	13.748	0
Tb927.10.8130	0	1.77196	0	0	0	0	4.55128	0	1.65445	0	0	0	0	1.76421	0	0	0	0	4.52966	0	1.65012	0	0	0
Tb927.6.4810	10.7298	14.7663	13.9671	11.9817	14.1079	13.9494	4.55128	1.60618	0	5.79112	0	1.38134	10.705	14.7018	13.9333	11.9706	14.0723	13.8967	4.52966	1.59714	0	5.77001	0	1.37823
Tb927.11.15500	397.674	409.912	408.04	409.776	425.67	390.899	191.154	316.418	359.016	150.569	173.213	238.972	396.754	408.122	407.052	409.393	424.596	389.422	190.246	314.636	358.076	150.02	171.85	238.434
Tb927.11.10750	18.7772	30.1233	22.946	32.9498	32.1077	25.0454	1.13782	53.004	0	1.93037	0	34.5336	18.7338	29.9916	22.8905	32.919	32.0267	24.9508	1.13242	52.7055	0	1.92334	0	34.4558
Tb927.10.4440	10.7298	20.0822	15.9624	16.1754	13.6214	17.7537	23.8942	9.6371	1.65445	19.3037	0	2.76269	10.705	19.9944	15.9238	16.1603	13.5871	17.6866	23.7807	9.58282	1.65012	19.2334	0	2.75646
Tb927.1.4760	0	1.1813	0.997652	0	0	0.317031	6.82692	0	0	0	0	0	0	1.17614	0.995238	0	0	0.315833	6.7945	0	0	0	0	0
Tb927.5.3020	0	1.1813	0.997652	0	0	0.317031	4.55128	1.60618	0.827227	0	0	1.38134	0	1.17614	0.995238	0	0	0.315833	4.52966	1.59714	0.82506	0	0	1.37823
Tb927.9.12590	0	0	0	0	0	0	0	0	0	0	0	0	0.669063	1.17614	2.98571	0	1.45576	0.631666	19.2511	3.99284	1.65012	0	20.6221	0
Tb927.4.4260	0	0	0	0	0	0	0	0	0	0	0	0	11.3741	15.2899	16.919	14.3647	20.3806	17.055	12.4566	27.9499	0.82506	5.77001	13.748	22.0517
Tb927.11.9260	0.670615	0.590652	0	0	0.48648	0	2.27564	0	0	0	0	1.38134	0.669063	0.588071	0	0	0.485253	0	2.26483	0	0	0	0	1.37823
Tb927.10.1450	0.670615	1.1813	0.997652	0	0.48648	0	4.55128	0	0	1.93037	0	0	0.669063	1.17614	0.995238	0	0.485253	0	4.52966	0	0	1.92334	0	0
Tb927.5.4550	0	0	0	0	0	0	0	0	0	0	0	0	0.669063	1.17614	0	0	0	0	5.66208	0.798569	0.82506	1.92334	0	0
Tb927.9.3600	1.34123	1.1813	0.997652	0.599087	0.48648	0	6.82692	0.803092	0.827227	1.93037	6.92852	0	1.33813	1.17614	0.995238	0.598528	0.485253	0	6.7945	0.798569	0.82506	1.92334	6.87402	0
Tb927.9.9630	1.34123	2.95326	1.9953	1.19817	0.97296	0.634062	5.6891	0	0	0	0	0	1.33813	2.94036	1.99048	1.19706	0.970506	0.631666	5.66208	0	0	0	0	0
Tb927.10.14010	30.8483	34.2578	30.9272	36.5443	27.7294	24.7284	11.3782	4.01546	0	17.3734	0	4.14403	30.7769	34.1081	30.8524	36.5102	27.6594	24.635	11.3242	3.99284	0	17.31	0	4.13469
Tb927.10.2840	0.670615	0.590652	0	0	0	0.634062	1.13782	0.803092	0	0	0	0	0.669063	0.588071	0	0	0	0.631666	1.13242	0.798569	0	0	0	0
Tb927.10.10530	0	0	0	0	0	0	0	0	0	0	0	0	0	0	0	0	0	0	0	0	0	0	0	0
Tb927.7.1580	0	0.590652	0	0.599087	0.48648	0	5.6891	0.803092	0	0	6.92852	0	0	0.588071	0	0.598528	0.485253	0	5.66208	0.798569	0	0	6.87402	0
Tb927.9.17960	0	0	0	0	0.48648	0	2.27564	0	0.827227	0	0	0	0.669063	0.588071	0	0	0.485253	0	5.66208	0.798569	0.82506	0	0	0
Tb927.1.1680	76.4501	78.5567	74.8239	93.4576	79.7828	79.2577	154.744	82.7184	9.92672	88.7972	6.92852	84.2619	76.2732	78.2135	74.6428	93.3703	79.5815	78.9582	154.009	82.2526	9.90072	88.4736	6.87402	84.0721
Tb927.11.9730	0	0	0.997652	0	0	0	2.27564	0	2.48168	0	6.92852	0	0	0	0.995238	0	0	0	2.26483	0	2.47518	0	6.87402	0
Tb927.1.2330	0	0	0	0	0	0	0	0	0	0	0	0	10.0359	11.1734	6.96666	5.98528	4.36728	2.52666	31.7076	11.18	6.60048	15.3867	13.748	5.51293
Tb927.11.7190	0	1.77196	0	0	0	0	3.41346	0.803092	0	0	0	0	0	1.76421	0	0	0	0	3.39725	0.798569	0	0	0	0
Tb927.10.13940	0	0	0	0	0.48648	0	0	0	0	0	0	0	0	0	0	0	0.485253	0	0	0	0	0	0	0
Tb927.7.2170	0	1.1813	0.997652	0	0.48648	0	3.41346	0.803092	0.827227	0	0	1.38134	0	1.17614	0.995238	0	0.485253	0	3.39725	0.798569	0.82506	0	0	1.37823
Tb927.8.7270	0.670615	0	0	0	0	0	4.55128	0	0.827227	0	0	0	0.669063	0	0	0	0	0	4.52966	0	0.82506	0	0	0
Tb927.5.5390	0	0	0	0	0	0	0	0	0	0	0	0	0	0	0	0	0	0	0	0	0	0	0	0
Tb927.3.1680	0	0	0	0	0.97296	0	2.27564	0.803092	0	3.86075	0	0	0	0	0	0	0.970506	0	2.26483	0.798569	0	3.84668	0	0
Tb927.7.5160	41.5781	50.2054	41.9014	47.927	46.7021	47.2376	11.3782	30.5175	50.4608	1.93037	48.4996	30.3896	41.4819	49.9861	41.8	47.8822	46.5843	47.0591	11.3242	30.3456	50.3287	1.92334	48.1181	30.3211
Tb927.3.4030	16.7654	13.585	12.9695	7.78813	4.37832	9.1939	3.41346	12.0464	17.3718	3.86075	20.7856	9.6694	16.7266	13.5256	12.9381	7.78086	4.36728	9.15916	3.39725	11.9785	17.3263	3.84668	20.6221	9.64762
Tb927.10.3110	0	0.590652	0.997652	0	0	0	3.41346	0.803092	2.48168	0	0	0	0	0.588071	0.995238	0	0	0	3.39725	0.798569	2.47518	0	0	0
Tb927.7.6580	0.670615	0	0	0	0.48648	0	5.6891	0	0.827227	0	6.92852	0	0.669063	0	0	0	0.485253	0	5.66208	0	0.82506	0	6.87402	0
Tb927.5.610	0	0	0	0	0	0	3.41346	0	0.827227	0	0	0	0	0.588071	0.995238	0	0.485253	0	6.7945	0.798569	0.82506	0	0	1.37823
Tb927.6.3630	7.37676	14.1756	4.98826	7.18904	6.81072	9.51093	5.6891	12.8495	0	5.79112	6.92852	11.0507	7.35969	14.1137	4.97619	7.18233	6.79354	9.47499	5.66208	12.7771	0	5.77001	6.87402	11.0259
Tb927.6.4500	51.6373	40.755	36.9131	45.5306	36.486	45.6525	4.55128	8.03092	76.9321	1.93037	41.5711	17.9575	51.5178	40.5769	36.8238	45.4881	36.394	45.4799	4.52966	7.98569	76.7306	1.92334	41.2441	17.917
Tb927.3.5610	0	1.77196	0	0	0.97296	0.317031	3.41346	1.60618	0.827227	7.72149	6.92852	0	0	1.76421	0	0	0.970506	0.315833	3.39725	1.59714	0.82506	7.69335	6.87402	0
Tb927.8.320	0	0	0	0	0	0	1.13782	0	0	0	0	0	0	0	0	0	0	0	1.13242	0	0	0	0	0
Tb927.3.5340	52.3079	67.3343	66.8427	45.5306	55.4587	58.0167	1.13782	14.4556	241.55	0	180.141	19.3388	52.1869	67.0401	66.6809	45.4881	55.3188	57.7974	1.13242	14.3742	240.918	0	178.724	19.2952
Tb927.7.2350	13.4123	15.357	17.9577	16.1754	16.5403	22.8262	22.7564	82.7184	168.754	17.3734	83.1422	128.465	13.3813	15.2899	17.9143	16.1603	16.4986	22.74	22.6483	82.2526	168.312	17.31	82.4882	128.176
Tb927.7.7180	19.4478	22.4448	25.939	19.1708	24.324	21.2411	4.55128	136.526	1.65445	0	0	139.516	22.0791	22.9348	26.8714	19.1529	25.2332	21.1608	5.66208	135.757	2.47518	3.84668	0	139.201
Tb927.6.4150	65.7202	81.51	57.8638	78.4804	97.296	84.6473	3.41346	2.40927	2.48168	1.93037	0	5.52537	65.5682	81.1539	57.7238	78.4071	97.0506	84.3274	3.39725	2.39571	2.47518	1.92334	0	5.51293
Tb927.3.1500	0	0.590652	0	0	0.48648	0	2.27564	0	0	0	0	1.38134	0	0.588071	0	0	0.485253	0	3.39725	0.798569	0.82506	0	0	1.37823
Tb927.9.15060	45.6018	52.568	49.8826	48.5261	46.2156	50.4079	52.3397	33.7298	162.136	32.8163	83.1422	29.0082	45.4963	52.3384	49.7619	48.4808	46.099	50.2174	52.0911	33.5399	161.712	32.6968	82.4882	28.9429
Tb927.10.10140	8.04737	6.49717	9.97652	8.38722	13.135	6.97468	3.41346	5.62164	0.827227	1.93037	0	0	8.02876	6.46879	9.95238	8.37939	13.1018	6.94833	3.39725	5.58998	0.82506	1.92334	0	0
Tb927.7.1910	0.670615	0.590652	0	0.599087	0	0	0	0.803092	1.65445	0	6.92852	0	0.669063	0.588071	0	0.598528	0	0	0	0.798569	1.65012	0	6.87402	0
Tb927.5.5170	0	0	0	0	0	0	1.13782	0	0	0	0	0	0	0	0	0	0	0	1.13242	0	0	0	0	0
Tb927.8.4140	14.0829	18.3102	15.9624	23.3644	24.8105	19.9729	37.5481	8.03092	11.5812	34.7467	20.7856	4.14403	14.0503	18.2302	15.9238	23.3426	24.7479	19.8975	37.3697	7.98569	11.5508	34.6201	20.6221	4.13469
Tb927.1.30	0	0	0	0	0	0	0	0	0	0	0	0	0	0	0	0	0	0	0	0	0	0	0	0
Tb927.11.6220	57.6729	47.8428	64.8474	53.9178	40.3779	53.8953	31.859	41.7608	31.4346	21.2341	0	58.0164	57.5394	47.6338	64.6905	53.8675	40.276	53.6916	31.7076	41.5256	31.3523	21.1567	0	57.8857
Tb927.11.16360	30.8483	33.6672	38.9084	23.3644	25.7835	33.6053	131.987	31.3206	102.576	250.948	228.641	74.5925	30.7769	33.5201	38.8143	23.3426	25.7184	33.4783	131.36	31.1442	102.307	250.034	226.843	74.4245
Tb927.2.200	0	3.54391	3.99061	0	0.97296	0	14.7917	2.40927	4.13613	3.86075	0	1.38134	0	3.52843	3.98095	0	0.970506	0	14.7214	2.39571	4.1253	3.84668	0	1.37823
Tb927.5.950	4.6943	8.26913	8.97887	4.19361	4.37832	6.65765	5.6891	0	0.827227	1.93037	0	0	4.68344	8.233	8.95714	4.18969	4.36728	6.63249	5.66208	0	0.82506	1.92334	0	0
Tb927.11.17015	82.4856	87.4165	83.8028	94.0567	74.918	84.6473	202.532	45.7762	1.65445	216.202	0	29.0082	82.2947	87.0346	83.6	93.9689	74.729	84.3274	201.57	45.5184	1.65012	215.414	0	28.9429
Tb927.11.17016	22.1303	17.1289	11.9718	19.1708	14.1079	18.7048	12.516	15.2587	20.6807	15.443	34.6426	11.0507	22.0791	17.0541	11.9429	19.1529	14.0723	18.6341	12.4566	15.1728	20.6265	15.3867	34.3701	11.0259
Tb927.8.7890	0	0	0	0	0	0	0	0	0	0	0	0	4.68344	9.40914	1.99048	2.39411	2.42626	4.10583	9.05933	6.38855	0.82506	3.84668	0	4.13469
Tb927.11.17010	195.149	158.295	165.61	152.168	160.538	171.514	295.833	140.541	138.147	335.885	131.642	151.948	194.697	157.603	165.209	152.026	160.133	170.866	294.428	139.75	137.785	334.661	130.606	151.605
Tb927.5.3940	104.616	103.955	100.763	88.0658	108.485	116.667	84.1987	93.1586	27.2985	92.6579	62.3567	96.694	104.374	103.501	100.519	87.9836	108.211	116.227	83.7988	92.634	27.227	92.3202	61.8662	96.4762
Tb927.10.2150	0	3.54391	0	1.19817	0.97296	1.58515	0	0	0.827227	0	6.92852	0	0	3.52843	0	1.19706	0.970506	1.57916	0	0	0.82506	0	6.87402	0
Tb927.5.1250	0.670615	0.590652	0	0	0	0.317031	3.41346	0.803092	0	0	6.92852	0	0.669063	0.588071	0	0	0	0.315833	3.39725	0.798569	0	0	6.87402	0
Tb927.11.14290	111.993	93.9137	110.739	101.246	102.647	125.227	188.878	86.7339	275.467	235.505	166.284	87.0246	111.734	93.5034	110.471	101.151	102.388	124.754	187.981	86.2454	274.745	234.647	164.976	86.8286
Tb927.7.4980	22.1303	21.2635	22.946	25.1617	20.9186	20.29	5.6891	0	0	0	0	0	22.0791	21.1706	22.8905	25.1382	20.8659	20.2133	5.66208	0	0	0	0	0
Tb927.2.5850	198.502	202.003	226.467	233.644	233.511	230.481	219.599	332.48	623.729	177.594	408.783	273.506	198.043	201.12	225.919	233.426	232.921	229.611	218.556	330.607	622.095	176.947	405.567	272.89
Tb927.9.5910	0.670615	1.1813	0	0	0	0	2.27564	0	0	0	6.92852	0	0.669063	1.17614	0	0	0	0	2.26483	0	0	0	6.87402	0
Tb927.11.12620	2.01184	1.77196	0	1.79726	0	0	4.55128	1.60618	0	0	0	0	2.00719	1.76421	0	1.79558	0	0	4.52966	1.59714	0	0	0	0
Tb927.11.3470	12.0711	11.2224	5.98591	10.7836	8.27016	11.4131	18.2051	18.4711	1.65445	13.5126	0	29.0082	12.0431	11.1734	5.97143	10.7735	8.2493	11.37	18.1187	18.3671	1.65012	13.4634	0	28.9429
Tb927.3.4690	0.670615	1.77196	0.997652	0	0.97296	0.634062	6.82692	0	0	0	0	0	0.669063	1.76421	0.995238	0	0.970506	0.631666	6.7945	0	0	0	0	0
Tb927.6.310	0	0	0	0	0	0	0	0	0	0	0	0	0	0	0	0	0.485253	0	5.66208	0	0	0	0	0
Tb927.7.630	152.9	166.564	187.559	161.754	189.727	177.537	47.7885	127.692	1548.57	44.3986	8674.51	103.601	152.546	165.836	187.105	161.603	189.249	176.866	47.5615	126.972	1544.51	44.2368	8606.27	103.367
Tb927.10.11810	0	0.590652	0	0	0	0.317031	2.27564	0	0.827227	0	0	0	0	0.588071	0	0	0	0.315833	2.26483	0	0.82506	0	0	0
Tb927.8.630	195.149	193.734	218.486	173.136	233.997	230.799	502.917	213.622	432.64	725.82	408.783	185.1	194.697	192.887	217.957	172.975	233.407	229.926	500.528	212.419	431.506	723.175	405.567	184.683
Tb927.8.1440	3.35307	4.13456	2.99296	2.39635	3.89184	5.38953	7.96474	0.803092	0.827227	0	20.7856	0	3.34531	4.1165	2.98571	2.39411	3.88202	5.36916	7.92691	0.798569	0.82506	0	20.6221	0
Tb927.8.1330	0	0	0	0	0	0.317031	3.41346	0	0	0	0	0	0	1.17614	0	0.598528	0	0.315833	10.1917	0	0	0	0	0
Tb927.8.3050	0	1.77196	0.997652	0	0.48648	0.317031	4.55128	0.803092	0.827227	0	6.92852	0	0	1.76421	0.995238	0	0.485253	0.315833	4.52966	0.798569	0.82506	0	6.87402	0
Tb927.3.2690	0	2.36261	0	0	0	0	3.41346	0	0.827227	1.93037	0	0	0	2.35229	0	0	0	0	3.39725	0	0.82506	1.92334	0	0
Tb927.8.5530	22.8009	23.0354	22.946	20.369	23.3511	15.2175	10.2404	26.502	0	7.72149	6.92852	24.8642	22.7481	22.9348	22.8905	20.3499	23.2921	15.16	10.1917	26.3528	0	7.69335	6.87402	24.8082
Tb927.3.2340	49.6255	28.3513	41.9014	28.1571	39.8914	45.0184	98.9904	34.5329	1.65445	75.2845	0	45.5843	49.5107	28.2274	41.8	28.1308	39.7907	44.8483	98.5202	34.3385	1.65012	75.0102	0	45.4816
Tb927.4.2730	0	0.590652	0	0	0	0.317031	4.55128	0.803092	0	0	0	0	0	0.588071	0	0	0	0.315833	4.52966	0.798569	0	0	0	0
Tb927.11.1830	1.34123	2.95326	0.997652	0	0	0	1.13782	1.60618	0	0	0	0	1.33813	2.94036	0.995238	0	0	0	1.13242	1.59714	0	0	0	0
Tb927.7.3400	37.5544	60.2465	40.9037	49.1251	44.2697	52.3101	144.503	50.5948	0.827227	185.316	0	31.7709	37.4675	59.9833	40.8047	49.0793	44.158	52.1124	143.817	50.3098	0.82506	184.64	0	31.6993
Tb927.3.4960	0.670615	0	0	0	0	0	2.27564	0	0.827227	5.79112	0	2.76269	0.669063	0	0	0	0	0	2.26483	0	0.82506	5.77001	0	2.75646
Tb927.11.3690	12.0711	10.6317	10.9742	8.38722	11.189	13.6323	12.516	19.2742	4.13613	9.65186	48.4996	17.9575	12.0431	10.5853	10.9476	8.37939	11.1608	13.5808	12.4566	19.1656	4.1253	9.61669	48.1181	17.917
Tb927.8.3790	2.01184	1.77196	0.997652	4.19361	3.40536	3.17031	3.41346	0.803092	2.48168	1.93037	0	0	2.00719	1.76421	0.995238	4.18969	3.39677	3.15833	3.39725	0.798569	2.47518	1.92334	0	0
Tb927.6.2410	63.0378	55.5213	67.8404	82.0749	59.8371	61.504	28.4455	66.6566	1.65445	17.3734	0	62.1604	62.8919	55.2787	67.6762	81.9983	59.6861	61.2716	28.3104	66.2812	1.65012	17.31	0	62.0204
Tb927.9.11760	14.7535	18.3102	23.9437	16.1754	21.4051	17.4367	11.3782	22.4866	4.13613	1.93037	0	35.9149	14.7194	18.2302	23.8857	16.1603	21.3511	17.3708	11.3242	22.3599	4.1253	1.92334	0	35.834
Tb927.9.11810	67.7321	66.7437	83.8028	70.6923	70.5396	64.0402	9.10256	73.8844	45.4975	0	20.7856	95.3127	67.5754	66.4521	83.6	70.6263	70.3617	63.7983	9.05933	73.4683	45.3783	0	20.6221	95.098
Tb927.6.1490	0	0	0	0.599087	0	0	5.6891	0	0.827227	1.93037	0	2.76269	0	0	0	0.598528	0	0	5.66208	0	0.82506	1.92334	0	2.75646
Tb927.10.10850	0.670615	1.1813	0.997652	0	0	0.317031	4.55128	0	0.827227	0	0	0	0.669063	1.17614	0.995238	0	0	0.315833	4.52966	0	0.82506	0	0	0
Tb927.6.1140	0	0	0	0	0.97296	0	7.96474	0.803092	0	1.93037	0	0	0	0	0	0	0.970506	0	7.92691	0.798569	0	1.92334	0	0
Tb927.11.18350	0	0	0	0	0	0	0	0	0	0	0	0	0	0	0	0	0	0	0	0	0	0	0	0
Tb927.11.9810	76.4501	76.1941	88.7911	98.2503	81.2422	98.9136	131.987	77.8999	49.6336	146.708	13.857	75.9739	76.2732	75.8612	88.5762	98.1586	81.0372	98.5399	131.36	77.4612	49.5036	146.174	13.748	75.8027
Tb927.9.14080	105.286	101.592	105.751	137.191	112.377	112.546	108.093	43.3669	1.65445	121.613	0	51.1097	105.043	101.148	105.495	137.063	112.093	112.121	107.58	43.1227	1.65012	121.17	0	50.9946
Tb927.2.3480	81.1444	63.1998	82.8051	70.0932	73.4585	65.6254	77.3718	87.537	23.9896	94.5883	6.92852	88.406	80.9566	62.9236	82.6047	70.0278	73.2732	65.3774	77.0043	87.044	23.9267	94.2436	6.87402	88.2068
Tb927.3.2520	0	0	0	0	0	0	0	0	0	0	0	0	0	0	0	0	0	0	0	0	0	0	0	0
Tb927.2.3370	0	1.1813	0	0.599087	0	1.26812	6.82692	3.21237	0.827227	1.93037	6.92852	2.76269	0	1.17614	0	0.598528	0	1.26333	6.7945	3.19427	0.82506	1.92334	6.87402	2.75646
Tb927.9.17420	0	0	0.997652	0	3.40536	1.26812	9.10256	4.81855	0	1.93037	13.857	0	0	0	0.995238	0	3.39677	1.26333	9.05933	4.79141	0	1.92334	13.748	0
Tb927.1.920	0	0.590652	0	0	0.48648	0	2.27564	1.60618	0	0	0	0	0	0.588071	0	0	0.485253	0	2.26483	1.59714	0	0	0	0
Tb927.11.13860	40.2369	45.4802	33.9202	51.5215	34.0536	30.435	45.5128	18.4711	1.65445	48.2593	6.92852	0	40.1438	45.2815	33.8381	51.4734	33.9677	30.32	45.2966	18.3671	1.65012	48.0835	6.87402	0
Tb927.9.11100	0.670615	0	0.997652	0	0	0	2.27564	0	0	0	0	0	0.669063	0	0.995238	0	0	0	2.26483	0	0	0	0	0
Tb927.10.6430	36.2132	36.0298	26.9366	52.1206	50.5939	40.58	48.9263	70.6721	41.3613	50.1897	62.3567	84.2619	36.1294	35.8724	26.8714	52.0719	50.4663	40.4266	48.6939	70.274	41.253	50.0068	61.8662	84.0721
Tb927.11.10570	10.7298	12.4037	11.9718	8.38722	11.189	11.4131	3.41346	0.803092	0	0	0	0	10.705	12.3495	11.9429	8.37939	11.1608	11.37	3.39725	0.798569	0	0	0	0
Tb927.9.8370	0.670615	0.590652	0	0	0.48648	0	6.82692	1.60618	0.827227	9.65186	0	0	0.669063	0.588071	0	0	0.485253	0	6.7945	1.59714	0.82506	9.61669	0	0
Tb927.11.6640	67.0615	48.4335	52.8756	55.7151	46.7021	48.8228	6.82692	4.01546	22.3351	0	20.7856	4.14403	66.9063	48.2219	52.7476	55.6631	46.5843	48.6383	6.7945	3.99284	22.2766	0	20.6221	4.13469
Tb927.10.6380	85.8387	68.5156	91.784	71.8904	80.2692	81.1599	29.5833	0	0.827227	17.3734	6.92852	1.38134	85.6401	68.2163	91.5619	71.8233	80.0667	80.8532	29.4428	0	0.82506	17.31	6.87402	1.37823
Tb927.4.4290	0.670615	0.590652	0	0	0.48648	0	1.13782	0	0	0	0	0	0.669063	0.588071	0	0	0.485253	0	1.13242	0	0	0	0	0
Tb927.9.14550	0	0.590652	0	0	0.48648	0	5.6891	0	0.827227	0	0	0	0	0.588071	0	0	0.485253	0	5.66208	0	0.82506	0	0	0
Tb927.5.2700	72.4264	67.3343	94.777	76.6831	98.7555	99.8647	37.5481	32.9268	70.3143	30.886	34.6426	20.7201	72.2588	67.0401	94.5476	76.6116	98.5064	99.4874	37.3697	32.7413	70.1301	30.7734	34.3701	20.6735
Tb927.10.3600	0	0.590652	0	0	0	0	9.10256	0	1.65445	0	0	0	0	0.588071	0	0	0	0	9.05933	0	1.65012	0	0	0
Tb927.11.15100	0	0.590652	0.997652	0	0	0	3.41346	1.60618	2.48168	0	0	0	0	0.588071	0.995238	0	0	0	3.39725	1.59714	2.47518	0	0	0
Tb927.5.2250	0	0	0	0	0	0	0	0	0	0	0	0	0.669063	1.76421	0	0.598528	0.970506	0.631666	11.3242	2.39571	4.1253	1.92334	6.87402	0
Tb927.10.3350	0	1.77196	0	0	0	0	5.6891	0	0	1.93037	0	1.38134	0	1.76421	0	0	0	0	5.66208	0	0	1.92334	0	1.37823
Tb927.9.1160	0	0	0	0	0	0	0	0	0	0	0	0	0	0	0	0	0	0	0	0	0	0	0	0
Tb927.11.5660	26.8246	17.1289	34.9178	29.3553	39.4049	32.3372	1.13782	81.9153	9.92672	0	34.6426	75.9739	26.7625	17.0541	34.8333	29.3279	39.3055	32.215	1.13242	81.454	9.90072	0	34.3701	75.8027
Tb927.8.7470	0	0	0	0	0	0	0	0	0.827227	0	0	0	0	0	0.995238	0	0	0	0	0	0.82506	1.92334	0	0
Tb927.10.8720	51.6373	53.7493	36.9131	58.1114	47.1886	47.8717	72.8205	14.4556	25.644	77.2149	48.4996	9.6694	51.5178	53.5145	36.8238	58.0572	47.0695	47.6908	72.4746	14.3742	25.5769	76.9335	48.1181	9.64762
Tb927.11.10100	41.5781	55.5213	52.8756	37.1434	44.2697	40.58	6.82692	95.5679	0	0	6.92852	91.1687	41.4819	55.2787	52.7476	37.1087	44.158	40.4266	6.7945	95.0297	0	0	6.87402	90.9633
Tb927.5.3250	0.670615	0.590652	0	0	0	0	2.27564	0.803092	0.827227	1.93037	6.92852	0	0.669063	0.588071	0	0	0	0	2.26483	0.798569	0.82506	1.92334	6.87402	0
Tb927.10.2480	0.670615	0.590652	0	0	0.48648	0	4.55128	0	0	1.93037	0	0	0.669063	0.588071	0	0	0.485253	0	4.52966	0	0	1.92334	0	0
Tb927.10.4870	0	0	0	0	0	0.317031	1.13782	0	0.827227	0	6.92852	0	0	0	0	0	0	0.315833	1.13242	0	0.82506	0	6.87402	0
Tb927.7.5760	122.722	100.411	96.7723	94.0567	76.8639	73.5512	20.4808	47.3824	44.6702	23.1645	69.2852	41.4403	122.439	99.9721	96.5381	93.9689	76.67	73.2733	20.3835	47.1156	44.5532	23.0801	68.7402	41.3469
Tb927.5.3540	0	0.590652	0	0	0	0	4.55128	0.803092	1.65445	0	6.92852	0	0	0.588071	0	0	0	0	4.52966	0.798569	1.65012	0	6.87402	0
Tb927.11.18370	0	0	0	0	0	0	0	0	0	0	0	0	0	0	0	0	0.485253	0	0	0	0	0	0	0
Tb927.10.540	0	1.1813	1.9953	2.99544	2.4324	1.26812	3.41346	0	0	0	0	0	0	1.17614	1.99048	2.99264	2.42626	1.26333	3.39725	0	0	0	0	0
Tb927.8.2440	1.34123	0	3.99061	0.599087	0.48648	1.58515	4.55128	0	0	0	0	1.38134	1.33813	0	3.98095	0.598528	0.485253	1.57916	4.52966	0	0	0	0	1.37823
Tb927.10.6650	168.995	160.067	152.641	173.136	150.322	170.563	152.468	110.024	5.79059	123.544	13.857	100.838	168.604	159.367	152.271	172.975	149.943	169.918	151.744	109.404	5.77542	123.094	13.748	100.611
Tb927.9.8510	0.670615	0.590652	0	1.19817	0.48648	0.634062	5.6891	0.803092	0	1.93037	0	0	0.669063	0.588071	0	1.19706	0.485253	0.631666	5.66208	0.798569	0	1.92334	0	0
Tb927.11.2120	37.5544	35.4391	24.9413	35.9452	30.6483	33.2882	54.6154	4.81855	95.1311	81.0757	41.5711	6.90672	37.4675	35.2843	24.8809	35.9117	30.5709	33.1625	54.356	4.79141	94.8819	80.7802	41.2441	6.89116
Tb927.4.3020	0	0.590652	0	0.599087	0.48648	1.58515	4.55128	11.2433	4.13613	3.86075	20.7856	0	0	0.588071	0	0.598528	0.485253	1.57916	4.52966	11.18	4.1253	3.84668	20.6221	0
Tb927.10.16460	0	0	0	0	0	0	0	0	0	0	0	0	0	0	0	0	0	0	0	0	0	0	0	0
Tb927.11.1160	0	0.590652	0.997652	0	0.48648	0	5.6891	0.803092	0	0	6.92852	0	0	0.588071	0.995238	0	0.485253	0	5.66208	0.798569	0	0	6.87402	0
Tb927.4.2990	1.34123	0	0.997652	0	1.94592	1.58515	2.27564	0.803092	0.827227	0	0	0	1.33813	0	0.995238	0	1.94101	1.57916	2.26483	0.798569	0.82506	0	0	0
Tb927.8.8360	0	1.1813	0	0	0.48648	0.317031	2.27564	0	0.827227	0	0	1.38134	0	1.17614	0	0	0.485253	0.315833	2.26483	0	0.82506	0	0	1.37823
Tb927.11.8780	9.3886	11.2224	12.9695	8.38722	14.5944	11.7301	5.6891	0.803092	2.48168	1.93037	20.7856	0	9.36688	11.1734	12.9381	8.37939	14.5576	11.6858	5.66208	0.798569	2.47518	1.92334	20.6221	0
Tb927.8.7780	0	1.1813	0	0	0.48648	0	4.55128	0	0.827227	0	0	0	0	1.17614	0	0	0.485253	0	4.52966	0	0.82506	0	0	0
Tb927.9.4660	0	1.1813	0	0	0.48648	0.317031	2.27564	0.803092	0.827227	1.93037	0	0	0	1.17614	0	0	0.485253	0.315833	2.26483	0.798569	0.82506	1.92334	0	0
Tb927.11.4150	0	1.1813	0	0	0	0	1.13782	0	0	0	0	0	0	1.17614	0	0	0	0	1.13242	0	0	0	0	0
Tb927.9.17280	0	0	0.997652	0	0	0.317031	1.13782	0	0.827227	3.86075	0	0	0	0	0.995238	0	0	0.315833	1.13242	0	0.82506	3.84668	0	0
Tb927.10.2990	0.670615	0.590652	0.997652	0	0	0.634062	7.96474	4.01546	0.827227	0	0	1.38134	0.669063	0.588071	0.995238	0	0	0.631666	7.92691	3.99284	0.82506	0	0	1.37823
Tb927.11.1450	0.670615	1.1813	0	1.19817	0.48648	0.634062	5.6891	0.803092	0	0	0	0	0.669063	1.17614	0	1.19706	0.485253	0.631666	5.66208	0.798569	0	0	0	0
Tb927.3.3120	29.507	21.8541	18.9554	19.7699	18.4862	19.0219	28.4455	8.83401	1.65445	0	0	12.4321	29.4388	21.7586	18.9095	19.7514	18.4396	18.95	28.3104	8.78426	1.65012	0	0	12.4041
Tb927.1.4480	0	0	0	0	0	0	4.55128	0	0	0	0	0	0	0	0	0	0	0	4.52966	0	0	0	0	0
Tb927.10.13170	0	0.590652	1.9953	0.599087	0	0	5.6891	0	0.827227	0	0	0	0	0.588071	1.99048	0.598528	0	0	5.66208	0	0.82506	0	0	0
Tb927.11.9780	0.670615	1.1813	0	1.79726	0	0	4.55128	3.21237	0	3.86075	13.857	1.38134	0.669063	1.17614	0	1.79558	0	0	4.52966	3.19427	0	3.84668	13.748	1.37823
Tb927.7.7400	0	0.590652	0	0	0	0.634062	4.55128	0.803092	1.65445	0	0	0	0	0.588071	0	0	0	0.631666	4.52966	0.798569	1.65012	0	0	0
Tb927.9.16770	0	0	0.997652	0	0	0	2.27564	0	0	0	0	0	0	0	0.995238	0	0	0	2.26483	0	0	0	0	0
Tb927.3.560	0	0	0	0	0	0	0	0	0	0	0	0	0	0	0	0	0	0	0	0	0	0	0	0
Tb927.11.13920	0	0.590652	0	0	0.48648	0	5.6891	0.803092	0.827227	1.93037	0	0	0	0.588071	0	0	0.485253	0	5.66208	0.798569	0.82506	1.92334	0	0
Tb927.6.5440	0	1.1813	0.997652	0	0	0	4.55128	0.803092	0.827227	0	6.92852	0	0	1.17614	0.995238	0	0	0	4.52966	0.798569	0.82506	0	6.87402	0
Tb927.6.1720	2.01184	1.77196	0	0.599087	0	3.17031	2.27564	0.803092	0.827227	0	0	1.38134	2.00719	1.76421	0	0.598528	0	3.15833	2.26483	0.798569	0.82506	0	0	1.37823
Tb927.11.14705	360.12	385.696	405.047	391.204	380.914	359.196	530.224	389.499	1220.99	565.599	7413.52	377.107	359.287	384.011	404.067	390.839	379.953	357.839	527.706	387.306	1217.79	563.538	7355.2	376.257
Tb927.3.1870	0	0	0	0	0	0.317031	1.13782	0.803092	0.827227	3.86075	0	0	0	0	0	0	0	0.315833	1.13242	0.798569	0.82506	3.84668	0	0
Tb927.6.4710	10.0592	8.85978	2.99296	10.1845	6.81072	7.92577	2.27564	32.1237	0.827227	0	0	13.8134	10.0359	8.82107	2.98571	10.175	6.79354	7.89582	2.26483	31.9427	0.82506	0	0	13.7823
Tb927.7.1460	0	0	0	0	0.48648	0	9.10256	0.803092	1.65445	0	0	1.38134	0	0	0	0	0.485253	0	9.05933	0.798569	1.65012	0	0	1.37823
Tb927.9.13050	0	0	0.997652	0	1.45944	0	1.13782	0.803092	0	0	0	1.38134	0	0	0.995238	0	1.45576	0	1.13242	0.798569	0	0	0	1.37823
Tb927.9.13500	0	0	0	0	0	0	3.41346	0	0	0	6.92852	0	0	0	0	0	0	0	3.39725	0	0	0	6.87402	0
Tb927.10.4380	2.68246	1.77196	0	0	3.40536	0.951093	1.13782	1.60618	0	1.93037	0	0	2.67625	1.76421	0	0	3.39677	0.947499	1.13242	1.59714	0	1.92334	0	0
Tb927.11.7450	53.6492	57.8839	58.8615	62.3051	47.6751	50.0909	43.2372	17.668	0.827227	28.9556	13.857	29.0082	53.525	57.631	58.719	62.2469	47.5548	49.9016	43.0318	17.5685	0.82506	28.8501	13.748	28.9429
Tb927.7.5370	0.670615	0.590652	0	0	0.48648	0	1.13782	0.803092	0	0	0	0	0.669063	0.588071	0	0	0.485253	0	3.39725	0.798569	0.82506	0	0	0
Tb927.4.100	2.68246	2.36261	0	0.599087	0.97296	0	13.6538	1.60618	2.48168	0	6.92852	1.38134	4.01438	4.70457	0	0.598528	0.970506	0.947499	21.5159	3.19427	3.30024	1.92334	20.6221	1.37823
Tb927.11.760	6.03553	10.6317	9.97652	7.78813	6.32424	13.6323	3.41346	1.60618	0.827227	0	0	8.28806	6.02157	10.5853	9.95238	7.78086	6.30829	13.5808	3.39725	1.59714	0.82506	0	0	8.26939
Tb927.5.420	0	0	0	0	0.48648	0	1.13782	0	0	0	0	0	1.33813	1.76421	0	0	0.485253	0	7.92691	2.39571	4.1253	0	0	0
Tb927.10.130	0	0	0.997652	0	0	0	0	0	0	0	0	0	0	0	0.995238	0	0	0	0	0	0	0	0	0
Tb927.6.3840	148.206	132.306	114.73	141.385	136.214	136.323	58.0288	128.495	12.4084	40.5378	34.6426	139.516	147.863	131.728	114.452	141.253	135.871	135.808	57.7532	127.771	12.3759	40.3901	34.3701	139.201
Tb927.8.6780	0.670615	0	0	0	0	0	4.55128	0.803092	0	0	0	0	0.669063	0	0	0	0	0	4.52966	0.798569	0	0	0	0
Tb927.10.9450	71.0851	45.4802	49.8826	55.116	62.7559	45.9695	102.404	48.9886	132.356	77.2149	110.856	56.6351	70.9207	45.2815	49.7619	55.0646	62.5976	45.7958	101.917	48.7127	132.01	76.9335	109.984	56.5075
Tb927.9.12900	10.7298	21.2635	25.939	27.558	21.4051	22.1922	13.6538	16.0618	17.3718	17.3734	34.6426	4.14403	10.705	21.1706	25.8762	27.5323	21.3511	22.1083	13.589	15.9714	17.3263	17.31	34.3701	4.13469
Tb927.3.740	377.556	328.993	320.246	382.218	340.05	372.511	897.74	957.285	928.976	1351.26	1129.35	1226.63	376.682	327.556	319.471	381.861	339.192	371.104	893.476	951.894	926.543	1346.34	1120.47	1223.87
Tb927.11.16990	0	0	0	0	0.48648	0	2.27564	0	0	0	0	0	0	0	0	0	0.485253	0	2.26483	0	0	0	0	0
Tb927.10.6280	17.436	16.5383	13.9671	14.3781	17.0268	19.3389	2.27564	16.0618	0.827227	0	0	4.14403	17.3956	16.466	13.9333	14.3647	16.9839	19.2658	2.26483	15.9714	0.82506	0	0	4.13469
Tb927.10.16280	0	0	0.997652	0	0.48648	0.317031	9.10256	0	1.65445	1.93037	0	0	0	0	0.995238	0	0.485253	0.315833	9.05933	0	1.65012	1.92334	0	0
Tb927.5.4700	0.670615	0	0	0	0	0	1.13782	0	0	0	0	0	0.669063	0	0	0	0	0	1.13242	0	0	0	0	0
Tb927.10.1600	74.4382	55.5213	59.8591	52.7197	53.5128	68.4787	36.4103	23.2897	74.4504	27.0252	48.4996	15.1948	74.266	55.2787	59.7143	52.6705	53.3778	68.2199	36.2373	23.1585	74.2554	26.9267	48.1181	15.1605
Tb927.11.14840	0	0.590652	0.997652	0	0.48648	0.634062	4.55128	0	1.65445	0	0	0	0	0.588071	0.995238	0	0.485253	0.631666	4.52966	0	1.65012	0	0	0
Tb927.9.7400	0	0	0	0	0	0	0	0	0	0	0	0	0	0.588071	0	0	0	0	0	0	0	0	0	0
Tb927.10.4125	0	2.36261	0.997652	1.79726	0.48648	0.951093	2.27564	1.60618	0.827227	0	0	1.38134	0	2.35229	0.995238	1.79558	0.485253	0.947499	2.26483	1.59714	0.82506	0	0	1.37823
Tb927.10.4120	0	0.590652	0	0	0	0	3.41346	0	0.827227	0	6.92852	0	0	0.588071	0	0	0	0	7.92691	2.39571	0.82506	0	6.87402	0
Tb927.10.4650	38.225	23.0354	37.9108	43.7334	26.2699	32.9712	139.952	114.039	9.09949	189.177	6.92852	174.049	38.1366	22.9348	37.819	43.6925	26.2037	32.8466	139.287	113.397	9.07566	188.487	6.87402	173.657
Tb927.8.3150	0	0	0	0	0	0.317031	3.41346	0	2.48168	0	0	0	0	0	0	0	0	0.315833	3.39725	0	2.47518	0	0	0
Tb927.5.3050	0	0	0	0	0	0	3.41346	0.803092	0.827227	0	0	0	0	0	0	0	0	0	3.39725	0.798569	0.82506	0	0	0
Tb927.10.9180	35.5426	33.6672	40.9037	31.1525	27.7294	41.5311	83.0609	29.7144	8.27227	75.2845	6.92852	27.6269	35.4603	33.5201	40.8047	31.1234	27.6594	41.3741	82.6664	29.547	8.2506	75.0102	6.87402	27.5646
Tb927.4.5670	0	0.590652	0	0	0	0	5.6891	1.60618	1.65445	0	0	0	0	0.588071	0	0	0	0	5.66208	1.59714	1.65012	0	0	0
Tb927.8.1945	31.5189	32.4859	30.9272	31.7516	42.8103	46.2865	60.3045	65.0504	17.3718	69.4934	62.3567	78.7366	31.446	32.3439	30.8524	31.722	42.7023	46.1116	60.0181	64.6841	17.3263	69.2402	61.8662	78.5592
Tb927.8.4460	0	0	0	0.599087	0.97296	0	4.55128	1.60618	0.827227	0	0	0	0	0	0	0.598528	0.970506	0	4.52966	1.59714	0.82506	0	0	0
Tb927.10.5830	0	0.590652	0	0	0	0.317031	1.13782	0.803092	0.827227	0	0	0	0	0.588071	0	0	0	0.315833	1.13242	0.798569	0.82506	0	0	0
Tb927.11.7690	0	0.590652	0.997652	0	0	0.634062	4.55128	0.803092	0	1.93037	0	0	0	0.588071	0.995238	0	0	0.631666	4.52966	0.798569	0	1.92334	0	0
Tb927.10.5380	0.670615	0.590652	0.997652	0	0	0.317031	1.13782	0	0	1.93037	0	1.38134	0.669063	0.588071	0.995238	0	0	0.315833	1.13242	0	0	1.92334	0	1.37823
Tb927.11.7695	0	1.1813	0	0	0.97296	0	4.55128	0.803092	0	0	0	0	0	1.17614	0	0	0.970506	0	4.52966	0.798569	0	0	0	0
Tb927.4.1740	54.9904	47.2522	43.8967	62.3051	55.4587	55.4804	611.01	364.604	194.398	801.105	304.855	432.36	54.8632	47.0457	43.7905	62.2469	55.3188	55.2708	608.107	362.55	193.889	798.185	302.457	431.386
Tb927.2.4740	0	0	0	0	0	0	0	0	0	0	0	0	0	2.35229	0	0	0	0	7.92691	2.39571	2.47518	0	0	0
Tb927.9.370	0.670615	1.1813	3.99061	0	0	0	0	0.803092	0.827227	0	13.857	0	0.669063	1.17614	3.98095	0	0	0	0	0.798569	0.82506	0	13.748	0
Tb927.7.4170	0	1.1813	1.9953	1.19817	0	0	4.55128	0	0.827227	0	0	1.38134	0	1.17614	1.99048	1.19706	0	0	4.52966	0	0.82506	0	0	1.37823
Tb927.11.8165	22.8009	27.7606	14.9648	27.558	30.6483	20.924	38.6859	18.4711	0.827227	63.7023	0	11.0507	22.7481	27.6394	14.9286	27.5323	30.5709	20.845	38.5021	18.3671	0.82506	63.4702	0	11.0259
Tb927.10.14280	40.9075	40.755	32.9225	49.7242	39.8914	35.8245	6.82692	5.62164	0	11.5822	0	6.90672	40.8128	40.5769	32.8428	49.6778	39.7907	35.6891	6.7945	5.58998	0	11.54	0	6.89116
Tb927.4.5710	0	0.590652	0.997652	0	0	0	2.27564	0	0	0	0	0	0	0.588071	0.995238	0	0	0	2.26483	0	0	0	0	0
Tb927.11.8370	0.670615	0	0	0	0	0	4.55128	0.803092	0.827227	0	0	0	0.669063	0	0	0	0	0	4.52966	0.798569	0.82506	0	0	0
Tb927.7.6440	0	1.1813	0	0	0	0	1.13782	0.803092	0.827227	0	0	0	0	1.17614	0	0	0	0	1.13242	0.798569	0.82506	0	0	0
Tb927.7.6110	1.34123	1.1813	0	0	1.45944	0.634062	6.82692	1.60618	0	1.93037	0	1.38134	8.02876	4.70457	6.96666	2.99264	4.85253	3.47416	11.3242	3.99284	10.7258	3.84668	34.3701	6.89116
Tb927.9.12670	32.1895	38.3924	34.9178	27.558	31.6212	28.2158	21.6186	28.9113	0	57.9112	0	48.347	32.115	38.2246	34.8333	27.5323	31.5414	28.1091	21.5159	28.7485	0	57.7001	0	48.2381
Tb927.9.16950	0	0	0	0	0	0	1.13782	0	0	0	0	0	0	1.17614	0	0	0	0	2.26483	0	1.65012	0	0	0
Tb927.8.130	0	0	0	0	0	0	2.27564	0	0	0	0	0	0	0	0	0	0	0	2.26483	0	0	0	0	0
Tb927.9.15905	0	1.1813	0	0	0	0	3.41346	0	0.827227	1.93037	0	0	3.34531	2.94036	0	1.19706	2.91152	3.15833	6.7945	0	3.30024	3.84668	13.748	2.75646
Tb927.11.9200	0	0	0	0	0.97296	0	5.6891	0	0	0	0	0	0	0	0	0	0.970506	0	5.66208	0	0	0	0	0
Tb927.11.17570	0	0	0	0	0	0	0	0	0	0	0	0	0	0	0	0	0	0	0	0	0	0	0	0
Tb927.9.15270	39.5663	41.9363	37.9108	43.1343	38.9184	37.0926	93.3013	30.5175	1.65445	83.006	6.92852	45.5843	39.4747	41.7531	37.819	43.094	38.8202	36.9525	92.8581	30.3456	1.65012	82.7035	6.87402	45.4816
Tb927.5.1730	3.35307	3.54391	2.99296	5.99087	2.91888	10.462	55.7532	3.21237	0	77.2149	0	1.38134	3.34531	3.52843	2.98571	5.98528	2.91152	10.4225	55.4884	3.19427	0	76.9335	0	1.37823
Tb927.10.2430	0	0	0.997652	0	0	0.317031	4.55128	0.803092	0	0	0	0	0	0	0.995238	0	0	0.315833	4.52966	0.798569	0	0	0	0
Tb927.11.9750	0.670615	1.1813	0	0	0	0	2.27564	0.803092	0	1.93037	0	0	0.669063	1.17614	0	0	0	0	2.26483	0.798569	0	1.92334	0	0
Tb927.5.1880	297.082	262.249	267.371	279.175	233.024	248.552	91.0256	167.043	275.467	104.24	200.927	167.143	296.395	261.104	266.724	278.914	232.436	247.613	90.5933	166.102	274.745	103.86	199.347	166.766
Tb927.11.880	17.436	18.9009	10.9742	22.7653	23.8375	15.5345	11.3782	0	0	3.86075	0	0	17.3956	18.8183	10.9476	22.7441	23.7774	15.4758	11.3242	0	0	3.84668	0	0
Tb927.10.14730	0	0.590652	0	0	0.48648	0.317031	1.13782	0	0	0	0	0	391.402	377.542	362.267	403.408	391.599	387.843	362.373	355.363	43.7282	369.281	34.3701	434.143
Tb927.9.18080	0.670615	0.590652	0	0	0	0	3.41346	0	0	0	0	0	0.669063	0.588071	0	0	0	0	3.39725	0	0	0	0	0
Tb927.3.4200	56.3316	40.1643	45.892	37.1434	41.3508	56.1145	77.3718	74.6875	60.3876	86.8668	34.6426	58.0164	56.2013	39.9889	45.7809	37.1087	41.2465	55.9024	77.0043	74.2669	60.2294	86.5502	34.3701	57.8857
Tb927.3.4750	0	0	0	0	0	0	0	0	0	0	0	0	8.69782	17.6421	8.95714	14.9632	11.1608	12.9492	3.39725	1.59714	2.47518	1.92334	0	0
Tb927.6.3150	0.670615	0	0.997652	0	0	0	3.41346	0.803092	1.65445	0	0	0	0.669063	0	0.995238	0	0	0	3.39725	0.798569	1.65012	0	0	0
Tb927.4.1900	0	0	0	0	0	0	0	0.803092	0	0	6.92852	0	0	0	0	0	0	0	0	0.798569	0	0	6.87402	0
Tb927.11.7030	0	0	0	0.599087	0.48648	0.634062	2.27564	0.803092	0.827227	3.86075	0	0	0	0	0	0.598528	0.485253	0.631666	2.26483	0.798569	0.82506	3.84668	0	0
Tb927.5.4960	0	0	0	0	0	0	1.13782	0	1.65445	1.93037	0	0	0	0	0	0	0	0	1.13242	0	1.65012	1.92334	0	0
Tb927.10.1860	4.02369	7.08782	4.98826	4.19361	5.83776	4.75546	5.6891	0	1.65445	0	0	0	4.01438	7.05686	4.97619	4.18969	5.82304	4.73749	5.66208	0	1.65012	0	0	0
Tb927.9.950	0	0	0	0	0	0.317031	3.41346	0	0.827227	0	0	0	0	0	0	0	0	0.315833	3.39725	0	0.82506	0	0	0
Tb927.11.13006	0	1.1813	0	0	0	0	2.27564	0.803092	1.65445	1.93037	0	0	0	1.76421	0.995238	0	0	0	15.8538	0.798569	1.65012	5.77001	6.87402	0
Tb927.5.4490	20.7891	32.4859	29.9296	22.1662	35.0266	21.8751	27.3077	17.668	0	30.886	0	19.3388	20.741	32.3439	29.8571	22.1455	34.9382	21.7925	27.178	17.5685	0	30.7734	0	19.2952
Tb927.10.13880	0	1.1813	0.997652	0	0	0	4.55128	0	1.65445	0	0	0	0	1.17614	0.995238	0	0	0	4.52966	0	1.65012	0	0	0
Tb927.8.2200	0	0	0	0	0.48648	0	2.27564	0	0.827227	1.93037	0	0	0	0	0	0	0.485253	0	2.26483	0	0.82506	1.92334	0	0
Tb927.11.7850	24.8127	14.1756	18.9554	15.5763	17.9998	22.5092	22.7564	53.004	0	15.443	0	41.4403	24.7553	14.1137	18.9095	15.5617	17.9544	22.4241	22.6483	52.7055	0	15.3867	0	41.3469
Tb927.8.4000	20.7891	21.2635	11.9718	20.968	17.9998	12.9983	7.96474	15.2587	3.30891	0	6.92852	8.28806	20.741	21.1706	11.9429	20.9485	17.9544	12.9492	7.92691	15.1728	3.30024	0	6.87402	8.26939
Tb927.4.4100	0	0	0	0	0	0	4.55128	1.60618	0	0	0	1.38134	0	0	0	0	0	0	4.52966	1.59714	0	0	0	1.37823
Tb927.9.1420	7.37676	4.72522	5.98591	5.99087	8.27016	5.70656	10.2404	0.803092	0	0	0	0	7.35969	4.70457	5.97143	5.98528	8.2493	5.68499	10.1917	0.798569	0	0	0	0
Tb927.11.17710	0	0	0	0	0	0	3.41346	0	0	0	0	0	0	0	0	0	0	0	3.39725	0	0	0	0	0
Tb927.11.10000	54.9904	50.2054	48.885	72.4895	50.1075	56.4315	9.10256	73.8844	28.9529	7.72149	13.857	73.2112	54.8632	49.9861	48.7667	72.4219	49.9811	56.2183	9.05933	73.4683	28.8771	7.69335	13.748	73.0463
Tb927.5.1080	0.670615	1.77196	0.997652	0	0	0	6.82692	3.21237	0	0	0	1.38134	0.669063	1.76421	0.995238	0	0	0	6.7945	3.19427	0	0	0	1.37823
Tb927.10.2380	14.7535	7.08782	7.98122	6.58996	8.75664	10.145	15.9295	4.81855	0	3.86075	0	15.1948	14.7194	7.05686	7.9619	6.58381	8.73455	10.1067	15.8538	4.79141	0	3.84668	0	15.1605
Tb927.11.15320	0.670615	1.1813	1.9953	1.79726	0	1.26812	6.82692	0.803092	0.827227	0	0	0	0.669063	1.17614	1.99048	1.79558	0	1.26333	6.7945	0.798569	0.82506	0	0	0
Tb927.9.460	0	0	0	0	0	0	0	0	0	0	0	0	0	0	0	0	0	0	0	0	0	0	0	0
Tb927.10.3310	0	0.590652	0	0	0.48648	1.58515	4.55128	1.60618	3.30891	3.86075	0	0	0	0.588071	0	0	0.485253	1.57916	4.52966	1.59714	3.30024	3.84668	0	0
Tb927.11.10920	0	0	0	0	0	0	0	0	0.827227	0	0	0	0	0	0	0	0	0	0	0	0.82506	0	0	0
Tb927.11.15030	76.4501	59.0652	52.8756	57.5124	57.8911	50.4079	65.9936	37.7453	57.0787	67.563	20.7856	45.5843	76.2732	58.8071	52.7476	57.4587	57.7451	50.2174	65.6801	37.5327	56.9291	67.3168	20.6221	45.4816
Tb927.11.8430	0.670615	0.590652	0	0	0.48648	4.43843	1.13782	1.60618	0.827227	7.72149	6.92852	0	0.669063	0.588071	0	0	0.485253	4.42166	1.13242	1.59714	0.82506	7.69335	6.87402	0
Tb927.1.4970	0.670615	3.54391	1.9953	0	0	0.634062	2.27564	0	0	0	0	0	0.669063	3.52843	1.99048	0	0	0.631666	2.26483	0	0	0	0	0
Tb927.9.6230	210.573	204.956	180.575	241.432	179.511	182.927	169.535	122.07	167.1	187.246	187.07	88.406	235.51	229.348	200.043	255.571	199.924	197.396	182.319	127.771	181.513	200.027	219.969	93.7197
Tb927.9.11370	32.8601	33.0765	41.9014	43.7334	38.9184	40.58	188.878	104.402	18.199	233.575	27.7141	114.651	32.7841	32.932	41.8	43.6925	38.8202	40.4266	187.981	103.814	18.1513	232.724	27.4961	114.393
Tb927.8.790	0.670615	0	0.997652	0.599087	0	0	4.55128	0	1.65445	0	0	0	0.669063	0	0.995238	0.598528	0	0	4.52966	0	1.65012	0	0	0
Tb927.7.2720	0	0.590652	0.997652	0	0	0	2.27564	0	0	0	0	0	0	0.588071	0.995238	0	0	0	2.26483	0	0	0	0	0
Tb927.10.13770	511.008	489.651	520.775	524.201	572.101	519.297	476.747	428.851	564.169	499.967	512.71	389.539	509.826	487.511	519.514	523.712	570.657	517.334	474.482	426.436	562.691	498.145	508.677	388.661
Tb927.4.4040	113.334	113.405	113.732	106.038	108.972	106.522	94.4391	88.3401	248.995	90.7275	138.57	51.1097	113.072	112.91	113.457	105.939	108.697	106.12	93.9905	87.8426	248.343	90.3969	137.48	50.9946
Tb927.10.15170	0	0	0	0	0	0	2.27564	0	1.65445	0	0	0	0	0	0	0	0	0	2.26483	0	1.65012	0	0	0
Tb927.7.180	0	0	1.9953	0	0	0.317031	6.82692	0.803092	0	0	0	0	0	0	1.99048	0	0	0.315833	6.7945	0.798569	0	0	0	0
Tb927.10.10280	0	0	0.997652	0	0	0	2.27564	0.803092	0	0	0	0	0	0	0.995238	0	0	0	2.26483	0.798569	0	0	0	0
Tb927.9.9960	158.265	158.885	159.624	187.514	152.268	179.122	71.6827	133.313	0	57.9112	6.92852	103.601	157.899	158.191	159.238	187.339	151.884	178.446	71.3422	132.562	0	57.7001	6.87402	103.367
Tb927.3.3460	5.36492	11.813	9.97652	13.779	11.6755	7.60874	6.82692	0	1.65445	0	6.92852	0	5.3525	11.7614	9.95238	13.7661	11.6461	7.57999	6.7945	0	1.65012	0	6.87402	0
Tb927.10.12820	0.670615	1.1813	0	0	0	0	3.41346	0.803092	0	0	0	0	0.669063	1.17614	0	0	0	0	3.39725	0.798569	0	0	0	0
Tb927.10.3380	0.670615	0	0	0	0	0	1.13782	0.803092	0	0	6.92852	0	1.33813	0	0	0	0	0	5.66208	2.39571	0.82506	0	6.87402	0
Tb927.7.400	0	0	0	0	0	0	0	0	0	0	0	0	0	0.588071	0.995238	0	0	0	5.66208	0.798569	0	3.84668	0	1.37823
Tb927.5.2280	0	0.590652	0	0	0	0	7.96474	0	0	0	6.92852	0	0	0.588071	0	0	0	0	7.92691	0	0	0	6.87402	0
Tb927.7.5970	0	1.1813	0	0	0	0.951093	3.41346	2.40927	0	0	0	0	0.669063	2.94036	0.995238	0	1.45576	1.57916	11.3242	7.18712	0.82506	1.92334	34.3701	1.37823
Tb927.5.990	0	0	0	0	0	0	4.55128	0	4.13613	0	0	0	0	0	0	0	0	0	4.52966	0	4.1253	0	0	0
Tb927.11.13470	2.68246	5.31587	0.997652	1.79726	1.45944	1.26812	3.41346	0.803092	0.827227	1.93037	0	0	2.67625	5.29264	0.995238	1.79558	1.45576	1.26333	3.39725	0.798569	0.82506	1.92334	0	0
Tb927.3.5400	177.713	230.354	214.495	237.838	227.186	222.239	2.27564	140.541	1.65445	1.93037	0	157.473	177.302	229.348	213.976	237.616	226.613	221.399	2.26483	139.75	1.65012	1.92334	0	157.118
Tb927.9.6580	0	0.590652	0	0	0	0	2.27564	0	0	0	0	0	0	0.588071	0	0	0	0	2.26483	0	0	0	0	0
Tb927.8.860	0	0	0.997652	0	0	0	4.55128	0	0	0	0	0	0	0	0.995238	0	0	0	4.52966	0	0	0	0	0
Tb927.3.5150	0	0	0	0	0	0	2.27564	0	0.827227	0	6.92852	0	0	0	0	0	0	0	2.26483	0	0.82506	0	6.87402	0
Tb927.7.4510	1.34123	0	0	0	0.48648	0	3.41346	0	0.827227	0	0	0	1.33813	0	0	0	0.485253	0	3.39725	0	0.82506	0	0	0
Tb927.3.1310	15.4241	12.4037	16.9601	15.5763	13.135	14.5834	4.55128	3.21237	0.827227	0	0	4.14403	15.3884	12.3495	16.919	15.5617	13.1018	14.5283	4.52966	3.19427	0.82506	0	0	4.13469
Tb927.10.13540	0	0.590652	0.997652	0	0	0	2.27564	1.60618	0	0	0	0	0	0.588071	0.995238	0	0	0	2.26483	1.59714	0	0	0	0
Tb927.11.5690	1.34123	2.36261	0.997652	0	0	0	1.13782	0	0	0	0	0	1.33813	2.35229	0.995238	0	0	0	1.13242	0	0	0	0	0
Tb927.7.3660	19.4478	16.5383	19.953	22.1662	17.5133	19.3389	63.7179	52.201	0	75.2845	0	34.5336	19.4028	16.466	19.9048	22.1455	17.4691	19.2658	63.4153	51.907	0	75.0102	0	34.4558
Tb927.5.5610	0	0	0	0	0	0	0	0	0	0	0	0	0	0	0	0	0	0	1.13242	0	0	0	0	0
Tb927.3.2750	0	0	0	0	0	0	2.27564	0.803092	1.65445	0	0	0	0	0	0	0	0	0	2.26483	0.798569	1.65012	0	0	0
Tb927.2.2160	82.4856	90.9604	69.8357	67.6968	76.3774	70.0638	37.5481	113.236	71.1415	36.6771	55.4282	139.516	82.2947	90.563	69.6666	67.6336	76.1847	69.7991	37.3697	112.598	70.9552	36.5434	54.9922	139.201
Tb927.3.3800	0	0	0.997652	0	0.48648	0	0	0	0	0	0	0	0	0	0.995238	0	0.485253	0	0	0	0	0	0	0
Tb927.6.2600	73.7676	86.8258	59.8591	70.0932	74.4315	68.4787	9.10256	58.6257	56.2514	0	48.4996	62.1604	73.5969	86.4465	59.7143	70.0278	74.2437	68.2199	9.05933	58.2955	56.1041	0	48.1181	62.0204
Tb927.6.2350	0	0	0	0	0	0	0	0	0	0	0	0	1.33813	4.1165	0.995238	0.598528	0	0	10.1917	0.798569	2.47518	0	6.87402	0
Tb927.11.5720	0.670615	0	0	0	0.48648	0	7.96474	0.803092	0	0	0	0	0.669063	0	0	0	0.485253	0	7.92691	0.798569	0	0	0	0
Tb927.7.7230	5.36492	2.95326	2.99296	3.59452	3.89184	5.70656	4.55128	3.21237	1.65445	9.65186	0	1.38134	5.3525	2.94036	2.98571	3.59117	3.88202	5.68499	4.52966	3.19427	1.65012	9.61669	0	1.37823
Tb927.11.6780	2.01184	0.590652	0	0	0.48648	0.317031	2.27564	0	0.827227	0	6.92852	0	2.00719	0.588071	0	0	0.485253	0.315833	2.26483	0	0.82506	0	6.87402	0
Tb927.11.9570	219.291	240.986	229.46	242.63	265.618	237.773	61.4423	229.684	19.8534	79.1453	13.857	207.201	218.784	239.933	228.905	242.404	264.948	236.875	61.1505	228.391	19.8014	78.8569	13.748	206.735
Tb927.11.11520	1.34123	2.36261	2.99296	0.599087	0.48648	0	9.10256	1.60618	0.827227	1.93037	0	1.38134	1.33813	2.35229	2.98571	0.598528	0.485253	0	9.05933	1.59714	0.82506	1.92334	0	1.37823
Tb927.8.1780	40.9075	31.8952	44.8944	29.3553	29.6753	35.5075	6.82692	0	4.13613	1.93037	0	0	40.8128	31.7559	44.7857	29.3279	29.6004	35.3733	6.7945	0	4.1253	1.92334	0	0
Tb927.6.1550	16.7654	14.1756	19.953	23.9635	16.5403	18.7048	2.27564	0.803092	0	1.93037	0	0	16.7266	14.1137	19.9048	23.9411	16.4986	18.6341	2.26483	0.798569	0	1.92334	0	0
Tb927.9.10350	0	0.590652	0.997652	0	0.97296	0	9.10256	0	0.827227	0	0	2.76269	0	0.588071	0.995238	0	0.970506	0	9.05933	0	0.82506	0	0	2.75646
Tb927.9.7180	0.670615	0	0	0	0.48648	0	3.41346	0	0	3.86075	0	0	0.669063	0	0	0	0.485253	0	3.39725	0	0	3.84668	0	0
Tb927.10.3160	201.184	223.266	198.533	202.491	208.214	226.677	211.635	291.522	333.372	221.993	339.497	243.116	200.719	222.291	198.052	202.302	207.688	225.821	210.629	289.88	332.499	221.184	336.827	242.569
Tb927.5.2060	28.1658	30.7139	34.9178	35.3461	37.9455	27.5817	51.2019	15.2587	0.827227	30.886	6.92852	11.0507	28.1006	30.5797	34.8333	35.3131	37.8497	27.4775	50.9587	15.1728	0.82506	30.7734	6.87402	11.0259
Tb927.8.5490	0	1.1813	0.997652	0	0	0.317031	0	1.60618	0	1.93037	0	1.38134	0	1.17614	0.995238	0	0	0.315833	0	1.59714	0	1.92334	0	1.37823
Tb927.8.3420	127.417	137.031	158.627	139.587	161.511	131.251	168.397	83.5215	64.5237	239.366	48.4996	69.0672	127.122	136.433	158.243	139.457	161.104	130.755	167.598	83.0511	64.3547	238.494	48.1181	68.9116
Tb927.11.5470	0.670615	1.1813	0	1.79726	0.97296	1.90219	6.82692	4.81855	1.65445	0	20.7856	2.76269	0.669063	1.17614	0	1.79558	0.970506	1.895	6.7945	4.79141	1.65012	0	20.6221	2.75646
Tb927.9.15420	80.4737	69.6969	96.7723	92.8585	71.9991	86.8665	40.9615	4.81855	8.27227	13.5126	20.7856	1.38134	80.2876	69.3924	96.5381	92.7718	71.8174	86.5382	40.767	4.79141	8.2506	13.4634	20.6221	1.37823
Tb927.11.12870	0.670615	1.1813	1.9953	0	0	0.317031	11.3782	0	0.827227	0	13.857	0	0.669063	1.17614	1.99048	0	0	0.315833	11.3242	0	0.82506	0	13.748	0
Tb927.9.2910	7.37676	8.85978	7.98122	10.7836	6.81072	6.02359	3.41346	4.81855	1.65445	1.93037	0	4.14403	7.35969	8.82107	7.9619	10.7735	6.79354	6.00083	3.39725	4.79141	1.65012	1.92334	0	4.13469
Tb927.8.3630	0	0	0	0	0	0	0	0	0	0	0	0	0	0	0	0	0.485253	0	7.92691	0	0	0	0	0
Tb927.11.4780	14.7535	5.31587	11.9718	13.1799	6.32424	7.60874	4.55128	14.4556	0	1.93037	0	23.4828	14.7194	5.29264	11.9429	13.1676	6.30829	7.57999	4.52966	14.3742	0	1.92334	0	23.4299
Tb927.10.7840	10.7298	10.6317	9.97652	11.9817	5.35128	7.92577	4.55128	0	0	1.93037	0	0	10.705	10.5853	9.95238	11.9706	5.33778	7.89582	4.52966	0	0	1.92334	0	0
Tb927.4.3900	0	0	0	0	0	0	2.27564	0	0.827227	0	0	1.38134	0	0	0	0	0	0	2.26483	0	0.82506	0	0	1.37823
Tb927.11.2800	0	0.590652	0	0	0	0	2.27564	0	0	0	0	0	0	0.588071	0	0	0	0	2.26483	0	0	0	0	0
Tb927.11.6870	232.033	213.225	219.484	200.095	247.132	206.387	230.978	590.272	535.216	264.461	581.996	600.884	231.496	212.294	218.952	199.908	246.509	205.607	229.88	586.948	533.814	263.497	577.418	599.531
Tb927.10.16070	439.253	428.223	495.833	424.753	453.4	433.381	277.628	411.986	215.906	314.651	436.497	331.522	438.236	426.352	494.633	424.356	452.256	431.744	276.31	409.666	215.341	313.504	433.063	330.776
Tb927.3.970	10.7298	14.7663	15.9624	5.39178	11.189	15.5345	10.2404	7.22782	1.65445	17.3734	0	4.14403	10.705	14.7018	15.9238	5.38675	11.1608	15.4758	10.1917	7.18712	1.65012	17.31	0	4.13469
Tb927.8.1160	0	0	0	0	0	0	0	0	0	0	0	0	0	0.588071	0	0	0	0	3.39725	0	0.82506	1.92334	6.87402	0
Tb927.10.15350	0	0.590652	0	0	0	0	1.13782	0	0	0	0	0	0	0.588071	0	0	0	0	1.13242	0	0	0	0	0
Tb927.11.14120	81.1444	77.3754	77.8169	64.1023	58.3776	79.2577	64.8558	73.8844	63.6965	50.1897	96.9993	70.4485	80.9566	77.0374	77.6285	64.0425	58.2304	78.9582	64.5477	73.4683	63.5296	50.0068	96.2363	70.2898
Tb927.8.8170	0	1.77196	0.997652	0	0	0	2.27564	0.803092	0	0	6.92852	0	0	1.76421	0.995238	0	0	0	2.26483	0.798569	0	0	6.87402	0
Tb927.4.2500	0	0	0	0	0	0	2.27564	0	0	1.93037	0	0	0	0	0	0	0	0	2.26483	0	0	1.92334	0	0
Tb927.10.3290	28.8364	34.2578	28.9319	38.9407	35.9995	44.0673	12.516	4.01546	19.8534	7.72149	138.57	5.52537	28.7697	34.1081	28.8619	38.9043	35.9087	43.9008	12.4566	3.99284	19.8014	7.69335	137.48	5.51293
Tb927.5.2390	0	0	0	0	0	0	5.6891	0	0.827227	1.93037	6.92852	0	0	0	0	0	0	0	5.66208	0	0.82506	1.92334	6.87402	0
Tb927.10.14500	0	0	0.997652	0	0	0	3.41346	2.40927	0	0	0	0	0	0	0.995238	0	0	0	3.39725	2.39571	0	0	0	0
Tb927.4.5080	47.6136	24.8074	33.9202	34.148	44.7562	30.435	12.516	16.8649	0	27.0252	0	9.6694	47.5035	24.699	33.8381	34.1161	44.6433	30.32	12.4566	16.7699	0	26.9267	0	9.64762
Tb927.5.293b	6.70615	11.2224	10.9742	0.599087	6.81072	3.17031	85.3365	10.4402	1.65445	71.4238	0	1.38134	6.69063	11.1734	10.9476	0.598528	6.79354	3.15833	84.9312	10.3814	1.65012	71.1635	0	1.37823
Tb927.6.5380	0	0	0	0	0	0	1.13782	0	0	0	0	0	0	0	0	0	0	0	1.13242	0	0	0	0	0
Tb927.4.1970	0	0.590652	0	0	0.48648	0	4.55128	0.803092	1.65445	0	0	1.38134	0	0.588071	0	0	0.485253	0	4.52966	0.798569	1.65012	0	0	1.37823
Tb927.6.1800	3.35307	2.36261	2.99296	1.19817	3.40536	5.07249	5.6891	1.60618	0.827227	0	13.857	0	3.34531	2.35229	2.98571	1.19706	3.39677	5.05333	5.66208	1.59714	0.82506	0	13.748	0
Tb927.7.4760	113.334	117.54	125.704	152.767	99.7284	108.742	70.5449	69.869	131.529	55.9808	55.4282	49.7284	113.072	117.026	125.4	152.625	99.4769	108.331	70.2098	69.4755	131.185	55.7768	54.9922	49.6163
Tb927.7.6940	0	0.590652	0	0	0.48648	0	1.13782	0.803092	0	0	0	0	0	0.588071	0	0	0.485253	0	1.13242	0.798569	0	0	0	0
Tb927.9.13990	31.5189	33.6672	46.8897	33.5489	29.1888	41.5311	4.55128	0	0.827227	0	0	1.38134	31.446	33.5201	46.7762	33.5176	29.1152	41.3741	4.52966	0	0.82506	0	0	1.37823
Tb927.9.17360	0	0	0.997652	0	0	0	5.6891	0	0	1.93037	0	0	0	0	0.995238	0	0	0	5.66208	0	0	1.92334	0	0
Tb927.5.3620	98.5803	85.6445	113.732	98.8494	95.3501	112.546	4.55128	42.5639	114.157	19.3037	103.928	45.5843	98.3522	85.2704	113.457	98.7571	95.1096	112.121	4.52966	42.3241	113.858	19.2334	103.11	45.4816
Tb927.11.4250	22.8009	17.7196	26.9366	10.7836	18.9727	21.8751	5.6891	0	0.827227	0	0	0	22.7481	17.6421	26.8714	10.7735	18.9249	21.7925	5.66208	0	0.82506	0	0	0
Tb927.3.350	0	0	0	0	0	0	0	0	0	0	0	0	0	0	0	0	0	0	0	0	0	0	0	0
Tb927.9.16540	0	0	0	0	0	0	0	0	0.827227	0	0	0	0.669063	0	0	0	0.485253	0	2.26483	0	0.82506	0	0	0
Tb927.9.16010	0	0	0	0	0	0	2.27564	0	0	0	0	0	0	0	0	0	0	0	2.26483	0	0	0	0	0
Tb927.10.1290	78.4619	79.1474	82.8051	88.6649	88.5394	72.6001	45.5128	28.9113	129.875	21.2341	117.785	16.5761	78.2804	78.8016	82.6047	88.5821	88.316	72.3258	45.2966	28.7485	129.534	21.1567	116.858	16.5388
Tb927.5.4390	184.419	174.242	153.638	175.533	179.511	155.345	53.4776	51.3979	258.922	32.8163	166.284	103.601	183.992	173.481	153.267	175.369	179.058	154.758	53.2236	51.1084	258.244	32.6968	164.976	103.367
Tb927.6.5120	0	0.590652	0	0	0	0	7.96474	0	0.827227	1.93037	6.92852	0	0	1.76421	0.995238	0	0	0	14.7214	0.798569	2.47518	1.92334	6.87402	0
Tb927.6.5650	0	0	0	0	0	0	0	0	0	0	0	0	0	0	0	0	0	0	0	0	0	0	0	0
Tb927.2.6210	0	0	0	0	0	0	0	0	0	0	0	0	0	0	0	0	0.485253	0.315833	2.26483	0.798569	0	0	0	0
Tb927.11.8040	26.8246	12.9943	13.9671	14.9772	17.0268	26.9476	28.4455	19.2742	166.273	21.2341	187.07	16.5761	26.7625	12.9376	13.9333	14.9632	16.9839	26.8458	28.3104	19.1656	165.837	21.1567	185.599	16.5388
Tb927.11.1570	0	1.1813	0	0	0	0	4.55128	0.803092	0.827227	1.93037	0	1.38134	0	1.17614	0	0	0	0	4.52966	0.798569	0.82506	1.92334	0	1.37823
Tb927.5.2930	0	0.590652	0.997652	0	0	0	5.6891	0	0	1.93037	0	0	0	0.588071	0.995238	0	0	0	5.66208	0	0	1.92334	0	0
Tb927.8.7640	0	0	0	0	0	0	0	0	0	0	0	0	0	0	0	0	0	0	0	0	0	0	0	0
Tb927.10.8110	6.03553	10.6317	4.98826	7.18904	4.8648	4.43843	1.13782	0.803092	0	0	0	2.76269	6.02157	10.5853	4.97619	7.18233	4.85253	4.42166	1.13242	0.798569	0	0	0	2.75646
Tb927.6.4830	0	0.590652	0	0	0.97296	0.317031	2.27564	0	0.827227	0	0	0	0	0.588071	0	0	0.970506	0.315833	2.26483	0	0.82506	0	0	0
Tb927.6.4380	10.7298	10.0411	6.98357	11.9817	15.0809	19.6559	81.9231	48.1855	97.6128	92.6579	124.713	41.4403	10.705	9.99721	6.96666	11.9706	15.0428	19.5816	81.534	47.9141	97.3571	92.3202	123.732	41.3469
Tb927.10.8115	238.739	226.81	225.469	274.981	255.402	241.578	124.022	155.8	76.9321	108.101	83.1422	157.473	238.186	225.819	224.924	274.724	254.758	240.665	123.433	154.922	76.7306	107.707	82.4882	157.118
Tb927.11.15520	24.8127	21.2635	18.9554	26.3598	27.2429	28.8498	47.7885	2.40927	129.875	32.8163	117.785	9.6694	24.7553	21.1706	18.9095	26.3352	27.1742	28.7408	47.5615	2.39571	129.534	32.6968	116.858	9.64762
Tb927.10.4460	0.670615	0	0.997652	0.599087	0.48648	0.317031	2.27564	0.803092	0	1.93037	0	0	0.669063	0	0.995238	0.598528	0.485253	0.315833	2.26483	0.798569	0	1.92334	0	0
Tb927.11.10730	0.670615	0	0	0	0	0.317031	5.6891	0.803092	0.827227	1.93037	0	0	0.669063	0	0	0	0	0.315833	5.66208	0.798569	0.82506	1.92334	0	0
Tb927.11.4430	0.670615	1.1813	0	1.19817	0.97296	0.317031	7.96474	3.21237	0.827227	0	6.92852	0	0.669063	1.17614	0	1.19706	0.970506	0.315833	7.92691	3.19427	0.82506	0	6.87402	0
Tb927.1.4740	0	0	0	0.599087	0.48648	0	0	1.60618	0.827227	0	6.92852	0	0	0	0	0.598528	0.485253	0	0	1.59714	0.82506	0	6.87402	0
Tb927.11.18120	0	0.590652	0	0	0	0	0	0	0	0	0	0	0	0.588071	0	0	0	0	0	0	0	0	0	0
Tb927.5.4575	17.436	23.6261	23.9437	19.1708	19.4592	23.1433	4.55128	31.3206	1.65445	0	0	17.9575	17.3956	23.5229	23.8857	19.1529	19.4101	23.0558	4.52966	31.1442	1.65012	0	0	17.917
Tb927.10.1470	0	0	0	0	0	0	1.13782	0.803092	0	0	0	0	37.4675	45.8696	35.8286	49.0793	42.217	49.5858	6.7945	1.59714	1.65012	0	0	1.37823
Tb927.5.4570	0.670615	1.1813	0.997652	0.599087	0	0	2.27564	0	0	1.93037	0	0	0.669063	2.35229	0.995238	0.598528	0	0.631666	2.26483	0	0.82506	1.92334	0	0
Tb927.11.7200	100.592	83.8726	105.751	97.6512	122.107	120.155	73.9583	53.8071	25.644	54.0504	34.6426	78.7366	100.359	83.5061	105.495	97.56	121.798	119.701	73.607	53.5041	25.5769	53.8535	34.3701	78.5592
Tb927.11.13270	0	0	0	0	1.94592	0.951093	5.6891	0.803092	0.827227	0	0	1.38134	0	0	0	0	1.94101	0.947499	5.66208	0.798569	0.82506	0	0	1.37823
Tb927.8.2920	0	0	0	0	0	0	0	0	0	0	0	0	56.2013	52.3384	28.8619	48.4808	47.5548	44.8483	107.58	17.5685	44.5532	126.94	48.1181	35.834
Tb927.10.10515	0	0	0	0	0	0	0	0	0	0	0	0	0	0	0	0	0	0	0	0	0	0	0	0
Tb927.10.10510	0	0	0	0	0	0	0	0	0	0	0	0	0	0	0	0	0	0	0	0	0	0	0	0
Tb927.1.3910	1.34123	1.1813	0	0	0.48648	0	4.55128	0.803092	0.827227	0	0	0	1.33813	1.17614	0	0	0.485253	0	4.52966	0.798569	0.82506	0	0	0
Tb927.7.6750	3.35307	2.95326	7.98122	8.98631	5.83776	6.65765	2.27564	0	0.827227	0	0	0	3.34531	2.94036	7.9619	8.97792	5.82304	6.63249	2.26483	0	0.82506	0	0	0
Tb927.9.17940	140.158	129.943	121.714	144.38	138.647	148.053	73.9583	157.406	98.44	77.2149	145.499	185.1	139.834	129.376	121.419	144.245	138.297	147.494	73.607	156.519	98.1822	76.9335	144.354	184.683
Tb927.10.12320	36.8838	38.3924	50.8803	38.3416	26.7564	49.1398	6.82692	16.0618	44.6702	0	13.857	13.8134	36.7985	38.2246	50.7571	38.3058	26.6889	48.9541	6.7945	15.9714	44.5532	0	13.748	13.7823
Tb927.10.760	73.097	61.4278	65.8451	76.6831	62.7559	71.332	29.5833	134.919	21.5079	42.4682	27.7141	138.134	72.9279	61.1594	65.6857	76.6116	62.5976	71.0624	29.4428	134.16	21.4516	42.3134	27.4961	137.823
Tb927.7.5490	367.497	344.35	314.26	367.839	396.481	380.437	786.234	805.501	630.347	704.586	561.21	964.178	366.646	342.846	313.5	367.496	395.481	379	782.499	800.964	628.696	702.018	556.796	962.005
Tb927.6.3430	0	0.590652	0	0	0	0	1.13782	0.803092	0.827227	0	0	0	0	0.588071	0	0	0	0	1.13242	0.798569	0.82506	0	0	0
Tb927.1.2350	0	0	0	0	0	0	0	0	0	0	0	0	10.0359	12.9376	6.96666	5.98528	4.85253	3.47416	48.6939	13.5757	9.07566	17.31	13.748	5.51293
Tb927.10.13960	0	0.590652	0.997652	0	0	0	2.27564	0.803092	0	0	0	0	0	0.588071	0.995238	0	0	0	2.26483	0.798569	0	0	0	0
Tb927.7.2110	122.722	106.908	101.761	141.385	121.62	128.08	277.628	65.8535	349.09	241.297	318.712	64.9231	122.439	106.441	101.514	141.253	121.313	127.597	276.31	65.4826	348.175	240.417	316.205	64.7769
Tb927.9.15590	0	0	0	0	0	0	1.13782	0	0	0	6.92852	0	0	0	0	0	0	0.631666	2.26483	0	0	0	6.87402	0
Tb927.8.7255	71.7558	64.9717	56.8662	88.6649	57.8911	51.676	10.2404	61.8381	21.5079	1.93037	41.5711	33.1522	71.5897	64.6879	56.7286	88.5821	57.7451	51.4808	10.1917	61.4898	21.4516	1.92334	41.2441	33.0776
Tb927.5.5370	0	0	0	0	0	0	0	0	0	0	0	0	0	0	0	0	0	0	0	0	0	0	0	0
Tb927.8.7250	0	0.590652	0	0	0	0	2.27564	0	0	0	0	0	69.5825	77.6254	77.6285	67.0351	77.6405	93.8024	36.2373	70.274	135.31	65.3935	219.969	97.8544
Tb927.11.9680	0	0	0	0	0	0.317031	1.13782	0.803092	0.827227	0	13.857	0	0	0	0	0	0	0.315833	1.13242	0.798569	0.82506	0	13.748	0
Tb927.2.1180	0	1.1813	0	0	0.48648	0	2.27564	0	2.48168	0	0	0	0.669063	5.88071	1.99048	0.598528	0.485253	0	12.4566	0	4.1253	0	6.87402	1.37823
Tb927.6.4520	24.8127	24.2167	39.9061	18.5717	19.9457	25.0454	6.82692	0.803092	0	0	0	0	24.7553	24.1109	39.8095	18.5544	19.8954	24.9508	6.7945	0.798569	0	0	0	0
Tb927.11.16680	0	0	0	0	0	0	1.13782	0	0	1.93037	0	0	0	0	0	0	0	0	1.13242	0	0	1.92334	0	0
Tb927.10.12610	0.670615	0.590652	0	0.599087	0	0.951093	5.6891	0.803092	0.827227	5.79112	0	0	0.669063	0.588071	0	0.598528	0	0.947499	5.66208	0.798569	0.82506	5.77001	0	0
Tb927.3.3250	169.665	171.289	161.62	183.92	177.079	202.266	87.6122	38.5484	0.827227	59.8416	0	12.4321	169.273	170.541	161.229	183.748	176.632	201.501	87.196	38.3313	0.82506	59.6235	0	12.4041
Tb927.7.5140	0	0.590652	0	0	0	0.317031	2.27564	2.40927	0	0	0	0	0	0.588071	0	0	0	0.315833	2.26483	2.39571	0	0	0	0
Tb927.11.4920	67.0615	65.5624	63.8498	76.6831	55.4587	70.0638	9.10256	3.21237	0	7.72149	0	8.28806	66.9063	65.2759	63.6952	76.6116	55.3188	69.7991	9.05933	3.19427	0	7.69335	0	8.26939
Tb927.10.890	0	1.77196	0	0	0	0.317031	5.6891	0.803092	0	0	6.92852	0	0	1.76421	0	0	0	0.315833	5.66208	0.798569	0	0	6.87402	0
Tb927.6.3380	0	0	0	0	0	0	0	0	0	0	0	0	0	0	0	0	0	0	0	0	0	0	0	0
Tb927.5.670	18.1066	21.8541	17.9577	11.9817	20.4322	21.2411	2.27564	12.0464	0	0	0	11.0507	18.0647	21.7586	17.9143	11.9706	20.3806	21.1608	2.26483	11.9785	0	0	0	11.0259
Tb927.10.9240	0	0	0.997652	0.599087	0	0	2.27564	0	0.827227	1.93037	0	0	0	0	0.995238	0.598528	0	0	2.26483	0	0.82506	1.92334	0	0
Tb927.9.12240	198.502	206.138	196.538	236.04	211.619	201.632	89.8878	165.437	363.153	111.962	284.069	158.854	205.402	212.294	198.052	239.411	214.482	205.291	91.7257	166.901	371.277	113.477	309.331	161.253
Tb927.9.15040	0	0	0.997652	0	0.48648	0	6.82692	0.803092	0.827227	0	0	0	0	0	0.995238	0	0.485253	0	6.7945	0.798569	0.82506	0	0	0
Tb927.11.17380	0.670615	0.590652	0	0	0	0	4.55128	0	0.827227	0	0	0	0.669063	0.588071	0	0	0	0	4.52966	0	0.82506	0	0	0
Tb927.9.15730	0	0	0	0	0	0	0	0	0	0	0	0	0	0	0	0	0	0	0	0	0	0	0	0
Tb927.5.5110	0	0	0	0	0	0	0	0	0	0	0	0	0	0	0	0	0	0	0	0	0	0	0	0
Tb927.11.14720	0	0.590652	0	0	0	0	3.41346	0	0.827227	1.93037	6.92852	0	0	0.588071	0	0	0	0	3.39725	0	0.82506	1.92334	6.87402	0
Tb927.3.3780	142.841	145.891	129.695	173.136	152.755	157.881	488.125	534.859	904.986	588.764	2584.34	816.374	142.51	145.842	129.381	173.573	152.369	157.285	490.336	532.645	904.266	588.542	2564.01	814.535
Tb927.9.7960	0	0	0	0	0	0	0	0	0	0	0	0	0.669063	1.76421	0	0	0	1.26333	0	0	0.82506	0	0	2.75646
Tb927.4.900	6.03553	7.08782	5.98591	2.99544	0.97296	2.21922	5.6891	0	0	0	0	0	6.02157	7.05686	5.97143	2.99264	0.970506	2.21083	5.66208	0	0	0	0	0
Tb927.2.5290	0	0	0	0	0	0	0	0	0	0	0	0	1.33813	1.17614	0	0	0	0	6.7945	0.798569	0	0	0	0
Tb927.11.410	24.1421	41.9363	48.885	19.7699	45.7291	47.5546	45.5128	27.3051	171.236	40.5378	138.57	13.8134	24.0863	41.7531	48.7667	19.7514	45.6138	47.3749	45.2966	27.1513	170.787	40.3901	137.48	13.7823
Tb927.1.10	0	0	0	0	0	0	0	0	0	0	0	0	0	0	0	0	0	0	0	0	0	0	0	0
Tb927.10.14340	0	0.590652	0.997652	0	0	0	7.96474	1.60618	0	0	6.92852	0	0	0.588071	0.995238	0	0	0	7.92691	1.59714	0	0	6.87402	0
Tb927.11.16380	0	0	0	0	0	0.317031	2.27564	0	0.827227	0	0	0	0	0	0	0	0	0.315833	2.26483	0	0.82506	0	0	0
Tb927.7.6530	0	0	0	0	0	0	1.13782	0.803092	0	0	0	0	0	0	0	0	0	0	1.13242	0.798569	0	0	0	0
Tb927.8.4695	231.362	283.513	243.427	278.575	234.483	246.65	78.5096	216.032	147.246	77.2149	110.856	219.634	230.827	282.274	242.838	278.315	233.892	245.718	78.1367	214.815	146.861	76.9335	109.984	219.139
Tb927.8.4690	94.5567	93.9137	90.7864	86.8676	82.7016	99.2307	56.891	32.9268	153.864	36.6771	110.856	45.5843	94.3379	93.5034	90.5666	86.7865	82.493	98.8557	56.6208	32.7413	153.461	36.5434	109.984	45.4816
Tb927.5.1270	0	2.36261	0	0	0.48648	0	4.55128	0.803092	0	0	6.92852	0	0	2.35229	0	0	0.485253	0	4.52966	0.798569	0	0	6.87402	0
Tb927.1.3000	0	0.590652	0.997652	0	1.45944	0.317031	5.6891	0	1.65445	0	0	0	0	0.588071	0.995238	0	1.45576	0.315833	5.66208	0	1.65012	0	0	0
Tb927.5.5270	0	0	0	0	0	0	0	0	0	0	0	0	0	0	0	0	0	0.315833	1.13242	2.39571	0	3.84668	0	0
Tb927.7.3645	0.670615	0.590652	0	0.599087	0.48648	2.53625	3.41346	1.60618	1.65445	1.93037	0	0	0.669063	0.588071	0	0.598528	0.485253	2.52666	3.39725	1.59714	1.65012	1.92334	0	0
Tb927.7.3640	22.8009	19.4915	23.9437	14.9772	20.9186	19.0219	4.55128	12.0464	0.827227	1.93037	0	17.9575	22.7481	19.4064	23.8857	14.9632	20.8659	18.95	4.52966	11.9785	0.82506	1.92334	0	17.917
Tb927.11.12600	0	1.1813	0	0	0	0.634062	4.55128	0	0.827227	0	6.92852	0	0	1.17614	0	0	0	0.631666	4.52966	0	0.82506	0	6.87402	0
Tb927.9.2210	0	0.590652	0	0.599087	0	0	4.55128	0.803092	0	0	6.92852	0	0	0.588071	0	0.598528	0	0	4.52966	0.798569	0	0	6.87402	0
Tb927.4.5500	0	0	0	0	0	0	1.13782	0	0.827227	0	0	0	0	0	0	0	0	0	1.13242	0	0.82506	0	0	0
Tb927.11.3320	34.2013	38.983	36.9131	35.9452	40.8643	41.8481	47.7885	14.4556	0	21.2341	0	20.7201	34.1222	38.8127	36.8238	35.9117	40.7612	41.69	47.5615	14.3742	0	21.1567	0	20.6735
Tb927.8.3400	0	0	0	0.599087	0	0	4.55128	0.803092	2.48168	0	0	0	0	0	0	0.598528	0	0	4.52966	0.798569	2.47518	0	0	0
Tb927.11.1240	0	0.590652	0	0	0	0	4.55128	0	0	1.93037	0	0	0	0.588071	0	0	0	0	4.52966	0	0	1.92334	0	0
Tb927.6.330	0	0.590652	0	0	0.48648	0	4.55128	2.40927	1.65445	0	0	0	0	2.94036	1.99048	0	0.970506	0	5.66208	3.19427	2.47518	0	0	1.37823
Tb927.7.650	0.670615	0	0	0	0.48648	0.317031	11.3782	0	0.827227	0	6.92852	0	0.669063	0	0	0	0.485253	0.315833	11.3242	0	0.82506	0	6.87402	0
Tb927.10.11830	0	0	0	0.599087	0.48648	0	5.6891	0	0	0	6.92852	0	0	0	0	0.598528	0.485253	0	5.66208	0	0	0	6.87402	0
Tb927.11.14560	0	0.590652	0	0	0	0	0	0.803092	0	1.93037	0	0	0	0.588071	0	0	0	0	0	0.798569	0	1.92334	0	0
Tb927.2.4140	0	0	0	0	0	0	0	0	0	0	0	0	0	0	0	0	0	0	0	0	0	0	0	0
Tb927.8.650	0	1.1813	0	0	0	0	1.13782	0	0.827227	0	0	0	0	1.17614	0	0	0	0	1.13242	0	0.82506	0	0	0
Tb927.3.5360	18.1066	20.6728	20.9507	26.3598	23.3511	26.3136	2.27564	1.60618	0	1.93037	6.92852	0	18.0647	20.5825	20.9	26.3352	23.2921	26.2141	2.26483	1.59714	0	1.92334	6.87402	0
Tb927.8.300	0	0	0	0	1.45944	1.90219	3.41346	2.40927	0	3.86075	0	0	0	0	0	0	1.45576	1.895	3.39725	2.39571	0	3.84668	0	0
Tb927.3.2320	0	0	0	0.599087	0	0	4.55128	0.803092	0.827227	0	0	0	0	0	0	0.598528	0	0	4.52966	0.798569	0.82506	0	0	0
Tb927.7.3460	0	0	0.997652	0	0.48648	0.634062	5.6891	0.803092	0	0	0	0	0	0	0.995238	0	0.485253	0.631666	5.66208	0.798569	0	0	0	0
Tb927.7.3390	0.670615	1.77196	0	0	0	0	2.27564	1.60618	4.96336	0	0	1.38134	0.669063	1.76421	0	0	0	0	2.26483	1.59714	4.95036	0	0	1.37823
Tb927.6.250	0	0	0	0	0	0	3.41346	0	0	0	0	0	100.359	85.2704	88.5762	92.1733	82.493	91.2757	64.5477	70.274	171.613	48.0835	137.48	45.4816
Tb927.9.7230	1.34123	0.590652	2.99296	0	2.91888	0	6.82692	0	1.65445	1.93037	6.92852	1.38134	1.33813	0.588071	2.98571	0	2.91152	0	6.7945	0	1.65012	1.92334	6.87402	1.37823
Tb927.3.4410	16.0947	10.6317	15.9624	14.9772	13.135	12.6812	17.0673	0.803092	64.5237	3.86075	48.4996	0	16.0575	10.5853	15.9238	14.9632	13.1018	12.6333	16.9862	0.798569	64.3547	3.84668	48.1181	0
Tb927.3.4940	0.670615	0.590652	0	0	0.48648	0.317031	3.41346	0	0	0	0	0	0.669063	0.588071	0	0	0.485253	0.315833	3.39725	0	0	0	0	0
Tb927.11.15890	0	0.590652	0	0	0	0	0	0	0	0	6.92852	0	0	0.588071	0	0	0	0	0	0	0	0	6.87402	0
Tb927.6.2160	203.196	203.775	198.533	207.883	216.484	193.706	138.814	297.947	100.094	148.639	96.9993	248.642	202.726	202.885	198.052	207.689	215.938	192.974	138.155	296.269	99.8323	148.097	96.2363	248.082
Tb927.10.4630	2.01184	5.31587	2.99296	4.7927	5.35128	3.48734	1.13782	0.803092	0	0	0	0	2.00719	5.29264	2.98571	4.78822	5.33778	3.47416	1.13242	0.798569	0	0	0	0
Tb927.10.4280	31.5189	38.983	31.9249	43.1343	44.7562	34.8734	69.407	69.0659	0	52.1201	6.92852	46.9657	31.446	38.8127	31.8476	43.094	44.6433	34.7416	69.0774	68.6769	0	51.9301	6.87402	46.8599
Tb927.9.11740	48.9549	49.6148	50.8803	58.7105	50.5939	44.7014	5.6891	8.83401	26.4713	1.93037	83.1422	0	48.8416	49.398	50.7571	58.6557	50.4663	44.5325	5.66208	8.78426	26.4019	1.92334	82.4882	0
Tb927.3.5090	224.656	177.196	170.599	187.514	212.105	207.655	155.881	195.954	282.084	202.689	193.999	214.108	224.136	176.421	170.186	187.339	211.57	206.871	155.141	194.851	281.345	201.951	192.473	213.626
Tb927.2.6180	0	0	0	0	0	0	0	0	0	0	0	0	0	0	0	0	0.485253	0.315833	2.26483	0.798569	0	0	0	0
Tb927.11.16620	4.02369	6.49717	0.997652	2.39635	2.91888	1.26812	6.82692	0	0.827227	0	0	0	4.01438	6.46879	0.995238	2.39411	2.91152	1.26333	6.7945	0	0.82506	0	0	0
Tb927.1.900	1.34123	0.590652	0.997652	0	0	0	5.6891	0	0.827227	1.93037	6.92852	0	1.33813	0.588071	0.995238	0	0	0	5.66208	0	0.82506	1.92334	6.87402	0
Tb927.10.16140	93.886	91.5511	62.8521	94.0567	99.7284	79.8918	104.679	208.804	9.92672	106.171	0	219.634	93.6688	91.1511	62.7	93.9689	99.4769	79.5899	104.182	207.628	9.90072	105.784	0	219.139
Tb927.11.13800	17.436	12.9943	25.939	17.9726	17.9998	22.5092	37.5481	6.42473	0.827227	48.2593	0	5.52537	17.3956	12.9376	25.8762	17.9558	17.9544	22.4241	37.3697	6.38855	0.82506	48.0835	0	5.51293
Tb927.6.2290	0	0	0	0	0	0	0	0	0	0	0	0	1.33813	4.1165	0.995238	0.598528	0	0	10.1917	0.798569	2.47518	0	6.87402	0
Tb927.9.8350	44.9312	42.5269	50.8803	23.3644	34.5401	36.7756	56.891	8.03092	3.30891	50.1897	0	6.90672	44.8272	42.3411	50.7571	23.3426	34.453	36.6366	56.6208	7.98569	3.30024	50.0068	0	6.89116
Tb927.9.11120	0	1.1813	0	0	0	0.317031	5.6891	0.803092	0.827227	0	0	0	0	1.17614	0	0	0	0.315833	5.66208	0.798569	0.82506	0	0	0
Tb927.9.8680	0	0.590652	1.9953	0.599087	0	0.317031	3.41346	0	1.65445	1.93037	6.92852	0	0	0.588071	1.99048	0.598528	0	0.315833	3.39725	0	1.65012	1.92334	6.87402	0
Tb927.11.2490	0	0.590652	0.997652	0	3.40536	0.317031	3.41346	0	1.65445	0	0	0	0	0.588071	0.995238	0	3.39677	0.315833	3.39725	0	1.65012	0	0	0
Tb927.4.3590	0	0	0	0	0	0	0	0	0	0	0	0	0.669063	0.588071	2.98571	0.598528	0	0	6.7945	1.59714	1.65012	0	6.87402	0
Tb927.10.6415	511.679	420.544	455.927	533.187	485.507	532.295	143.365	322.04	1.65445	138.987	0	377.107	510.495	418.707	454.824	532.69	484.282	530.284	142.684	320.226	1.65012	138.48	0	376.257
Tb927.4.4900	0.670615	0.590652	3.99061	1.19817	0	0	1.13782	2.40927	0	0	0	0	0.669063	0.588071	3.98095	1.19706	0	0	1.13242	2.39571	0	0	0	0
Tb927.10.20	0	0	0	0	0	0	0	0	0	0	0	0	0	0	0	0	0	0	0	0	0	0	0	0
Tb927.8.1310	3.35307	4.13456	1.9953	4.19361	6.32424	5.38953	3.41346	1.60618	1.65445	1.93037	0	0	3.34531	4.1165	1.99048	4.18969	6.30829	5.36916	3.39725	1.59714	1.65012	1.92334	0	0
Tb927.5.2860	0	0.590652	0	0	0	0	4.55128	0.803092	0.827227	0	0	0	0	0.588071	0	0	0	0	4.52966	0.798569	0.82506	0	0	0
Tb927.5.2230	0	0	0	0	0	0	0	0	0	0	0	0	14.7194	13.5256	11.9429	6.58381	10.1903	8.52749	14.7214	10.3814	9.07566	28.8501	6.87402	6.89116
Tb927.10.3330	0	1.77196	0	0.599087	0	0	3.41346	0	0.827227	0	6.92852	1.38134	0	1.76421	0	0.598528	0	0	3.39725	0	0.82506	0	6.87402	1.37823
Tb927.5.2720	0	0	0	0	0.48648	0	1.13782	0	0	0	6.92852	1.38134	0	0	0	0	0.485253	0	1.13242	0	0	0	6.87402	1.37823
Tb927.10.3620	0.670615	0.590652	0.997652	2.99544	0.48648	0.634062	4.55128	0.803092	0	1.93037	6.92852	1.38134	0.669063	0.588071	0.995238	2.99264	0.485253	0.631666	4.52966	0.798569	0	1.92334	6.87402	1.37823
Tb927.11.5640	38.8956	40.755	44.8944	54.5169	50.5939	50.0909	21.6186	36.9422	71.1415	28.9556	124.713	44.203	38.8056	40.5769	44.7857	54.466	50.4663	49.9016	21.5159	36.7342	70.9552	28.8501	123.732	44.1034
Tb927.11.5310	0	0.590652	0	0	0	0.634062	4.55128	0	0	0	6.92852	0	0	0.588071	0	0	0	0.631666	4.52966	0	0	0	6.87402	0
Tb927.8.7410	0	0	0	0	0	0	0	0	0	0	0	0	26.0935	17.6421	25.8762	20.9485	23.7774	26.53	37.3697	71.0726	169.962	82.7035	137.48	108.88
Tb927.9.1100	0	0.590652	0.997652	0	0	0	4.55128	0	0	1.93037	0	0	0	0.588071	0.995238	0	0	0	4.52966	0	0	1.92334	0	0
Tb927.11.10120	59.0141	43.7082	41.9014	46.1297	44.2697	42.7992	119.471	32.9268	4.96336	113.892	20.7856	41.4403	58.8775	43.5173	41.8	46.0866	44.158	42.6375	118.904	32.7413	4.95036	113.477	20.6221	41.3469
Tb927.10.4810	73.7676	63.1998	61.8544	71.2914	82.2152	68.7957	64.8558	44.17	31.4346	55.9808	6.92852	41.4403	73.5969	62.9236	61.7047	71.2248	82.0078	68.5358	64.5477	43.9213	31.3523	55.7768	6.87402	41.3469
Tb927.8.6450	5.36492	4.72522	4.98826	0.599087	2.91888	4.1214	4.55128	0	0	0	0	0	5.3525	4.70457	4.97619	0.598528	2.91152	4.10583	4.52966	0	0	0	0	0
Tb927.2.5980	0.670615	2.36261	0	0	0.48648	0	1.13782	2.40927	0	0	0	0	0.669063	2.35229	0	0	0.485253	0	1.13242	2.39571	0	0	0	0
Tb927.7.5700	42.9193	49.6148	46.8897	43.1343	42.3238	51.042	13.6538	26.502	63.6965	1.93037	48.4996	35.9149	42.82	49.398	46.7762	43.094	42.217	50.8491	13.589	26.3528	63.5296	1.92334	48.1181	35.834
Tb927.9.6770	0	0	0	0	0.97296	0	4.55128	0.803092	1.65445	0	0	1.38134	0	0	0	0	0.970506	0	4.52966	0.798569	1.65012	0	0	1.37823
Tb927.10.560	0	0	0	0	0	0	2.27564	0.803092	0.827227	0	0	0	0	0	0	0	0	0	2.26483	0.798569	0.82506	0	0	0
Tb927.10.9880	0	0	0	0	0	0	5.6891	0	0	0	6.92852	0	0	0	0	0	0	0	6.7945	0	0	0	6.87402	0
Tb927.7.7390	81.1444	67.3343	63.8498	70.0932	71.9991	67.5276	51.2019	130.101	76.1049	28.9556	131.642	131.228	80.9566	67.0401	63.6952	70.0278	71.8174	67.2724	50.9587	129.368	75.9055	28.8501	130.606	130.932
Tb927.10.6670	18.1066	17.7196	33.9202	29.9544	19.9457	23.7773	30.7212	25.6989	30.6074	57.9112	13.857	56.6351	18.0647	17.6421	33.8381	29.9264	19.8954	23.6875	30.5752	25.5542	30.5272	57.7001	13.748	56.5075
Tb927.11.2140	0.670615	1.1813	0	0	0.48648	0	3.41346	0	0.827227	0	0	0	0.669063	1.17614	0	0	0.485253	0	3.39725	0	0.82506	0	0	0
Tb927.4.3040	0	0	0	0	0	0	4.55128	0.803092	1.65445	0	0	0	0	0	0	0	0	0	4.52966	0.798569	1.65012	0	0	0
Tb927.10.7430	4.6943	3.54391	0.997652	1.79726	3.89184	3.48734	4.55128	0	0.827227	0	0	0	4.68344	3.52843	0.995238	1.79558	3.88202	3.47416	4.52966	0	0.82506	0	0	0
Tb927.11.9520	33.5307	21.8541	16.9601	23.3644	22.3781	32.6542	4.55128	1.60618	97.6128	1.93037	124.713	5.52537	33.4531	21.7586	16.919	23.3426	22.3216	32.5308	4.52966	1.59714	97.3571	1.92334	123.732	5.51293
Tb927.6.1120	10.0592	16.5383	4.98826	14.9772	15.0809	12.6812	3.41346	0	0	1.93037	0	0	10.0359	16.466	4.97619	14.9632	15.0428	12.6333	3.39725	0	0	1.92334	0	0
Tb927.10.10870	71.0851	91.5511	73.8263	89.8631	81.7287	79.5748	109.231	129.298	50.4608	125.474	27.7141	154.71	70.9207	91.1511	73.6476	89.7792	81.5225	79.2741	108.712	128.57	50.3287	125.017	27.4961	154.362
Tb927.3.1120	149.547	162.429	153.638	185.118	146.431	163.271	7.96474	48.9886	48.8064	7.72149	55.4282	34.5336	149.201	161.72	153.267	184.945	146.061	162.654	7.92691	48.7127	48.6785	7.69335	54.9922	34.4558
Tb927.11.11750	0	0	0	0	0	0	0	0	0	0	0	0	0.669063	2.35229	0.995238	1.19706	0	0.631666	7.92691	3.19427	0.82506	1.92334	20.6221	1.37823
Tb927.10.10720	21.4597	19.4915	19.953	10.1845	9.7296	2.85328	26.1699	28.1082	10.7539	30.886	96.9993	9.6694	21.41	19.4064	19.9048	10.175	9.70506	2.8425	26.0456	27.9499	10.7258	30.7734	96.2363	9.64762
Tb927.10.15930	50.9667	50.2054	38.9084	42.5352	50.1075	36.7756	70.5449	19.2742	23.9896	34.7467	27.7141	19.3388	50.8488	49.9861	38.8143	42.4955	49.9811	36.6366	70.2098	19.1656	23.9267	34.6201	27.4961	19.2952
Tb927.9.4680	132.782	121.084	112.735	128.205	131.836	142.981	10.2404	0	0	0	0	0	132.474	120.555	112.462	128.085	131.504	142.441	10.1917	0	0	0	0	0
Tb927.6.920	0	0.590652	0.997652	0	0	0	6.82692	0	0	0	13.857	0	0	0.588071	0.995238	0	0	0	6.7945	0	0	0	13.748	0
Tb927.11.16460	0	1.1813	0	0	0.48648	0.317031	3.41346	0	0.827227	0	0	0	0	1.17614	0	0	0.485253	0.315833	3.39725	0	0.82506	0	0	0
Tb927.9.13290	30.1777	17.1289	20.9507	26.9589	19.4592	18.7048	70.5449	7.22782	95.9583	61.7719	124.713	22.1015	30.1078	17.0541	20.9	26.9338	19.4101	18.6341	70.2098	7.18712	95.707	61.5468	123.732	22.0517
Tb927.2.2400	0	0	0.997652	0.599087	0.48648	0	1.13782	0.803092	0.827227	0	0	1.38134	0	0	0.995238	0.598528	0.485253	0	1.13242	0.798569	0.82506	0	0	1.37823
Tb927.6.2830	67.0615	89.1885	75.8216	94.0567	85.134	85.2813	77.3718	232.093	196.053	127.405	152.427	201.676	66.9063	88.7988	75.6381	93.9689	84.9193	84.9591	77.0043	230.786	195.539	126.94	151.228	201.222
Tb927.10.13190	6.03553	1.1813	0	1.79726	0	0.634062	3.41346	0	0	0	0	0	6.02157	1.17614	0	1.79558	0	0.631666	3.39725	0	0	0	0	0
Tb927.4.1720	66.3908	43.1176	36.9131	58.1114	40.8643	45.0184	100.128	41.7608	57.9059	73.3542	48.4996	23.4828	66.2372	42.9292	36.8238	58.0572	40.7612	44.8483	99.6526	41.5256	57.7542	73.0869	48.1181	23.4299
Tb927.11.16810	0	0.590652	0.997652	1.19817	0	0	1.13782	0	0.827227	0	0	0	0	0.588071	0.995238	1.19706	0	0	1.13242	0	0.82506	0	0	0
Tb927.3.500	0	0	0	0	0	0	0	0	0	0	0	0	0	0	0	0	0	0	0	0	0	0	0	0
Tb927.6.5460	0	0	0	0	0	0	0	0	0	0	0	0	0	0	0	0	0	0	0	0	0	0	0	0
Tb927.5.4270	1.34123	0	0	0	0	0	4.55128	4.01546	0	0	0	0	1.33813	0	0	0	0	0	4.52966	3.99284	0	0	0	0
Tb927.11.7630	0	0	0	0	0	0	0	0	0	0	0	0	0	1.76421	0	0	0.485253	0	3.39725	1.59714	0.82506	0	0	0
Tb927.10.1700	12.0711	18.9009	9.97652	8.38722	7.2972	7.60874	4.55128	48.1855	0	0	0	35.9149	12.0431	18.8183	9.95238	8.37939	7.27879	7.57999	4.52966	47.9141	0	0	0	35.834
Tb927.9.10650	77.1207	87.4165	95.7746	76.0841	78.8098	80.5259	64.8558	86.7339	38.8797	57.9112	34.6426	92.55	76.9422	87.0346	95.5428	76.013	78.611	80.2216	64.5477	86.2454	38.7778	57.7001	34.3701	92.3415
Tb927.5.4600	0	0	0	0	0.48648	0	0	0	0	0	0	0	0	0	0	0	0.485253	0	0	0	0	0	0	0
Tb927.9.13070	95.2273	111.633	103.756	99.4485	96.3231	86.8665	101.266	138.935	125.738	94.5883	180.141	142.278	95.0069	111.146	103.505	99.3556	96.0801	86.5382	100.785	138.152	125.409	94.2436	178.724	141.958
Tb927.11.12045	171.007	161.839	200.528	203.091	209.673	214.947	224.151	167.043	339.99	212.341	228.641	214.108	170.611	161.132	200.043	202.901	209.144	214.135	223.086	166.102	339.1	211.567	226.843	213.626
Tb927.4.120	65.7202	73.8315	67.8404	76.0841	73.4585	71.0149	96.7147	30.5175	19.0262	108.101	13.857	42.8216	65.5682	73.5089	67.6762	76.6116	73.2732	70.7466	99.6526	30.3456	18.9764	107.707	13.748	42.7252
Tb927.9.5330	35.5426	29.5326	41.9014	37.7425	30.1618	28.2158	78.5096	39.3515	0	92.6579	0	49.7284	35.4603	29.4036	41.8	37.7073	30.0857	28.1091	78.1367	39.1299	0	92.3202	0	49.6163
Tb927.11.12040	19.4478	24.2167	29.9296	17.9726	19.4592	27.8987	11.3782	17.668	4.13613	25.0948	6.92852	24.8642	19.4028	24.1109	29.8571	17.9558	19.4101	27.7933	11.3242	17.5685	4.1253	25.0034	6.87402	24.8082
Tb927.11.780	7.37676	11.813	11.9718	5.99087	8.27016	6.34062	3.41346	2.40927	14.8901	5.79112	6.92852	1.38134	7.35969	11.7614	11.9429	5.98528	8.2493	6.31666	3.39725	2.39571	14.8511	5.77001	6.87402	1.37823
Tb927.10.150	0	0	0	0	0.48648	0	5.6891	0.803092	0	0	0	0	0	0	0	0	0.485253	0	5.66208	0.798569	0	0	0	0
Tb927.5.440	0	0	0	0	0.48648	0	4.55128	0.803092	0.827227	1.93037	0	1.38134	0	0	0	0	0.485253	0	4.52966	0.798569	0.82506	1.92334	0	1.37823
Tb927.9.8820	0.670615	0.590652	0	0	0.97296	0.317031	2.27564	0.803092	0	0	0	0	0.669063	0.588071	0	0	0.970506	0.315833	2.26483	0.798569	0	0	0	0
Tb927.11.16600	41.5781	36.0298	43.8967	40.7379	45.2427	56.1145	61.4423	88.3401	0	73.3542	13.857	99.4567	41.4819	35.8724	43.7905	40.6999	45.1285	55.9024	61.1505	87.8426	0	73.0869	13.748	99.2327
Tb927.11.11650	25.4834	31.8952	22.946	38.3416	36.486	24.4114	35.2724	60.2319	0.827227	32.8163	0	106.363	25.4244	31.7559	22.8905	38.3058	36.394	24.3191	35.1049	59.8926	0.82506	32.6968	0	106.124
Tb927.4.1500	0	1.77196	0	0	0	0.317031	1.13782	0.803092	0.827227	1.93037	6.92852	1.38134	0	1.76421	0	0	0	0.315833	1.13242	0.798569	0.82506	1.92334	6.87402	1.37823
Tb927.10.1660	16.0947	16.5383	13.9671	11.9817	20.4322	21.5581	28.4455	19.2742	21.5079	34.7467	34.6426	23.4828	16.0575	16.466	13.9333	11.9706	20.3806	21.4766	28.3104	19.1656	21.4516	34.6201	34.3701	23.4299
Tb927.1.2985	4.02369	7.08782	7.98122	3.59452	5.83776	6.97468	7.96474	5.62164	16.5445	7.72149	6.92852	6.90672	4.01438	7.05686	7.9619	3.59117	5.82304	6.94833	7.92691	5.58998	16.5012	7.69335	6.87402	6.89116
Tb927.10.11585	11.4004	15.357	11.9718	9.58539	15.5674	8.87687	6.82692	30.5175	1.65445	1.93037	0	40.059	11.3741	15.2899	11.9429	9.57645	15.5281	8.84332	6.7945	30.3456	1.65012	1.92334	0	39.9687
Tb927.1.2980	0	1.77196	0	0	0	0	2.27564	1.60618	0	1.93037	0	0	0	1.76421	0	0	0	0	2.26483	1.59714	0	1.92334	0	0
Tb927.8.4500	1.34123	1.1813	3.99061	1.19817	1.45944	2.53625	1.13782	1.60618	0	1.93037	0	0	1.33813	1.17614	3.98095	1.19706	1.45576	2.52666	1.13242	1.59714	0	1.92334	0	0
Tb927.9.6820	0.670615	1.1813	0	0	0	0	5.6891	0	0.827227	1.93037	0	0	0.669063	1.17614	0	0	0	0	5.66208	0	0.82506	1.92334	0	0
Tb927.8.8340	0	0	1.9953	0.599087	0	0.951093	3.41346	0	0	0	0	0	0	0	1.99048	0.598528	0	0.947499	3.39725	0	0	0	0	0
Tb927.9.7420	0	0	0	0	0	0	0	0	0	0	0	0	0	0	0	0	0	0	0	0	0	0	0	0
Tb927.4.2310	0.670615	0.590652	0	0	0	0	5.6891	0	0.827227	0	0	1.38134	0.669063	0.588071	0	0	0	0	5.66208	0	0.82506	0	0	1.37823
Tb927.10.7100	0	0	0	0	0.48648	0	3.41346	0.803092	0	0	0	0	0	0	0	0	0.485253	0	3.39725	0.798569	0	0	0	0
Tb927.8.5110	61.0259	52.568	73.8263	47.3279	54.9723	56.7485	25.0321	16.8649	26.4713	32.8163	41.5711	4.14403	60.8847	52.3384	73.6476	47.2837	54.8336	56.5341	24.9132	16.7699	26.4019	32.6968	41.2441	4.13469
Tb927.11.15770	58.3435	48.4335	68.838	68.2959	70.0532	57.0656	76.234	49.7917	0.827227	96.5186	0	31.7709	58.2085	48.2219	68.6714	68.2322	69.8764	56.8499	75.8719	49.5113	0.82506	96.1669	0	31.6993
Tb927.10.4100	28.8364	30.7139	21.9484	34.148	39.4049	22.5092	7.96474	12.8495	0.827227	0	0	20.7201	28.7697	30.5797	21.8952	34.1161	39.3055	22.4241	7.92691	12.7771	0.82506	0	0	20.6735
Tb927.8.5465	0	0	0	0	0	0	0	0	0	0	0	0	36.1294	44.6934	51.7524	48.4808	39.3055	48.3224	35.1049	38.3313	33.8275	7.69335	6.87402	53.751
Tb927.1.1720	0.670615	1.77196	0	1.19817	1.45944	2.21922	2.27564	4.01546	2.48168	3.86075	0	4.14403	0.669063	1.76421	0	1.19706	1.45576	2.21083	2.26483	3.99284	2.47518	3.84668	0	4.13469
Tb927.9.5150	0	0	0.997652	0	0	0.317031	5.6891	0	0	0	0	0	0	0	0.995238	0	0	0.315833	5.66208	0	0	0	0	0
Tb927.11.1020	39.5663	47.8428	59.8591	46.7288	40.8643	46.6035	22.7564	62.6411	131.529	15.443	83.1422	71.8299	39.4747	47.6338	59.7143	46.6852	40.7612	46.4274	22.6483	62.2884	131.185	15.3867	82.4882	71.668
Tb927.4.5690	0.670615	1.1813	0.997652	0.599087	0	0	5.6891	0.803092	0.827227	1.93037	0	0	0.669063	1.17614	0.995238	0.598528	0	0	5.66208	0.798569	0.82506	1.92334	0	0
Tb927.11.8080	54.9904	52.568	50.8803	52.1206	46.2156	39.6289	21.6186	45.7762	44.6702	25.0948	13.857	40.059	54.8632	52.3384	50.7571	52.0719	46.099	39.4791	21.5159	45.5184	44.5532	25.0034	13.748	39.9687
Tb927.11.11385	88.5211	93.9137	120.716	97.6512	82.2152	110.644	85.3365	51.3979	209.288	63.7023	145.499	41.4403	88.3163	93.5034	120.424	97.56	82.0078	110.226	84.9312	51.1084	208.74	63.4702	144.354	41.3469
Tb927.11.11380	0	2.36261	0	0	0.48648	0	5.6891	0	1.65445	0	0	0	0	2.35229	0	0	0.485253	0	5.66208	0	1.65012	0	0	0
Tb927.8.4440	52.3079	46.6615	68.838	45.5306	41.3508	51.042	162.708	65.0504	43.0158	115.822	62.3567	56.6351	52.1869	46.4576	68.6714	45.4881	41.2465	50.8491	161.935	64.6841	42.9031	115.4	61.8662	56.5075
Tb927.2.4760	2.68246	3.54391	0.997652	0.599087	0.97296	0	28.4455	1.60618	1.65445	0	0	0	6.69063	6.46879	3.98095	1.79558	2.42626	4.10583	28.3104	2.39571	2.47518	1.92334	6.87402	1.37823
Tb927.10.3130	0	0	0	0	0	0	1.13782	0.803092	0	0	0	0	0	0	0	0	0	0	1.13242	0.798569	0	0	0	0
Tb927.7.4150	1.34123	2.36261	2.99296	0	0.48648	2.21922	3.41346	1.60618	0.827227	0	0	0	1.33813	2.35229	2.98571	0	0.485253	2.21083	3.39725	1.59714	0.82506	0	0	0
Tb927.11.5070	0	1.77196	0.997652	0	0	0	4.55128	0.803092	2.48168	1.93037	0	0	0	1.76421	0.995238	0	0	0	4.52966	0.798569	2.47518	1.92334	0	0
Tb927.11.5400	0.670615	0.590652	0	0	0.48648	0	7.96474	0	0	0	0	0	0.669063	0.588071	0	0	0.485253	0	7.92691	0	0	0	0	0
Tb927.7.6130	0	0	0	0	0	0	0	0	0	0	0	0	0	0	0	0	0	0	0	0	0	0	0	0
Tb927.5.4420	0	0.590652	0	0.599087	0	0.317031	5.6891	0.803092	0.827227	0	0	0	0	0.588071	0	0.598528	0	0.315833	5.66208	0.798569	0.82506	0	0	0
Tb927.9.12650	79.1325	67.925	89.7887	74.8859	68.1072	79.5748	153.606	118.054	64.5237	179.525	62.3567	147.804	78.9494	67.6282	89.5714	74.816	67.9354	79.2741	152.876	117.39	64.3547	178.87	61.8662	147.471
Tb927.7.6425	0	0	0	0	0	0	0	0.803092	0	1.93037	0	1.38134	0	0	0	0	0	0	0	0.798569	0	1.92334	0	1.37823
Tb927.8.4990	0	0	0	0	0	0	0	0	0	0	0	0	49.5107	59.9833	61.7047	62.2469	57.2598	61.5874	131.36	91.8354	4.1253	142.327	0	85.4503
Tb927.10.11130	4.02369	5.90652	1.9953	1.19817	0.97296	0.634062	4.55128	1.60618	4.96336	0	13.857	0	4.01438	5.88071	1.99048	1.19706	0.970506	0.631666	4.52966	1.59714	4.95036	0	13.748	0
Tb927.5.4180	1.34123	0.590652	0	0	0.48648	0	6.82692	2.40927	1.65445	0	6.92852	0	220.791	284.627	224.924	295.673	240.2	263.089	465.423	372.932	255.769	321.197	240.591	348.693
Tb927.10.1080	0	0	0	0	0	0	0	0	0	0	0	0	0.669063	1.17614	0	0	0	0.315833	2.26483	0.798569	0	3.84668	0	0
Tb927.11.13390	24.8127	30.1233	20.9507	25.7607	27.2429	31.3861	15.9295	20.8804	18.199	5.79112	6.92852	8.28806	24.7553	29.9916	20.9	25.7367	27.1742	31.2675	15.8538	20.7628	18.1513	5.77001	6.87402	8.26939
Tb927.2.6404	0	0	0	0	0	0	0	0	0	0	0	0	0	0	0	0	0	0	0	0	0	0	0	0
Tb927.2.6400	0	0	0	0	0	0	0	0	0	0	0	0	0	0	0	0	0	0	0	0	0	0	0	0
Tb927.11.17550	0	0	0	0	0	0	0	0	0	0	0	0	0	0	0	0	0	0	0	0	0	0	0	0
Tb927.11.14920	0.670615	0	0	0	0	0	3.41346	0	0.827227	0	0	0	0.669063	0	0	0	0	0	3.39725	0	0.82506	0	0	0
Tb927.5.1860	0.670615	0.590652	0.997652	0	0.97296	0	7.96474	0	0	0	0	0	0.669063	0.588071	0.995238	0	0.970506	0	7.92691	0	0	0	0	0
Tb927.5.1710	8.04737	10.6317	8.97887	12.5808	4.8648	6.65765	7.96474	0	0	3.86075	0	0	8.02876	10.5853	8.95714	12.5691	4.85253	6.63249	7.92691	0	0	3.84668	0	0
Tb927.10.2410	32.1895	40.1643	31.9249	29.9544	38.4319	41.8481	10.2404	44.9731	42.1886	11.5822	34.6426	48.347	32.115	39.9889	31.8476	29.9264	38.335	41.69	10.1917	44.7198	42.0781	11.54	34.3701	48.2381
Tb927.10.8300	0	0	0	0	0	0	0	0	0	0	0	0	272.309	244.05	246.819	241.207	231.466	247.929	441.642	119.785	66.8299	394.284	27.4961	183.305
Tb927.3.4770	0	0	0	0	0	0	0	0	0	0	0	0	23.4172	27.0513	22.8905	19.1529	19.8954	26.2141	9.05933	28.7485	0.82506	5.77001	6.87402	28.9429
Tb927.10.8900	0	0	0	0	0	0	0	0	0	0	0	0	0	0	0	0	0	0	0	0	0	0	0	0
Tb927.6.3170	0.670615	0.590652	0	0	0	0	5.6891	0.803092	0	0	0	0	0.669063	0.588071	0	0	0	0	5.66208	0.798569	0	0	0	0
Tb927.6.540	0	2.36261	0	0	0.48648	0	1.13782	0	0.827227	0	0	0	0	2.35229	0	0	0.485253	0	1.13242	0	0.82506	0	0	0
Tb927.5.4980	0	0	0	0	0	0	0	0	0	0	0	0	0	0	0	0	0	0	0	0	0	0	0	0
Tb927.10.1880	97.2391	124.628	103.756	113.227	132.809	114.131	4.55128	14.4556	0.827227	0	0	26.2455	97.0141	124.083	103.505	113.122	132.474	113.7	4.52966	14.3742	0.82506	0	0	26.1864
Tb927.2.4370	0	1.1813	0.997652	0	0.48648	0	2.27564	0	0	0	0	0	0	1.17614	0.995238	0	0.485253	0	2.26483	0	0	0	0	0
Tb927.11.7010	31.5189	33.6672	33.9202	29.3553	33.5671	33.6053	37.5481	40.9577	1.65445	23.1645	6.92852	55.2537	31.446	33.5201	33.8381	29.3279	33.4825	33.4783	37.3697	40.727	1.65012	23.0801	6.87402	55.1293
Tb927.11.13020	0	0	0	0	0	0	0	0	0	0	0	0	0.669063	2.35229	0.995238	0.598528	0	0	15.8538	1.59714	3.30024	1.92334	13.748	0
Tb927.8.2260	0	0	0	0	0	0	0	0	0	0	0	0	66.2372	66.4521	61.7047	64.0425	72.3027	64.4299	23.7807	79.8569	0	26.9267	0	63.3986
Tb927.9.6170	8.71799	8.85978	7.98122	11.9817	5.35128	6.65765	3.41346	4.81855	0.827227	0	6.92852	2.76269	8.69782	8.82107	7.9619	11.9706	5.33778	6.63249	3.39725	4.79141	0.82506	0	6.87402	2.75646
Tb927.9.930	0	0	0	0	0	0	1.13782	0	0	0	0	0	0	0	0	0	0	0	1.13242	0	0	0	0	0
Tb927.4.4120	0.670615	0	0	0	0	0	3.41346	0	0.827227	0	0	0	19.4028	18.2302	20.9	20.3499	19.8954	19.8975	9.05933	0	3.30024	1.92334	0	0
Tb927.11.17730	0	0	0	0	0	0	2.27564	0	0	0	0	0	0	0	0	0	0	0	2.26483	0	0	0	0	0
Tb927.10.15570	0.670615	0	1.9953	0	0	0	4.55128	0.803092	0	0	6.92852	0	0.669063	0	1.99048	0	0	0	4.52966	0.798569	0	0	6.87402	0
Tb927.9.7880	0	0	0	0	0	0	0	0	0	0	0	0	0	0	0	0	0	0	0	0	0	0	0	0
Tb927.9.4440	1.34123	1.1813	0	0	0	0.634062	5.6891	0	0.827227	0	13.857	0	1.33813	1.17614	0	0	0	0.631666	5.66208	0	0.82506	0	13.748	0
Tb927.10.11620	18.1066	17.1289	9.97652	10.7836	31.1347	20.607	6.82692	32.9268	0	0	0	46.9657	18.0647	17.0541	9.95238	10.7735	31.0562	20.5291	6.7945	32.7413	0	0	0	46.8599
Tb927.9.11350	0.670615	0.590652	0	0	0	0	1.13782	0	2.48168	0	0	0	0.669063	0.588071	0	0	0	0	1.13242	0	2.47518	0	0	0
Tb927.1.4910	0	0	0	0	0	0	0	0	0	0	0	0	0	0.588071	0.995238	0	0.485253	0	4.52966	1.59714	1.65012	0	0	0
Tb927.7.1690	18.7772	20.0822	19.953	19.1708	25.297	12.6812	2.27564	4.01546	0	1.93037	0	1.38134	18.7338	19.9944	19.9048	19.1529	25.2332	12.6333	2.26483	3.99284	0	1.92334	0	1.37823
Tb927.4.4020	0	1.1813	0	0	1.45944	0.634062	4.55128	0.803092	0.827227	0	0	1.38134	0	1.17614	0	0	1.45576	0.631666	4.52966	0.798569	0.82506	0	0	1.37823
Tb927.8.2120	4.02369	6.49717	4.98826	1.79726	6.81072	3.80437	5.6891	4.81855	0	0	13.857	5.52537	4.01438	6.46879	4.97619	1.79558	6.79354	3.79	5.66208	4.79141	0	0	13.748	5.51293
Tb927.7.2250	0	0	0	0	0	0.634062	2.27564	0	0	0	0	0	0	0	0	0	0	0.631666	2.26483	0	0	0	0	0
Tb927.7.2700	24.1421	22.4448	18.9554	22.7653	32.1077	22.1922	47.7885	28.1082	33.9163	52.1201	27.7141	38.6776	24.0863	22.3467	18.9095	22.7441	32.0267	22.1083	47.5615	27.9499	33.8275	51.9301	27.4961	38.5905
Tb927.10.10260	0	0	0	0	0	0	0	0	0.827227	0	0	0	20.0719	25.2871	31.8476	14.9632	15.0428	13.5808	21.5159	7.98569	35.4776	13.4634	34.3701	11.0259
Tb927.5.5580	0	0	0	0.599087	0	0.634062	2.27564	0	0.827227	1.93037	0	0	0	0	0	0.598528	0	0.631666	2.26483	0	0.82506	1.92334	0	0
Tb927.10.12800	1.34123	0	0	0	0	0.317031	0	0	0.827227	0	0	0	1.33813	0.588071	0	0	0.485253	0.315833	4.52966	1.59714	0.82506	1.92334	0	0
Tb927.3.3440	2.01184	0	0	0	0	0	3.41346	0	0	0	6.92852	0	2.00719	0	0	0	0	0	3.39725	0	0	0	6.87402	0
Tb927.7.460	120.04	153.57	131.69	148.574	164.43	158.832	108.093	152.587	191.917	148.639	173.213	169.905	119.762	152.899	131.371	148.435	164.016	158.232	107.58	151.728	191.414	148.097	171.85	169.522
Tb927.7.5950	0	0	0	0.599087	0	0	1.13782	1.60618	0	0	13.857	1.38134	0.669063	1.17614	0.995238	1.19706	1.45576	0.631666	15.8538	6.38855	1.65012	0	41.2441	4.13469
Tb927.4.1390	0	0.590652	0.997652	0	0.48648	0	4.55128	0.803092	0	0	0	0	0	0.588071	0.995238	0	0.485253	0	4.52966	0.798569	0	0	0	0
Tb927.8.840	73.097	39.5737	74.8239	53.9178	71.5126	64.0402	110.369	108.417	0.827227	106.171	0	139.516	72.9279	39.4008	74.6428	53.8675	71.3322	63.7983	109.844	107.807	0.82506	105.784	0	139.201
Tb927.8.510	0	0.590652	0	0	0.48648	0	0	0	0	0	0	0	0.669063	1.17614	0	0.598528	0.485253	0	1.13242	1.59714	0	0	0	0
Tb927.10.710	0	0.590652	0.997652	0	0.48648	0	2.27564	0	0	0	0	0	0	0.588071	0.995238	0	0.485253	0	2.26483	0	0	0	0	0
Tb927.3.5130	0	0.590652	0.997652	0	0	0	1.13782	1.60618	0.827227	1.93037	0	0	0	0.588071	0.995238	0	0	0	1.13242	1.59714	0.82506	1.92334	0	0
Tb927.8.2690	0	1.1813	0	0	0.48648	0.951093	2.27564	2.40927	1.65445	7.72149	6.92852	2.76269	0	1.17614	0	0	0.485253	0.947499	2.26483	2.39571	1.65012	7.69335	6.87402	2.75646
Tb927.3.5420	0	0	0	0	0	0.317031	1.13782	2.40927	0	1.93037	0	0	0	0	0	0	0	0.315833	1.13242	2.39571	0	1.92334	0	0
Tb927.4.3690	32.1895	41.3456	43.8967	37.7425	38.4319	25.0454	11.3782	24.8958	0.827227	19.3037	6.92852	5.52537	32.115	41.165	43.7905	37.7073	38.335	24.9508	11.3242	24.7556	0.82506	19.2334	6.87402	5.51293
Tb927.11.2790	8.04737	12.9943	8.97887	13.779	6.32424	8.55984	3.41346	0	7.44504	0	6.92852	0	8.02876	12.9376	8.95714	13.7661	6.30829	8.52749	3.39725	0	7.42554	0	6.87402	0
Tb927.10.15690	191.796	193.143	196.538	204.888	221.349	225.726	81.9231	236.109	158.828	94.5883	41.5711	251.404	191.352	192.299	196.062	204.697	220.79	224.873	81.534	234.779	158.412	94.2436	41.2441	250.838
Tb927.3.1330	16.0947	29.5326	23.9437	32.9498	35.9995	21.2411	3.41346	47.3824	62.042	1.93037	27.7141	103.601	16.0575	29.4036	23.8857	32.919	35.9087	21.1608	3.39725	47.1156	61.8795	1.92334	27.4961	103.367
Tb927.5.5630	0	0	0	0	0	0	0	0	0	0	0	0	0	0	0	0	0	0	3.39725	0.798569	0	0	0	1.37823
Tb927.11.14550	9.3886	12.4037	11.9718	13.1799	14.5944	7.92577	4.55128	47.3824	3.30891	7.72149	0	99.4567	9.36688	12.3495	11.9429	13.1676	14.5576	7.89582	4.52966	47.1156	3.30024	7.69335	0	99.2327
Tb927.11.3840	0	0.590652	0.997652	0	0	0	2.27564	0.803092	0	1.93037	0	0	0	0.588071	0.995238	0	0	0	2.26483	0.798569	0	1.92334	0	0
Tb927.10.10340	0	0	0	0	0	0.317031	4.55128	0.803092	1.65445	1.93037	0	0	0	0	0	0	0	0.315833	4.52966	0.798569	1.65012	1.92334	0	0
Tb927.6.2330	0	0	0	0	0	0	0	0	0	0	0	0	117.755	165.836	188.1	183.748	118.402	150.968	15.8538	15.9714	282.996	1.92334	226.843	6.89116
Tb927.6.2620	4.02369	4.72522	2.99296	1.19817	1.45944	0.634062	1.13782	0	0	0	0	1.38134	4.01438	4.70457	2.98571	1.19706	1.45576	0.631666	1.13242	0	0	0	0	1.37823
Tb927.10.6880	26.154	30.1233	28.9319	25.1617	30.6483	33.9223	7.96474	36.1391	17.3718	0	0	42.8216	26.0935	29.9916	28.8619	25.1382	30.5709	33.7941	7.92691	35.9356	17.3263	0	0	42.7252
Tb927.11.9550	0	0	0	0	0	0.317031	7.96474	0	0	1.93037	0	1.38134	0	0	0	0	0	0.315833	7.92691	0	0	1.92334	0	1.37823
Tb927.11.9080	0	2.36261	5.98591	3.59452	1.45944	1.26812	5.6891	0.803092	0.827227	0	0	0	0	2.35229	5.97143	3.59117	1.45576	1.26333	5.66208	0.798569	0.82506	0	0	0
Tb927.1.4560	0	0	0	0	0	0	0	0	0	0	0	0	0	0.588071	2.98571	0	0.485253	0	15.8538	1.59714	0	1.92334	0	1.37823
Tb927.11.14150	0	1.77196	0	1.19817	2.91888	1.58515	3.41346	2.40927	0.827227	0	13.857	2.76269	0	1.76421	0	1.19706	2.91152	1.57916	3.39725	2.39571	0.82506	0	13.748	2.75646
Tb927.6.5810	0	0	0	0	0	0	0	0	0	0	0	0	0	0	0	0	0	0	0	0	0	0	0	0
Tb927.2.5530	0	0	0	0	0	0	0	0	0	0	0	0	0	0.588071	0.995238	0	0.485253	0.315833	15.8538	0.798569	0.82506	0	0	1.37823
Tb927.9.10400	0.670615	1.1813	0	0	0	0	1.13782	0.803092	1.65445	0	0	0	0.669063	1.17614	0	0	0	0	1.13242	0.798569	1.65012	0	0	0
Tb927.8.5470	0	0	0	0	0	0	0	0	0	0	0	0	36.1294	44.6934	51.7524	48.4808	39.3055	48.3224	35.1049	38.3313	33.8275	7.69335	6.87402	53.751
Tb927.9.7160	12.7417	6.49717	11.9718	6.58996	5.83776	10.145	4.55128	0	0	0	0	0	12.7122	6.46879	11.9429	6.58381	5.82304	10.1067	4.52966	0	0	0	0	0
Tb927.11.5410	22.8009	18.3102	24.9413	28.1571	31.1347	22.5092	23.8942	38.5484	0.827227	27.0252	0	45.5843	22.7481	18.2302	24.8809	28.1308	31.0562	22.4241	23.7807	38.3313	0.82506	26.9267	0	45.4816
Tb927.10.3100	22.1303	26.5793	25.939	19.1708	21.4051	23.1433	104.679	31.3206	96.7855	156.36	103.928	17.9575	22.0791	26.4632	25.8762	19.1529	21.3511	23.0558	104.182	31.1442	96.532	155.79	103.11	17.917
Tb927.5.2000	7.37676	4.72522	2.99296	4.19361	2.91888	4.75546	5.6891	0	0	0	6.92852	0	7.35969	4.70457	2.98571	4.18969	2.91152	4.73749	5.66208	0	0	0	6.87402	0
Tb927.7.3070	0	1.77196	0	0	0	0	4.55128	0	0.827227	1.93037	0	0	0	1.76421	0	0	0	0	4.52966	0	0.82506	1.92334	0	0
Tb927.11.12810	0	0	0	0	0	0	0	0	0	0	0	0	28.7697	51.1622	37.819	46.6852	48.04	42.0058	13.589	3.99284	34.6525	3.84668	82.4882	8.26939
Tb927.8.3610	37.5544	36.6204	38.9084	31.7516	32.1077	39.3118	20.4808	24.8958	54.597	7.72149	48.4996	6.90672	37.4675	36.4604	38.8143	31.722	32.0267	39.1633	20.3835	24.7556	54.454	7.69335	48.1181	6.89116
Tb927.11.3150	20.7891	26.5793	22.946	27.558	27.2429	27.2647	26.1699	12.0464	0.827227	23.1645	0	22.1015	20.741	26.4632	22.8905	27.5323	27.1742	27.1616	26.0456	11.9785	0.82506	23.0801	0	22.0517
Tb927.11.6850	34.2013	31.3046	38.9084	35.9452	42.8103	36.4586	9.10256	7.22782	43.0158	0	13.857	2.76269	34.1222	31.1678	38.8143	35.9117	42.7023	36.3208	9.05933	7.18712	42.9031	0	13.748	2.75646
Tb927.11.9880	84.4974	139.394	126.702	100.647	89.9988	85.5984	50.0641	125.282	48.8064	28.9556	48.4996	127.084	84.3019	138.785	126.395	100.553	89.7718	85.2749	49.8263	124.577	48.6785	28.8501	48.1181	126.797
Tb927.11.6500	0	1.1813	0	0	0	0	3.41346	0.803092	0	0	0	0	0	1.17614	0	0	0	0	3.39725	3.19427	0.82506	0	0	0
Tb927.10.16050	0	0.590652	0	0	0	0.317031	5.6891	0	0	0	0	0	0	0.588071	0	0	0	0.315833	5.66208	0	0	0	0	0
Tb927.8.1100	0	0	0	0	0	0	1.13782	0	0.827227	0	0	0	0	0	0	0	0	0	1.13242	0	0.82506	0	0	0
Tb927.11.14140	27.4952	30.7139	32.9225	22.1662	29.1888	28.5328	36.4103	38.5484	0.827227	19.3037	0	16.5761	27.4316	30.5797	32.8428	22.1455	29.1152	28.425	36.2373	38.3313	0.82506	19.2334	0	16.5388
Tb927.9.9810	52.9786	41.3456	49.8826	39.5397	51.0804	44.0673	65.9936	41.7608	53.7697	59.8416	20.7856	58.0164	52.856	41.165	49.7619	39.5028	50.9516	43.9008	65.6801	41.5256	53.6289	59.6235	20.6221	57.8857
Tb927.10.13200	0.670615	0	0	0	0	0	5.6891	0	0	0	0	0	0.669063	0	0	0	0	0	5.66208	0	0	0	0	0
Tb927.2.3720	66.3908	57.2932	49.8826	54.5169	54.9723	52.9442	5.6891	26.502	0.827227	1.93037	0	5.52537	66.2372	57.0429	49.7619	54.466	54.8336	52.7441	5.66208	26.3528	0.82506	1.92334	0	5.51293
Tb927.4.2070	0	0	0	0	0	0	3.41346	0	0	0	6.92852	1.38134	0	0	0	0	0	0	3.39725	0	0	0	6.87402	1.37823
Tb927.6.4070	79.1325	71.4689	76.8192	58.7105	73.945	68.4787	64.8558	21.6835	74.4504	54.0504	6.92852	15.1948	78.9494	71.1566	76.6333	58.6557	73.7585	68.2199	64.5477	21.5614	74.2554	53.8535	6.87402	15.1605
Tb927.10.14560	0	0.590652	0	0	0.48648	0	1.13782	0	0	0	0	0	0	0.588071	0	0	0.485253	0	1.13242	0	0	0	0	0
Tb927.3.3860	0.670615	0	0.997652	0	0.97296	0	2.27564	0.803092	0	0	0	0	0.669063	0	0.995238	0	0.970506	0	2.26483	0.798569	0	0	0	0
Tb927.4.4350	0	1.77196	0.997652	0	0	0	4.55128	0.803092	0	0	0	0	0	1.76421	0.995238	0	0	0	4.52966	0.798569	0	0	0	0
Tb927.7.880	5.36492	8.85978	5.98591	8.38722	14.5944	11.4131	1.13782	5.62164	0.827227	1.93037	0	8.28806	5.3525	8.82107	5.97143	8.37939	14.5576	11.37	1.13242	5.58998	0.82506	1.92334	0	8.26939
Tb927.5.291b	0	0.590652	0.997652	0.599087	0.48648	0.317031	2.27564	0	0.827227	0	6.92852	0	0	0.588071	0.995238	0.598528	0.485253	0.315833	2.26483	0	0.82506	0	6.87402	0
Tb927.2.4970	1.34123	0	0	0.599087	0.48648	0.317031	5.6891	0.803092	1.65445	7.72149	13.857	0	1.33813	0	0	0.598528	0.485253	0.315833	5.66208	0.798569	1.65012	7.69335	13.748	0
Tb927.6.1820	0	1.1813	0	0	0	0	1.13782	0.803092	0	0	0	0	0	1.17614	0	0	0	0	1.13242	0.798569	0	0	0	0
Tb927.7.4700	136.135	144.71	131.69	125.808	118.215	136.006	69.407	16.0618	0.827227	48.2593	0	17.9575	135.82	144.078	131.371	125.691	117.916	135.492	69.0774	15.9714	0.82506	48.0835	0	17.917
Tb927.9.2350	0.670615	1.1813	0	0	0	0.317031	17.0673	1.60618	1.65445	0	6.92852	0	0.669063	1.17614	0	0	0	0.315833	16.9862	1.59714	1.65012	0	6.87402	0
Tb927.10.8680	0	0.590652	0	0	0	0	2.27564	1.60618	0.827227	0	6.92852	0	0	0.588071	0	0	0	0	2.26483	1.59714	0.82506	0	6.87402	0
Tb927.7.6960	3.35307	4.72522	4.98826	2.39635	0.97296	2.53625	4.55128	1.60618	2.48168	0	0	2.76269	3.34531	4.70457	4.97619	2.39411	0.970506	2.52666	4.52966	1.59714	2.47518	0	0	2.75646
Tb927.5.3350	101.263	102.183	97.7699	84.4713	103.62	98.9136	47.7885	27.3051	14.8901	11.5822	6.92852	42.8216	101.029	101.736	97.5333	84.3924	103.359	98.5399	47.5615	27.1513	14.8511	11.54	6.87402	42.7252
Tb927.5.3600	111.993	120.493	110.739	96.453	91.4583	122.374	65.9936	51.3979	0.827227	96.5186	0	44.203	111.734	119.967	110.471	96.363	91.2276	121.912	65.6801	51.1084	0.82506	96.1669	0	44.1034
Tb927.11.4230	45.6018	68.5156	56.8662	69.4941	60.81	54.8464	17.0673	150.981	1.65445	7.72149	0	135.372	45.4963	68.2163	56.7286	69.4292	60.6566	54.6391	16.9862	150.131	1.65012	7.69335	0	135.067
Tb927.10.8980	31.5189	40.755	37.9108	43.7334	40.3779	35.1904	7.96474	8.03092	2.48168	1.93037	13.857	4.14403	31.446	40.5769	37.819	43.6925	40.276	35.0575	7.92691	7.98569	2.47518	1.92334	13.748	4.13469
Tb927.10.10890	0	0	0	0	0	0	0	0	0	0	0	0	42.151	55.2787	53.7428	44.2911	46.5843	56.5341	146.082	15.9714	38.7778	71.1635	41.2441	4.13469
Tb927.10.15430	24.1421	28.3513	17.9577	20.369	20.9186	24.7284	12.516	21.6835	12.4084	5.79112	0	27.6269	24.0863	28.2274	17.9143	20.3499	20.8659	24.635	12.4566	21.5614	12.3759	5.77001	0	27.5646
Tb927.9.16520	0.670615	0	0	0	0	0	3.41346	0	2.48168	0	0	0	0.669063	0	0	0	0	0	3.39725	0	2.47518	0	0	0
Tb927.3.330	0	0	0	0	0	0	4.55128	0	0	0	0	0	0	0	0	0	0	0	4.52966	0	0	0	0	0
Tb927.10.1270	0	0	0	0	0	0.317031	4.55128	0.803092	0	0	0	0	0	0	0	0	0	0.315833	4.52966	0.798569	0	0	0	0
Tb927.5.4370	26.8246	28.9419	21.9484	37.1434	20.9186	24.0944	666.763	333.283	898.368	1127.34	2743.69	490.377	26.7625	28.8155	21.8952	37.1087	20.8659	24.0033	663.596	331.406	896.015	1123.23	2722.11	489.272
Tb927.6.5100	0	0.590652	0	0	0	0.317031	4.55128	0.803092	0.827227	0	6.92852	0	0	0.588071	0	0	0	0.315833	4.52966	0.798569	0.82506	0	6.87402	0
Tb927.9.1880	0	0	0	0	0	0.317031	1.13782	1.60618	0	0	0	1.38134	0	0	0	0	0	0.315833	1.13242	1.59714	0	0	0	1.37823
Tb927.2.6230	0	0	0	0	0	0	0	0	0	0	0	0	0	0	0	0	0	0	0	0	0	0	0	0
Tb927.10.3810	0	0.590652	0	0	0	0	4.55128	0.803092	0.827227	0	0	0	0	0.588071	0	0	0	0	4.52966	0.798569	0.82506	0	0	0
Tb927.5.2910	97.9097	82.1006	85.7981	88.0658	94.8636	85.9154	152.468	33.7298	19.0262	127.405	13.857	53.8724	97.6832	81.7419	85.5904	87.9836	94.6243	85.5907	151.744	33.5399	18.9764	126.94	13.748	53.751
Tb927.11.8060	0	1.1813	0	0.599087	0	0	6.82692	0.803092	0	0	0	0	0	1.17614	0	0.598528	0	0	6.7945	0.798569	0	0	0	0
Tb927.9.1310	0	0	0	0	0	0	0	0	0	0	0	0	0	0	0	0	0	0	0	0	0	0	0	0
Tb927.8.7620	0	0	0	0	0	0	3.41346	0.803092	0.827227	0	0	0	0	1.76421	0.995238	0	0.485253	0	15.8538	3.19427	3.30024	0	0	0
Tb927.11.15540	83.1562	120.493	103.756	91.6603	88.0529	85.5984	72.8205	81.1123	68.6598	96.5186	76.2137	95.3127	82.9638	119.967	103.505	91.5748	87.8308	85.2749	72.4746	80.6554	68.48	96.1669	75.6142	95.098
Tb927.11.10710	0	0	0	0	0	0.317031	3.41346	0	1.65445	0	0	0	0	0	0	0	0	0.315833	3.39725	0	1.65012	0	0	0
Tb927.10.12240	0	0.590652	0	0	0.48648	0	2.27564	0	0	0	0	0	0	0.588071	0	0	0.485253	0	2.26483	0	0	0	0	0
Tb927.1.4720	0	1.1813	0	0	0	0	2.27564	0.803092	0	0	0	0	0	1.17614	0	0	0	0	2.26483	0.798569	0	0	0	0
Tb927.1.1530	0	0	0.997652	0	0	0	3.41346	0	0.827227	1.93037	0	0	0	0	0.995238	0	0	0	3.39725	0	0.82506	1.92334	0	0
Tb927.10.11650	23.4715	24.2167	24.9413	35.9452	33.0807	20.607	7.96474	0.803092	0	0	0	0	23.4172	24.1109	24.8809	35.9117	32.9972	20.5291	7.92691	0.798569	0	0	0	0
Tb927.10.13030	3.35307	5.31587	4.98826	1.19817	1.94592	3.17031	1.13782	0	0	1.93037	0	0	3.34531	5.29264	4.97619	1.19706	1.94101	3.15833	1.13242	0	0	1.92334	0	0
Tb927.6.4650	35.5426	37.2111	30.9272	37.1434	38.9184	35.5075	61.4423	9.6371	132.356	54.0504	76.2137	0	35.4603	37.0485	30.8524	37.1087	38.8202	35.3733	61.1505	9.58282	132.01	53.8535	75.6142	0
Tb927.10.1410	22.8009	17.7196	30.9272	22.1662	17.5133	24.4114	64.8558	135.722	0.827227	77.2149	0	169.905	22.7481	17.6421	30.8524	22.1455	17.4691	24.3191	64.5477	134.958	0.82506	76.9335	0	169.522
Tb927.5.4510	22.1303	12.9943	22.946	32.9498	19.4592	19.3389	5.6891	6.42473	0	9.65186	13.857	12.4321	22.0791	12.9376	22.8905	32.919	19.4101	19.2658	5.66208	6.38855	0	9.61669	13.748	12.4041
Tb927.9.3640	152.23	140.575	136.678	146.776	141.566	117.301	154.744	295.538	158	171.803	464.211	296.989	151.877	139.961	136.348	146.639	141.209	116.858	154.009	293.873	157.586	171.177	460.559	296.32
Tb927.9.9670	61.0259	50.2054	48.885	50.9224	43.7832	60.8699	7.96474	0	0	0	0	0	60.8847	49.9861	48.7667	50.8749	43.6728	60.6399	7.92691	0	0	0	0	0
Tb927.9.580	0	0	0	0	0	0	0	0	0	0	0	0	0	0	0	0	0	0	0	0	0	0	0	0
Tb927.11.17940	0	0	1.9953	0	0.48648	0	1.13782	0	0.827227	0	0	0	0	0	1.99048	0	0.485253	0	1.13242	0	0.82506	0	0	0
Tb927.3.1930	0	0.590652	0	0	0.48648	0.317031	2.27564	0	0.827227	1.93037	0	0	0	0.588071	0	0	0.485253	0.315833	2.26483	0	0.82506	1.92334	0	0
Tb927.9.17920	0	0.590652	0	0	0	0	3.41346	0.803092	0.827227	0	0	0	0	0.588071	0	0	0	0	4.52966	0.798569	0.82506	0	0	0
Tb927.10.14980	27.4952	25.398	36.9131	37.1434	25.297	27.2647	58.0288	47.3824	1.65445	98.449	0	46.9657	27.4316	25.2871	36.8238	37.1087	25.2332	27.1616	57.7532	47.1156	1.65012	98.0903	0	46.8599
Tb927.7.6630	0	0.590652	1.9953	0	0.48648	0	2.27564	0	0	1.93037	0	0	0	0.588071	1.99048	0	0.485253	0	2.26483	0	0	1.92334	0	0
Tb927.5.380	0	0	0	0	0	0	0	0	0	0	0	0	0	0	0	0	0	0	0	0	0	0	0	0
Tb927.9.12000	7.37676	4.72522	0.997652	5.39178	7.78368	6.34062	2.27564	6.42473	1.65445	5.79112	0	0	7.35969	4.70457	0.995238	5.38675	7.76405	6.31666	2.26483	6.38855	1.65012	5.77001	0	0
Tb927.7.2130	0	0	0	0	0	0	2.27564	3.21237	0.827227	0	0	0	0	0	0	0	0	0	2.26483	3.19427	0.82506	0	0	0
Tb927.5.820	17.436	21.2635	21.9484	26.3598	15.0809	18.7048	0	0	0	0	0	1.38134	17.3956	21.1706	21.8952	26.3352	15.0428	18.6341	0	0	0	0	0	1.37823
[truncated: 7,497 more rows]
