# Supplementary material for: A Trypanosoma brucei ORFeome-Based Gain-of-Function Library Identifies Genes That Promote Survival during Melarsoprol Treatment
Source: mSphere. 2020 Oct 7;5(5):e00769-20. doi: 10.1128/mSphere.00769-20 (PMC7568655; doi:10.1128/mSphere.00769-20)
Supplement: DATA SET S3 [file mSphere.00769-20-sd003.xlsx]

## Sheet: SHEET GUIDE
Name	Descriptive
UNIQUE_Common_MEL1	Genes common among all comparisons of MEL1, Unique alignments
MULTI_Common_MEL1	Genes common among all comparisons of MEL1, Multiple alignments
MEL1_GoF_L1_Unique	Comparison of MEL1 v. GoF_L1, Unique alignments
MEL1_GoF_L1_Multi	Comparison of MEL1 v. GoF_L1, Multiple alignments
MEL1_GoF_L2_Unique	Comparison of MEL1 v. GoF_L2, Unique alignments
MEL1_GoF_L2_Multi	Comparison of MEL1 v. GoF_L2, Multiple alignments
MEL2_GoF_L1_Unique	Comparison of MEL2 v. GoF_L1, Unique alignements
MEL2_GoF_L1_Multi	Comparison of MEL2 v. GoF_L1, Multiple alignements
MEL2_GoF_L2_Unique	Comparison of MEL2 v. GoF_L2, Unique alignments
MEL2_GoF_L2_Multi	Comparison of MEL2 v. GoF_L2, Multiple alignments

## Sheet: UNIQUE_Common_MEL1
Gene Name	Description	Phenotype	No Mel 1	Wi Mel 1	No Mel 2	Wi Mel 2	No Mel 3	Wi Mel 3	No Mel	Wi Mel Average	fold change With Mel/No Mel	p adjusted from deseq test
Tb927.4.4810	hypothetical protein, conserved	overrepresented	76.4501	45585.6	68.5156	23094.5	89.7887	71584.1	78.2515	46754.7	597.493	3.77099e-42
Tb927.11.590	hypothetical protein, conserved	overrepresented	139.488	56648.7	180.149	35253.3	154.636	73882.9	158.091	55261.6	349.556	1.8073e-39
Tb927.7.2780	hypothetical protein, conserved	overrepresented	214.597	80677.2	228.582	54432.7	235.446	83350.5	226.208	72820.2	321.916	2.82904e-86
Tb927.10.12370	gamma-glutamylcysteine synthetase (GCS)	overrepresented	51.6373	9211.79	52.568	5615.22	47.8873	14158.8	50.6976	9661.94	190.58	2.191e-43
Tb927.5.3450	hypothetical protein, conserved	overrepresented	28.1658	4457.98	34.2578	1807.76	33.9202	5839.39	32.1146	4035.04	125.645	4.49672e-25
Tb927.11.11435	dynein light chain lc6	overrepresented	209.902	32614.5	241.577	13021.3	227.465	35795.8	226.315	27143.9	119.939	1.30311e-26
Tb927.7.6190	hypothetical protein, conserved	overrepresented	352.073	42260.9	374.473	23953	317.253	52151.7	347.933	39455.2	113.399	3.12552e-40
Tb927.11.12380	hypothetical protein, conserved	overrepresented	46.2724	4391.99	40.755	3766.5	56.8662	5836.91	47.9645	4665.13	97.2622	5.88799e-48
Tb927.6.1280	translation initiation factor EIF-2b alpha subunit, putative,eIF-2B GDP-GTP exchange factor	overrepresented	89.1917	8381.19	93.323	3921.5	81.8075	9228.54	88.1074	7177.07	81.4582	1.1379e-48
Tb927.8.3820	hypothetical protein, conserved	overrepresented	11.4004	724.792	14.7663	701.099	15.9624	800.756	14.0431	742.215	52.8528	2.04026e-39
Tb927.3.5250	Zinc finger CCCH domain-containing protein 8 (ZC3H8)	overrepresented	11.4004	233.253	12.9943	612.759	14.9648	1220.99	13.1199	689	52.5158	2.44869e-13
Tb927.9.10930	hypothetical protein, conserved	overrepresented	221.973	12880.1	171.88	4996.84	210.505	11590.3	201.453	9822.41	48.7579	1.98365e-18
Tb927.7.770	hypothetical protein, conserved	overrepresented	99.251	5831.33	96.2763	2740.15	75.8216	4227.96	90.4496	4266.48	47.1697	7.13818e-27
Tb927.9.7820	hypothetical protein, conserved	overrepresented	15.4241	505.192	14.1756	239.321	7.98122	713.07	12.527	485.861	38.7851	3.87897e-14
Tb927.11.15280	tRNA-sepcific adenosine deaminase (ADAT3)	overrepresented	20.1184	829.471	14.7663	302.766	15.9624	724.651	16.9491	618.962	36.519	1.59449e-18
Tb927.4.1910	hypothetical protein, conserved	overrepresented	48.2842	1777.28	33.6672	977.363	44.8944	1709.05	42.2819	1487.9	35.1899	1.1009e-22
Tb927.9.15020	hypothetical protein, conserved	overrepresented	42.9193	1368.8	33.6672	697.084	31.9249	1274.76	36.1705	1113.55	30.7861	4.45211e-20
Tb927.10.2830	hypothetical protein, conserved	overrepresented	293.729	7536.92	234.489	5249.81	220.481	10196.4	249.566	7661.04	30.6974	9.17117e-31
Tb927.10.12050	hypothetical protein, conserved	overrepresented	123.393	4525.11	113.405	2586.76	99.7652	3209.64	112.188	3440.5	30.6673	2.15759e-34
Tb927.9.7200	hypothetical protein, conserved	overrepresented	224.656	5362.55	193.734	5738.89	190.552	7479.78	202.98	6193.74	30.514	5.61097e-28
Tb927.7.5460	exosome-associated protein 3,3' exoribonuclease, putative (EAP3)	overrepresented	255.504	7285.46	258.115	4856.3	268.368	10048.3	260.663	7396.69	28.3765	9.5464e-27
Tb927.4.4540	hypothetical protein, conserved	overrepresented	280.988	6683.56	238.623	4893.24	243.427	7636.13	254.346	6404.31	25.1795	8.84114e-47
Tb927.5.4370	hypothetical protein, conserved	overrepresented	26.8246	666.763	28.9419	333.283	21.9484	898.368	25.905	632.805	24.4279	3.59082e-12
Tb927.9.7080	hypothetical protein, conserved	overrepresented	55.661	1010.38	60.2465	1086.58	65.8451	2018.43	60.5842	1371.8	22.6429	1.14294e-23
Tb927.2.5210	3-oxoacyl-ACP reductase, putative	overrepresented	383.592	10555.6	450.667	6946.74	365.141	9628.92	399.8	9043.74	22.6207	2.15759e-34
Tb927.11.2910	phosphoglycerate mutase, putative (iPGAM)	overrepresented	18.1066	129.712	16.5383	159.012	15.9624	852.044	16.8691	380.256	22.5416	6.79121e-05
Tb927.11.7475	hypothetical protein, conserved	overrepresented	183.748	4447.74	174.833	2973.05	182.57	3397.42	180.384	3606.07	19.9911	1.50114e-30
Tb927.9.5220	conserved protein	overrepresented	241.421	5462.68	287.648	4319.03	280.34	5695.46	269.803	5159.05	19.1216	2.60434e-21
Tb927.3.4930	hypothetical protein, conserved	overrepresented	37.5544	782.82	40.755	770.968	37.9108	663.436	38.7401	739.075	19.0778	3.78627e-27
Tb927.8.1930	hypothetical protein, conserved	overrepresented	12.0711	163.846	15.357	240.124	7.98122	179.508	11.8031	194.493	16.4782	8.35762e-27
Tb927.10.6850	mitochondrial RNA binding complex 1 subunit,mitochondrial edited mRNA stability factor 1 subunit,kinteoplast poly(A) polymerase complex 1 subunit	overrepresented	46.2724	942.115	41.3456	370.225	43.8967	849.562	43.8382	720.634	16.4385	3.67696e-10
Tb927.11.1810	hypothetical protein, conserved	overrepresented	18.7772	466.506	28.3513	234.503	19.953	345.781	22.3605	348.93	15.6047	1.49842e-18
Tb927.5.2620	hypothetical protein, conserved	overrepresented	30.8483	477.885	17.1289	170.255	25.939	458.284	24.6387	368.808	14.9686	1.77733e-09
Tb927.10.390	hypothetical protein, conserved	overrepresented	43.5899	1001.28	37.8017	488.28	42.8991	281.257	41.4302	590.273	14.2474	2.78461e-12
Tb927.3.1610	protein kinase, putative	overrepresented	96.5685	1308.49	99.2295	1203.83	103.756	1732.21	99.8513	1414.85	14.1695	2.82332e-35
Tb927.11.2350	hypothetical protein, conserved	overrepresented	13.4123	116.058	7.67848	73.0813	9.97652	228.315	10.3558	139.151	13.4371	2.18775e-05
Tb927.8.7790	hypothetical protein, conserved	overrepresented	52.3079	560.946	46.0709	493.901	61.8544	1022.45	53.4111	692.433	12.9642	7.88194e-22
Tb927.5.4150	hypothetical protein, conserved	overrepresented	16.0947	176.362	14.1756	66.6566	6.98357	234.105	12.418	159.041	12.8073	6.2916e-06
Tb927.8.3340	hypothetical protein, conserved	overrepresented	114.004	1302.8	115.177	1137.18	139.671	2248.4	122.951	1562.79	12.7107	1.27791e-11
Tb927.10.1490	hypothetical protein, conserved	overrepresented	91.2036	826.058	90.3698	603.925	78.8145	1653.63	86.796	1027.87	11.8424	6.62109e-16
Tb927.4.890	small nuclear ribonucleoprotein SmD3, putative (SmD3)	overrepresented	92.5448	1383.59	112.224	949.254	113.732	1202.79	106.167	1178.54	11.1008	4.78212e-11
Tb927.7.5360	hypothetical protein, conserved	overrepresented	25.4834	223.013	24.8074	235.306	25.939	330.891	25.4099	263.07	10.353	8.31494e-27
Tb927.7.710	heat shock 70 kDa protein, putative (HSP70)	overrepresented	175.03	2396.25	174.833	1275.31	147.653	1443.51	165.839	1705.02	10.2812	3.15282e-26
Tb927.9.4930	divalent cation transporter, putative	overrepresented	104.616	946.667	83.2819	794.258	98.7676	948.829	95.5551	896.584	9.3829	7.15768e-54
Tb927.9.10850	hypothetical protein, conserved	overrepresented	145.523	1755.66	161.839	1301.01	170.599	1207.75	159.32	1421.47	8.92211	1.8036e-49
Tb927.11.5600	hypothetical protein, conserved	overrepresented	170.336	2008.25	200.822	1001.46	187.559	1578.35	186.239	1529.35	8.21178	9.21413e-11
Tb927.10.9060	hypothetical protein, conserved	overrepresented	220.632	2195.99	194.325	1131.56	224.472	1817.42	213.143	1714.99	8.0462	5.86061e-10
Tb927.1.1020	leucine-rich repeat-containing protein	overrepresented	100.592	1190.16	103.364	746.072	101.761	466.556	101.906	800.929	7.85952	1.60689e-10
Tb927.2.2130	small GTP-binding protein RAB6, putative	overrepresented	51.6373	270.801	43.1176	322.04	41.9014	459.111	45.5521	350.651	7.69779	7.69961e-22
Tb927.1.3310	hypothetical protein, conserved	overrepresented	215.938	1742	177.786	1048.84	214.495	1833.96	202.74	1541.6	7.60384	2.2819e-09
Tb927.8.4200	hypothetical protein, conserved	overrepresented	91.2036	605.32	87.4165	587.863	104.753	895.059	94.4579	696.081	7.36922	7.02162e-19
Tb927.3.5190	hypothetical protein, conserved	overrepresented	96.5685	934.151	92.7324	557.346	84.8004	524.462	91.3671	671.986	7.35479	8.48135e-21
Tb927.9.3480	U5Cwc21 small nuclear ribonucleoprotein (CWC21)	overrepresented	93.886	686.106	83.8726	387.09	85.7981	741.195	87.8522	604.797	6.88425	8.82566e-10
Tb927.8.2391	hypothetical protein, conserved	overrepresented	278.976	1878.54	294.735	1635.9	334.214	2659.53	302.642	2057.99	6.8001	9.17555e-10
Tb927.2.3780	translation initiation factor IF-2, putative	overrepresented	36.8838	180.913	37.2111	301.962	49.8826	280.43	41.3258	254.435	6.15681	1.12368e-11
Tb927.1.1500	conserved protein, unknown function	overrepresented	150.888	680.417	111.043	701.902	164.613	1138.26	142.181	840.194	5.90932	1.34235e-05
Tb927.6.3980	hypothetical protein, conserved	overrepresented	26.8246	252.596	32.4859	140.541	29.9296	127.393	29.7467	173.51	5.83292	3.88333e-10

## Sheet: MULTI_Common_MEL1
Gene Name	Description	Phenotype	No Mel 1	Wi Mel 1	No Mel 2	Wi Mel 2	No Mel 3	Wi Mel 3	No Mel	Wi Mel Average	fold change With Mel/No Mel	p adjusted from deseq test
Tb927.4.4810	hypothetical protein, conserved	overrepresented	76.2732	45369.1	68.2163	22964.4	89.5714	71396.6	78.0203	46576.7	596.982	3.16823e-42
Tb927.11.590	hypothetical protein, conserved	overrepresented	139.165	56379.6	179.362	35054.8	154.262	73689.4	157.596	55041.3	349.255	1.57193e-39
Tb927.7.2780	hypothetical protein, conserved	overrepresented	214.1	80294	227.584	54126.2	234.876	83132.2	225.52	72517.5	321.557	3.06047e-86
Tb927.10.12370	gamma-glutamylcysteine synthetase (GCS)	overrepresented	51.5178	9168.04	52.3384	5583.59	47.7714	14122.6	50.5425	9624.73	190.428	1.80852e-43
Tb927.5.3450	hypothetical protein, conserved	overrepresented	28.1006	4436.81	34.1081	1797.58	33.8381	5824.1	32.0156	4019.49	125.548	4.2878e-25
Tb927.11.11435	dynein light chain lc6	overrepresented	209.417	32459.6	240.521	12948	226.914	35702	225.617	27036.5	119.834	1.24145e-26
Tb927.7.6190	hypothetical protein, conserved	overrepresented	351.258	42060.2	372.837	23818.1	316.486	52015.1	346.86	39297.8	113.296	2.70147e-40
Tb927.11.12380	hypothetical protein, conserved	overrepresented	46.1653	4371.13	40.5769	3745.29	56.7286	5821.62	47.8236	4646.01	97.1489	4.45055e-48
Tb927.6.1280	translation initiation factor EIF-2b alpha subunit, putative,eIF-2B GDP-GTP exchange factor	overrepresented	88.9854	8341.38	92.9153	3899.41	81.6095	9204.37	87.8367	7148.39	81.3827	7.96569e-49
Tb927.11.13090	elongation factor 1 gamma, putative	overrepresented	38.1366	2380.34	51.1622	2663.23	59.7143	3331.59	49.671	2791.72	56.2042	1.11335e-58
Tb927.8.3820	hypothetical protein, conserved	overrepresented	11.3741	721.349	14.7018	697.15	15.9238	798.658	13.9999	739.053	52.7899	1.8495e-39
Tb927.3.5250	Zinc finger CCCH domain-containing protein 8 (ZC3H8)	overrepresented	11.3741	232.145	12.9376	609.308	14.9286	1217.79	13.0801	686.414	52.4779	2.33727e-13
Tb927.9.10930	hypothetical protein, conserved	overrepresented	221.46	12818.9	171.129	4968.69	209.995	11559.9	200.861	9782.52	48.7029	1.92113e-18
Tb927.7.770	hypothetical protein, conserved	overrepresented	99.0213	5803.63	95.8556	2724.72	75.6381	4216.88	90.1717	4248.41	47.1147	6.82483e-27
Tb927.9.7820	hypothetical protein, conserved	overrepresented	15.3884	502.793	14.1137	237.973	7.9619	711.202	12.488	483.989	38.7563	3.69186e-14
Tb927.11.15280	tRNA-sepcific adenosine deaminase (ADAT3)	overrepresented	20.0719	825.531	14.7018	301.06	15.9238	722.753	16.8992	616.448	36.478	1.54457e-18
Tb927.4.1910	hypothetical protein, conserved	overrepresented	48.1725	1768.83	33.5201	971.858	44.7857	1704.57	42.1594	1481.76	35.1465	1.07643e-22
Tb927.9.15020	hypothetical protein, conserved	overrepresented	42.82	1362.3	33.5201	693.158	31.8476	1271.42	36.0626	1108.96	30.7509	4.39358e-20
Tb927.10.2830	hypothetical protein, conserved	overrepresented	293.05	7501.12	233.464	5220.24	219.948	10169.7	248.82	7630.35	30.6661	8.61813e-31
Tb927.10.12050	hypothetical protein, conserved	overrepresented	123.108	4503.62	112.91	2572.19	99.5238	3201.23	111.847	3425.68	30.6283	2.05035e-34
Tb927.9.7200	hypothetical protein, conserved	overrepresented	224.136	5337.08	192.887	5706.57	190.09	7460.19	202.371	6167.95	30.4784	5.35897e-28
Tb927.7.5460	exosome-associated protein 3,3' exoribonuclease, putative (EAP3)	overrepresented	254.913	7250.86	256.987	4828.94	267.719	10022.8	259.873	7367.54	28.3506	9.17498e-27
Tb927.4.4540	hypothetical protein, conserved	overrepresented	280.337	6651.81	237.581	4865.68	242.838	7616.13	253.585	6377.87	25.1508	7.16714e-47
Tb927.5.4370	hypothetical protein, conserved	overrepresented	26.7625	663.596	28.8155	331.406	21.8952	896.015	25.8244	630.339	24.4086	3.50949e-12
Tb927.9.7080	hypothetical protein, conserved	overrepresented	55.5322	1005.59	59.9833	1080.46	65.6857	2013.15	60.4004	1366.4	22.6223	1.10887e-23
Tb927.2.5210	3-oxoacyl-ACP reductase, putative	overrepresented	382.704	10505.4	448.699	6907.62	364.257	9603.7	398.553	9005.58	22.5957	2.05035e-34
Tb927.11.2910	phosphoglycerate mutase, putative (iPGAM)	overrepresented	18.0647	129.095	16.466	158.117	15.9238	849.812	16.8182	379.008	22.5356	6.45713e-05
Tb927.11.7475	hypothetical protein, conserved	overrepresented	183.323	4426.61	174.069	2956.3	182.129	3388.52	179.84	3590.48	19.9648	1.44647e-30
Tb927.9.5220	conserved protein	overrepresented	240.863	5436.73	286.391	4294.7	279.662	5680.54	268.972	5137.32	19.0999	2.64073e-21
Tb927.3.4930	hypothetical protein, conserved	overrepresented	37.4675	779.102	40.5769	766.626	37.819	661.698	38.6212	735.809	19.052	3.68116e-27
Tb927.8.1930	hypothetical protein, conserved	overrepresented	12.0431	163.068	15.2899	238.772	7.9619	179.038	11.765	193.626	16.4578	8.22142e-27
Tb927.10.6850	mitochondrial RNA binding complex 1 subunit,mitochondrial edited mRNA stability factor 1 subunit,kinteoplast poly(A) polymerase complex 1 subunit	overrepresented	46.1653	937.64	41.165	368.14	43.7905	847.337	43.7069	717.706	16.4209	3.60807e-10
Tb927.11.1810	hypothetical protein, conserved	overrepresented	18.7338	464.291	28.2274	233.182	19.9048	344.875	22.2886	347.449	15.5886	1.46127e-18
Tb927.5.2620	hypothetical protein, conserved	overrepresented	30.7769	475.615	17.0541	169.297	25.8762	457.083	24.569	367.332	14.951	1.75243e-09
Tb927.10.390	hypothetical protein, conserved	overrepresented	43.4891	996.526	37.6366	485.53	42.7952	280.52	41.307	587.525	14.2234	2.74524e-12
Tb927.3.1610	protein kinase, putative	overrepresented	96.3451	1302.28	98.796	1197.05	103.505	1727.68	99.5486	1409	14.1539	2.66806e-35
Tb927.11.2350	hypothetical protein, conserved	overrepresented	13.3813	115.506	7.64493	72.6697	9.95238	227.717	10.3262	138.631	13.4252	2.08005e-05
Tb927.8.7790	hypothetical protein, conserved	overrepresented	52.1869	558.281	45.8696	491.12	61.7047	1019.77	53.2537	689.725	12.9517	7.77592e-22
Tb927.5.4150	hypothetical protein, conserved	overrepresented	16.0575	175.524	14.1137	66.2812	6.96666	233.492	12.3793	158.433	12.7982	5.95275e-06
Tb927.8.3340	hypothetical protein, conserved	overrepresented	113.741	1296.62	114.674	1130.77	139.333	2242.51	122.583	1556.63	12.6987	1.2592e-11
Tb927.10.1490	hypothetical protein, conserved	overrepresented	90.9926	822.134	89.9749	600.524	78.6238	1649.3	86.5304	1023.98	11.8338	6.32414e-16
Tb927.4.890	small nuclear ribonucleoprotein SmD3, putative (SmD3)	overrepresented	92.3307	1377.02	111.734	943.908	113.457	1199.64	105.84	1173.52	11.0876	4.70992e-11
Tb927.7.5360	hypothetical protein, conserved	overrepresented	25.4244	221.954	24.699	233.981	25.8762	330.024	25.3332	261.986	10.3416	8.1321e-27
Tb927.7.710	heat shock 70 kDa protein, putative (HSP70)	overrepresented	174.625	2384.87	174.069	1268.13	147.295	1439.73	165.33	1697.58	10.2678	3.15321e-26
Tb927.9.4930	divalent cation transporter, putative	overrepresented	104.374	942.17	82.9181	789.784	98.5285	946.344	95.2735	892.766	9.37056	4.13625e-54
Tb927.9.10850	hypothetical protein, conserved	overrepresented	145.187	1747.32	161.132	1293.68	170.186	1204.59	158.835	1415.2	8.90987	1.25186e-49
Tb927.11.5600	hypothetical protein, conserved	overrepresented	169.942	1998.71	199.944	995.815	187.105	1574.21	185.664	1522.91	8.20255	9.09135e-11
Tb927.10.9060	hypothetical protein, conserved	overrepresented	220.122	2185.56	193.476	1125.18	223.928	1812.66	212.509	1707.8	8.03639	5.80911e-10
Tb927.1.1020	leucine-rich repeat-containing protein	overrepresented	100.359	1184.51	102.913	741.87	101.514	465.334	101.595	797.237	7.84718	1.60535e-10
Tb927.2.2130	small GTP-binding protein RAB6, putative	overrepresented	51.5178	269.515	42.9292	320.226	41.8	457.908	45.4157	349.216	7.68934	7.71106e-22
Tb927.1.3310	hypothetical protein, conserved	overrepresented	215.438	1733.73	177.01	1042.93	213.976	1829.16	202.141	1535.27	7.59505	2.2651e-09
Tb927.8.4200	hypothetical protein, conserved	overrepresented	90.9926	602.445	87.0346	584.552	104.5	892.715	94.1757	693.238	7.36111	6.79087e-19
Tb927.3.5190	hypothetical protein, conserved	overrepresented	96.3451	929.714	92.3272	554.207	84.5952	523.088	91.0892	669.003	7.34448	8.65897e-21
Tb927.9.3480	U5Cwc21 small nuclear ribonucleoprotein (CWC21)	overrepresented	93.6688	682.847	83.5061	384.91	85.5904	739.254	87.5885	602.337	6.8769	8.73895e-10
Tb927.8.2391	hypothetical protein, conserved	overrepresented	278.33	1869.62	293.448	1626.68	333.405	2652.57	301.727	2049.62	6.79296	9.08597e-10
Tb927.2.3780	translation initiation factor IF-2, putative	overrepresented	36.7985	180.054	37.0485	300.262	49.7619	279.695	41.2029	253.337	6.14852	1.12829e-11
Tb927.1.1500	conserved protein, unknown function	overrepresented	150.539	677.185	110.557	697.949	164.214	1135.28	141.77	836.806	5.90255	1.27856e-05
Tb927.6.3980	hypothetical protein, conserved	overrepresented	26.7625	251.396	32.3439	139.75	29.8571	127.059	29.6545	172.735	5.82491	3.88359e-10

## Sheet: MEL1_GoF_L1_Unique
Gene Name	Description	Phenotype	No Mel 1	Wi Mel 1	No Mel 2	Wi Mel 2	No Mel 3	Wi Mel 3	No Mel	Wi Mel Average	fold change With Mel/No Mel	p adjusted from deseq test
Tb927.2.5210	3-oxoacyl-ACP reductase, putative	overrepresented	408.577	10555.6	391.13	6946.74	364.269	9628.92	387.992	9043.74	23.3091	4.13336e-35
Tb927.11.10230	RNA polymerase-associated protein CDC73, putative	overrepresented	4.19361	23.8942	8.75664	36.9422	5.07249	123.257	6.00758	61.3644	10.2145	7.28439e-05
Tb927.4.1910	hypothetical protein, conserved	overrepresented	40.7379	1777.28	40.8643	977.363	40.897	1709.05	40.8331	1487.9	36.4385	1.85317e-23
Tb927.9.15020	hypothetical protein, conserved	overrepresented	37.1434	1368.8	36.486	697.084	27.5817	1274.76	33.737	1113.55	33.0066	3.02503e-21
Tb927.9.7820	hypothetical protein, conserved	overrepresented	11.9817	505.192	10.7026	239.321	10.145	713.07	10.9431	485.861	44.3989	1.13086e-15
Tb927.11.1810	hypothetical protein, conserved	overrepresented	22.7653	466.506	22.3781	234.503	22.5092	345.781	22.5509	348.93	15.473	2.33796e-19
Tb927.8.3820	hypothetical protein, conserved	overrepresented	10.7836	724.792	11.189	701.099	16.4856	800.756	12.8194	742.215	57.8978	1.03349e-43
Tb927.11.290	phosphatase and tensin homologue, putative	overrepresented	23.3644	336.795	14.1079	160.618	11.0961	97.6128	16.1895	198.342	12.2513	1.16646e-05
Tb927.3.5190	hypothetical protein, conserved	overrepresented	98.2503	934.151	107.999	557.346	109.059	524.462	105.103	671.986	6.39362	1.67755e-18
Tb927.5.4370	hypothetical protein, conserved	overrepresented	37.1434	666.763	20.9186	333.283	24.0944	898.368	27.3855	632.805	23.1073	5.2825e-12
Tb927.11.2350	hypothetical protein, conserved	overrepresented	8.98631	116.058	13.6214	73.0813	9.51093	228.315	10.7062	139.151	12.9972	2.31214e-05
Tb927.11.15280	tRNA-sepcific adenosine deaminase (ADAT3)	overrepresented	23.3644	829.471	22.8646	302.766	19.0219	724.651	21.7503	618.962	28.4577	7.65896e-17
Tb927.11.590	hypothetical protein, conserved	overrepresented	149.772	56648.7	127.944	35253.3	136.006	73882.9	137.907	55261.6	400.715	1.90912e-41
Tb927.9.7200	hypothetical protein, conserved	overrepresented	233.644	5362.55	202.862	5738.89	209.557	7479.78	215.355	6193.74	28.7607	3.81977e-27
Tb927.11.5600	hypothetical protein, conserved	overrepresented	194.703	2008.25	171.728	1001.46	199.095	1578.35	188.509	1529.35	8.1129	1.27766e-10
Tb927.9.10930	hypothetical protein, conserved	overrepresented	191.109	12880.1	227.673	4996.84	213.679	11590.3	210.82	9822.41	46.5914	5.83017e-18
Tb927.10.12050	hypothetical protein, conserved	overrepresented	130.601	4525.11	100.701	2586.76	122.691	3209.64	117.998	3440.5	29.1574	9.59387e-34
Tb927.7.2780	hypothetical protein, conserved	overrepresented	258.207	80677.2	247.618	54432.7	249.503	83350.5	251.776	72820.2	289.226	1.80177e-83
Tb927.8.3340	hypothetical protein, conserved	overrepresented	94.6558	1302.8	102.161	1137.18	111.912	2248.4	102.91	1562.79	15.1861	3.02386e-13
Tb927.5.2620	hypothetical protein, conserved	overrepresented	31.7516	477.885	26.7564	170.255	21.8751	458.284	26.7944	368.808	13.7644	4.55043e-09
Tb927.1.3310	hypothetical protein, conserved	overrepresented	185.717	1742	207.727	1048.84	207.972	1833.96	200.472	1541.6	7.68985	2.0053e-09
Tb927.2.3780	translation initiation factor IF-2, putative	overrepresented	35.3461	180.913	43.7832	301.962	38.6778	280.43	39.269	254.435	6.47928	1.30111e-12
Tb927.11.11435	dynein light chain lc6	overrepresented	203.091	32614.5	224.754	13021.3	227.311	35795.8	218.385	27143.9	124.293	5.70538e-27
Tb927.10.7880	hypothetical protein, conserved	overrepresented	1.79726	192.292	8.75664	141.344	6.02359	63.6965	5.52583	132.444	23.9682	7.59653e-11
Tb927.8.4200	hypothetical protein, conserved	overrepresented	107.237	605.32	97.296	587.863	103.986	895.059	102.84	696.081	6.76861	1.18079e-17
Tb927.3.1610	protein kinase, putative	overrepresented	87.4667	1308.49	55.9452	1203.83	82.428	1732.21	75.28	1414.85	18.7945	1.48663e-43
Tb927.10.390	hypothetical protein, conserved	overrepresented	45.5306	1001.28	46.7021	488.28	51.676	281.257	47.9696	590.273	12.3052	3.57648e-11
Tb927.4.4810	hypothetical protein, conserved	overrepresented	92.2594	45585.6	82.7016	23094.5	77.9896	71584.1	84.3169	46754.7	554.512	1.90912e-41
Tb927.10.2830	hypothetical protein, conserved	overrepresented	245.626	7536.92	264.645	5249.81	284.694	10196.4	264.988	7661.04	28.9109	8.83323e-30
Tb927.10.5150	zinc finger protein family member, putative (ZC3H31)	overrepresented	31.1525	223.013	24.324	163.028	27.8987	122.43	27.7918	169.49	6.09857	1.27766e-10
Tb927.9.5220	conserved protein	overrepresented	262.4	5462.68	185.835	4319.03	253.308	5695.46	233.848	5159.05	22.0616	2.19718e-23
Tb927.8.1930	hypothetical protein, conserved	overrepresented	11.9817	163.846	15.0809	240.124	7.29171	179.508	11.4514	194.493	16.9841	1.155e-31
Tb927.3.5250	Zinc finger CCCH domain-containing protein 8 (ZC3H8)	overrepresented	16.1754	233.253	8.27016	612.759	7.29171	1220.99	10.5791	689	65.1285	4.64826e-15
Tb927.2.2130	small GTP-binding protein RAB6, putative	overrepresented	47.3279	270.801	53.0263	322.04	45.6525	459.111	48.6689	350.651	7.20482	1.21528e-21
Tb927.3.4930	hypothetical protein, conserved	overrepresented	52.1206	782.82	32.1077	770.968	32.9712	663.436	39.0665	739.075	18.9184	4.68667e-28
Tb927.4.890	small nuclear ribonucleoprotein SmD3, putative (SmD3)	overrepresented	128.804	1383.59	112.377	949.254	127.446	1202.79	122.876	1178.54	9.59135	8.44778e-10
Tb927.10.9720	RNA-editing-associated protein 1,RNA-binding protein,oligo (U) binding protein,RNA editing complex protein (REAP-1)	overrepresented	42.5352	218.462	53.0263	317.221	57.3826	316.001	50.9814	283.894	5.56859	1.09582e-05
Tb927.7.5360	hypothetical protein, conserved	overrepresented	24.5626	223.013	29.6753	235.306	34.5564	330.891	29.5981	263.07	8.88807	6.78687e-26
Tb927.1.1500	conserved protein, unknown function	overrepresented	168.343	680.417	134.755	701.902	150.273	1138.26	151.124	840.194	5.55965	3.2072e-05
Tb927.11.12380	hypothetical protein, conserved	overrepresented	39.5397	4391.99	40.8643	3766.5	41.8481	5836.91	40.7507	4665.13	114.48	6.0212e-52
Tb927.6.3980	hypothetical protein, conserved	overrepresented	34.148	252.596	26.7564	140.541	25.9965	127.393	28.967	173.51	5.98993	7.24419e-11
Tb927.10.6850	mitochondrial RNA binding complex 1 subunit,mitochondrial edited mRNA stability factor 1 subunit,kinteoplast poly(A) polymerase complex 1 subunit	overrepresented	50.9224	942.115	42.8103	370.225	40.58	849.562	44.7709	720.634	16.096	4.60236e-10
Tb927.7.5460	exosome-associated protein 3,3' exoribonuclease, putative (EAP3)	overrepresented	256.409	7285.46	263.672	4856.3	315.763	10048.3	278.615	7396.69	26.5481	9.34236e-26
Tb927.1.1020	leucine-rich repeat-containing protein	overrepresented	102.444	1190.16	119.188	746.072	102.718	466.556	108.117	800.929	7.40802	5.61176e-10
Tb927.7.770	hypothetical protein, conserved	overrepresented	110.831	5831.33	105.08	2740.15	96.6944	4227.96	104.202	4266.48	40.9444	3.03938e-25
Tb927.9.3480	U5Cwc21 small nuclear ribonucleoprotein (CWC21)	overrepresented	86.2685	686.106	95.8366	387.09	91.6219	741.195	91.2424	604.797	6.62847	1.82496e-09
Tb927.6.1280	translation initiation factor EIF-2b alpha subunit, putative,eIF-2B GDP-GTP exchange factor	overrepresented	80.8768	8381.19	88.0529	3921.5	89.0857	9228.54	86.0051	7177.07	83.4494	8.84673e-50
Tb927.9.4930	divalent cation transporter, putative	overrepresented	91.0612	946.667	93.4042	794.258	96.3774	948.829	93.6143	896.584	9.57743	1.6427e-57
Tb927.5.3450	hypothetical protein, conserved	overrepresented	25.7607	4457.98	34.0536	1807.76	27.2647	5839.39	29.0263	4035.04	139.013	2.32165e-26
Tb927.11.2910	phosphoglycerate mutase, putative (iPGAM)	overrepresented	7.78813	129.712	17.5133	159.012	22.8262	852.044	16.0425	380.256	23.703	5.06113e-05
Tb927.10.12370	gamma-glutamylcysteine synthetase (GCS)	overrepresented	63.5032	9211.79	40.3779	5615.22	43.4332	14158.8	49.1048	9661.94	196.762	1.98751e-44
Tb927.11.500	RNA-binding protein, UBP1 (UBP1)	overrepresented	7.18904	45.5128	9.24312	71.4752	13.3153	254.786	9.91582	123.925	12.4977	0.000322631
Tb927.10.9060	hypothetical protein, conserved	overrepresented	219.266	2195.99	197.024	1131.56	248.869	1817.42	221.72	1714.99	7.73494	1.43607e-09
Tb927.8.7790	hypothetical protein, conserved	overrepresented	68.2959	560.946	72.4856	493.901	63.0892	1022.45	67.9569	692.433	10.1893	1.64125e-18
Tb927.7.710	heat shock 70 kDa protein, putative (HSP70)	overrepresented	152.168	2396.25	175.619	1275.31	151.541	1443.51	159.776	1705.02	10.6713	2.66995e-27
Tb927.5.4150	hypothetical protein, conserved	overrepresented	8.98631	176.362	14.5944	66.6566	14.2664	234.105	12.6157	159.041	12.6066	5.48691e-06
Tb927.9.7080	hypothetical protein, conserved	overrepresented	65.8996	1010.38	71.0261	1086.58	64.9913	2018.43	67.3057	1371.8	20.3816	1.66727e-22
Tb927.7.6190	hypothetical protein, conserved	overrepresented	379.222	42260.9	248.591	23953	237.456	52151.7	288.423	39455.2	136.796	1.48663e-43
Tb927.10.1490	hypothetical protein, conserved	overrepresented	91.0612	826.058	84.1611	603.925	82.7451	1653.63	85.9891	1027.87	11.9535	3.5049e-16
Tb927.9.10850	hypothetical protein, conserved	overrepresented	173.735	1755.66	169.782	1301.01	158.198	1207.75	167.238	1421.47	8.49967	6.30867e-49
Tb927.11.7475	hypothetical protein, conserved	overrepresented	210.879	4447.74	205.295	2973.05	194.657	3397.42	203.61	3606.07	17.7107	2.4659e-28
Tb927.4.4540	hypothetical protein, conserved	overrepresented	236.639	6683.56	246.159	4893.24	260.916	7636.13	247.905	6404.31	25.8337	7.74257e-48
Tb927.8.2391	hypothetical protein, conserved	overrepresented	339.083	1878.54	282.645	1635.9	285.645	2659.53	302.458	2057.99	6.80423	9.82626e-10

## Sheet: MEL1_GoF_L1_Multi
Gene Name	Description	Phenotype	No Mel 1	Wi Mel 1	No Mel 2	Wi Mel 2	No Mel 3	Wi Mel 3	No Mel	Wi Mel Average	fold change With Mel/No Mel	p adjusted from deseq test
Tb927.2.5210	3-oxoacyl-ACP reductase, putative	overrepresented	408.196	10505.4	390.143	6907.62	362.892	9603.7	387.077	9005.58	23.2656	3.77468e-35
Tb927.11.10230	RNA polymerase-associated protein CDC73, putative	overrepresented	4.18969	23.7807	8.73455	36.7342	5.05333	122.934	5.99253	61.1496	10.2043	6.60493e-05
Tb927.4.1910	hypothetical protein, conserved	overrepresented	40.6999	1768.83	40.7612	971.858	40.7425	1704.57	40.7345	1481.76	36.3759	1.72544e-23
Tb927.9.15020	hypothetical protein, conserved	overrepresented	37.1087	1362.3	36.394	693.158	27.4775	1271.42	33.6601	1108.96	32.9458	2.84841e-21
Tb927.9.7820	hypothetical protein, conserved	overrepresented	11.9706	502.793	10.6756	237.973	10.1067	711.202	10.9176	483.989	44.3311	1.02215e-15
Tb927.11.1810	hypothetical protein, conserved	overrepresented	22.7441	464.291	22.3216	233.182	22.4241	344.875	22.4966	347.449	15.4445	2.18564e-19
Tb927.8.3820	hypothetical protein, conserved	overrepresented	10.7735	721.349	11.1608	697.15	16.4233	798.658	12.7859	739.053	57.8023	8.47496e-44
Tb927.11.290	phosphatase and tensin homologue, putative	overrepresented	23.3426	335.195	14.0723	159.714	11.0542	97.3571	16.1564	197.422	12.2195	1.05043e-05
Tb927.3.5190	hypothetical protein, conserved	overrepresented	98.1586	929.714	107.726	554.207	108.647	523.088	104.844	669.003	6.38095	1.62601e-18
Tb927.5.4370	hypothetical protein, conserved	overrepresented	37.1087	663.596	20.8659	331.406	24.0033	896.015	27.326	630.339	23.0674	4.93446e-12
Tb927.11.2350	hypothetical protein, conserved	overrepresented	8.97792	115.506	13.5871	72.6697	9.47499	227.717	10.68	138.631	12.9804	2.07416e-05
Tb927.11.15280	tRNA-sepcific adenosine deaminase (ADAT3)	overrepresented	23.3426	825.531	22.8069	301.06	18.95	722.753	21.6998	616.448	28.408	7.09334e-17
Tb927.11.590	hypothetical protein, conserved	overrepresented	149.632	56379.6	127.622	35054.8	135.492	73689.4	137.582	55041.3	400.062	1.61921e-41
Tb927.9.7200	hypothetical protein, conserved	overrepresented	233.426	5337.08	202.35	5706.57	208.766	7460.19	214.847	6167.95	28.7085	3.54529e-27
Tb927.11.5600	hypothetical protein, conserved	overrepresented	194.522	1998.71	171.294	995.815	198.343	1574.21	188.053	1522.91	8.09833	1.20875e-10
Tb927.9.10930	hypothetical protein, conserved	overrepresented	190.93	12818.9	227.098	4968.69	212.871	11559.9	210.3	9782.52	46.517	5.34652e-18
Tb927.10.12050	hypothetical protein, conserved	overrepresented	130.479	4503.62	100.447	2572.19	122.227	3201.23	117.718	3425.68	29.1008	8.82469e-34
Tb927.7.2780	hypothetical protein, conserved	overrepresented	257.965	80294	246.994	54126.2	248.561	83132.2	251.173	72517.5	288.715	1.91116e-83
Tb927.8.3340	hypothetical protein, conserved	overrepresented	94.5674	1296.62	101.903	1130.77	111.489	2242.51	102.653	1556.63	15.164	2.77974e-13
Tb927.5.2620	hypothetical protein, conserved	overrepresented	31.722	475.615	26.6889	169.297	21.7925	457.083	26.7345	367.332	13.74	4.15623e-09
Tb927.1.3310	hypothetical protein, conserved	overrepresented	185.544	1733.73	207.203	1042.93	207.186	1829.16	199.978	1535.27	7.67722	1.84007e-09
Tb927.2.3780	translation initiation factor IF-2, putative	overrepresented	35.3131	180.054	43.6728	300.262	38.5316	279.695	39.1725	253.337	6.46722	1.23279e-12
Tb927.11.11435	dynein light chain lc6	overrepresented	202.901	32459.6	224.187	12948	226.452	35702	217.847	27036.5	124.108	5.15634e-27
Tb927.10.7880	hypothetical protein, conserved	overrepresented	1.79558	191.378	8.73455	140.548	6.00083	63.5296	5.51032	131.819	23.9221	7.06946e-11
Tb927.8.4200	hypothetical protein, conserved	overrepresented	107.136	602.445	97.0506	584.552	103.593	892.715	102.593	693.238	6.75713	1.12613e-17
Tb927.3.1610	protein kinase, putative	overrepresented	87.3851	1302.28	55.8041	1197.05	82.1166	1727.68	75.1019	1409	18.7612	1.31354e-43
Tb927.10.390	hypothetical protein, conserved	overrepresented	45.4881	996.526	46.5843	485.53	51.4808	280.52	47.8511	587.525	12.2782	3.36464e-11
Tb927.4.4810	hypothetical protein, conserved	overrepresented	92.1733	45369.1	82.493	22964.4	77.6949	71396.6	84.1204	46576.7	553.691	1.61921e-41
Tb927.10.2830	hypothetical protein, conserved	overrepresented	245.396	7501.12	263.978	5220.24	283.618	10169.7	264.331	7630.35	28.8667	7.99465e-30
Tb927.10.5150	zinc finger protein family member, putative (ZC3H31)	overrepresented	31.1234	221.954	24.2626	162.109	27.7933	122.109	27.7265	168.724	6.0853	1.22083e-10
Tb927.9.5220	conserved protein	overrepresented	262.155	5436.73	185.367	4294.7	252.351	5680.54	233.291	5137.32	22.0211	2.0752e-23
Tb927.8.1930	hypothetical protein, conserved	overrepresented	11.9706	163.068	15.0428	238.772	7.26416	179.038	11.4259	193.626	16.9463	1.08731e-31
Tb927.3.5250	Zinc finger CCCH domain-containing protein 8 (ZC3H8)	overrepresented	16.1603	232.145	8.2493	609.308	7.26416	1217.79	10.5579	686.414	65.0142	4.21488e-15
Tb927.2.2130	small GTP-binding protein RAB6, putative	overrepresented	47.2837	269.515	52.8926	320.226	45.4799	457.908	48.5521	349.216	7.19262	1.18115e-21
Tb927.3.4930	hypothetical protein, conserved	overrepresented	52.0719	779.102	32.0267	766.626	32.8466	661.698	38.9817	735.809	18.8757	4.44969e-28
Tb927.4.890	small nuclear ribonucleoprotein SmD3, putative (SmD3)	overrepresented	128.683	1377.02	112.093	943.908	126.965	1199.64	122.581	1173.52	9.57347	7.94546e-10
Tb927.10.9720	RNA-editing-associated protein 1,RNA-binding protein,oligo (U) binding protein,RNA editing complex protein (REAP-1)	overrepresented	42.4955	217.424	52.8926	315.435	57.1658	315.173	50.8513	282.677	5.5589	9.86443e-06
Tb927.7.5360	hypothetical protein, conserved	overrepresented	24.5396	221.954	29.6004	233.981	34.4258	330.024	29.522	261.986	8.87428	6.49258e-26
Tb927.1.1500	conserved protein, unknown function	overrepresented	168.186	677.185	134.415	697.949	149.705	1135.28	150.769	836.806	5.55026	2.91375e-05
Tb927.11.12380	hypothetical protein, conserved	overrepresented	39.5028	4371.13	40.7612	3745.29	41.69	5821.62	40.6513	4646.01	114.289	3.69717e-52
Tb927.6.3980	hypothetical protein, conserved	overrepresented	34.1161	251.396	26.6889	139.75	25.8983	127.059	28.9011	172.735	5.97676	6.84987e-11
Tb927.10.6850	mitochondrial RNA binding complex 1 subunit,mitochondrial edited mRNA stability factor 1 subunit,kinteoplast poly(A) polymerase complex 1 subunit	overrepresented	50.8749	937.64	42.7023	368.14	40.4266	847.337	44.6679	717.706	16.0676	4.28391e-10
Tb927.7.5460	exosome-associated protein 3,3' exoribonuclease, putative (EAP3)	overrepresented	256.17	7250.86	263.007	4828.94	314.57	10022.8	277.916	7367.54	26.51	8.64886e-26
Tb927.1.1020	leucine-rich repeat-containing protein	overrepresented	102.348	1184.51	118.887	741.87	102.33	465.334	107.855	797.237	7.39175	5.34293e-10
Tb927.7.770	hypothetical protein, conserved	overrepresented	110.728	5803.63	104.815	2724.72	96.3291	4216.88	103.957	4248.41	40.8669	2.84628e-25
Tb927.9.3480	U5Cwc21 small nuclear ribonucleoprotein (CWC21)	overrepresented	86.188	682.847	95.5948	384.91	91.2757	739.254	91.0195	602.337	6.61767	1.70528e-09
Tb927.11.13090	elongation factor 1 gamma, putative	overrepresented	42.4955	2380.34	53.8631	2663.23	46.1116	3331.59	47.4901	2791.72	58.7853	1.00974e-61
Tb927.6.1280	translation initiation factor EIF-2b alpha subunit, putative,eIF-2B GDP-GTP exchange factor	overrepresented	80.8013	8341.38	87.8308	3899.41	88.7491	9204.37	85.7937	7148.39	83.3206	6.00946e-50
Tb927.9.4930	divalent cation transporter, putative	overrepresented	90.9762	942.17	93.1686	789.784	96.0132	946.344	93.386	892.766	9.55996	9.58306e-58
Tb927.5.3450	hypothetical protein, conserved	overrepresented	25.7367	4436.81	33.9677	1797.58	27.1616	5824.1	28.9553	4019.49	138.817	2.09665e-26
Tb927.11.2910	phosphoglycerate mutase, putative (iPGAM)	overrepresented	7.78086	129.095	17.4691	158.117	22.74	849.812	15.9966	379.008	23.693	4.5075e-05
Tb927.10.12370	gamma-glutamylcysteine synthetase (GCS)	overrepresented	63.444	9168.04	40.276	5583.59	43.2691	14122.6	48.9964	9624.73	196.438	1.54738e-44
Tb927.11.500	RNA-binding protein, UBP1 (UBP1)	overrepresented	7.18233	45.2966	9.21981	71.0726	13.265	254.119	9.88904	123.496	12.4882	0.000289968
Tb927.10.9060	hypothetical protein, conserved	overrepresented	219.061	2185.56	196.527	1125.18	247.929	1812.66	221.173	1707.8	7.72158	1.35235e-09
Tb927.8.7790	hypothetical protein, conserved	overrepresented	68.2322	558.281	72.3027	491.12	62.8508	1019.77	67.7952	689.725	10.1737	1.53323e-18
Tb927.7.710	heat shock 70 kDa protein, putative (HSP70)	overrepresented	152.026	2384.87	175.176	1268.13	150.968	1439.73	159.39	1697.58	10.6504	2.5638e-27
Tb927.5.4150	hypothetical protein, conserved	overrepresented	8.97792	175.524	14.5576	66.2812	14.2125	233.492	12.5827	158.433	12.5913	4.89262e-06
Tb927.9.7080	hypothetical protein, conserved	overrepresented	65.8381	1005.59	70.8469	1080.46	64.7458	2013.15	67.1436	1366.4	20.3504	1.56186e-22
Tb927.7.6190	hypothetical protein, conserved	overrepresented	378.868	42060.2	247.964	23818.1	236.559	52015.1	287.797	39297.8	136.547	1.31354e-43
Tb927.10.1490	hypothetical protein, conserved	overrepresented	90.9762	822.134	83.9488	600.524	82.4324	1649.3	85.7858	1023.98	11.9365	3.20598e-16
Tb927.9.10850	hypothetical protein, conserved	overrepresented	173.573	1747.32	169.353	1293.68	157.601	1204.59	166.842	1415.2	8.48223	5.26577e-49
Tb927.11.7475	hypothetical protein, conserved	overrepresented	210.682	4426.61	204.777	2956.3	193.921	3388.52	203.127	3590.48	17.6761	2.31358e-28
Tb927.4.4540	hypothetical protein, conserved	overrepresented	236.418	6651.81	245.538	4865.68	259.931	7616.13	247.296	6377.87	25.7905	6.1208e-48
Tb927.8.2391	hypothetical protein, conserved	overrepresented	338.767	1869.62	281.932	1626.68	284.566	2652.57	301.755	2049.62	6.79235	9.28422e-10

## Sheet: MEL1_GoF_L2_Unique
Gene Name	Description	Phenotype	No Mel 1	Wi Mel 1	No Mel 2	Wi Mel 2	No Mel 3	Wi Mel 3	No Mel	Wi Mel Average	fold change With Mel/No Mel	p adjusted from deseq test
Tb927.2.5210	3-oxoacyl-ACP reductase, putative	overrepresented	383.592	10555.6	450.667	6946.74	365.141	9628.92	399.8	9043.74	22.6207	2.15759e-34
Tb927.11.10230	RNA polymerase-associated protein CDC73, putative	overrepresented	4.6943	23.8942	5.31587	36.9422	8.97887	123.257	6.32968	61.3644	9.69471	0.000145318
Tb927.4.1910	hypothetical protein, conserved	overrepresented	48.2842	1777.28	33.6672	977.363	44.8944	1709.05	42.2819	1487.9	35.1899	1.1009e-22
Tb927.9.15020	hypothetical protein, conserved	overrepresented	42.9193	1368.8	33.6672	697.084	31.9249	1274.76	36.1705	1113.55	30.7861	4.45211e-20
Tb927.9.7820	hypothetical protein, conserved	overrepresented	15.4241	505.192	14.1756	239.321	7.98122	713.07	12.527	485.861	38.7851	3.87897e-14
Tb927.11.1810	hypothetical protein, conserved	overrepresented	18.7772	466.506	28.3513	234.503	19.953	345.781	22.3605	348.93	15.6047	1.49842e-18
Tb927.8.3820	hypothetical protein, conserved	overrepresented	11.4004	724.792	14.7663	701.099	15.9624	800.756	14.0431	742.215	52.8528	2.04026e-39
Tb927.11.290	phosphatase and tensin homologue, putative	overrepresented	19.4478	336.795	17.1289	160.618	10.9742	97.6128	15.8503	198.342	12.5135	1.1785e-05
Tb927.3.5190	hypothetical protein, conserved	overrepresented	96.5685	934.151	92.7324	557.346	84.8004	524.462	91.3671	671.986	7.35479	8.48135e-21
Tb927.4.1740	hypothetical protein, conserved	overrepresented	54.9904	611.01	47.2522	364.604	43.8967	194.398	48.7131	390.004	8.00614	5.15195e-09
Tb927.6.4380	hypothetical protein, conserved	overrepresented	10.7298	81.9231	10.0411	48.1855	6.98357	97.6128	9.25149	75.9071	8.20485	3.20319e-08
Tb927.5.4370	hypothetical protein, conserved	overrepresented	26.8246	666.763	28.9419	333.283	21.9484	898.368	25.905	632.805	24.4279	3.59082e-12
Tb927.11.2350	hypothetical protein, conserved	overrepresented	13.4123	116.058	7.67848	73.0813	9.97652	228.315	10.3558	139.151	13.4371	2.18775e-05
Tb927.11.15280	tRNA-sepcific adenosine deaminase (ADAT3)	overrepresented	20.1184	829.471	14.7663	302.766	15.9624	724.651	16.9491	618.962	36.519	1.59449e-18
Tb927.11.590	hypothetical protein, conserved	overrepresented	139.488	56648.7	180.149	35253.3	154.636	73882.9	158.091	55261.6	349.556	1.8073e-39
Tb927.9.7200	hypothetical protein, conserved	overrepresented	224.656	5362.55	193.734	5738.89	190.552	7479.78	202.98	6193.74	30.514	5.61097e-28
Tb927.11.5600	hypothetical protein, conserved	overrepresented	170.336	2008.25	200.822	1001.46	187.559	1578.35	186.239	1529.35	8.21178	9.21413e-11
Tb927.9.10930	hypothetical protein, conserved	overrepresented	221.973	12880.1	171.88	4996.84	210.505	11590.3	201.453	9822.41	48.7579	1.98365e-18
Tb927.10.12050	hypothetical protein, conserved	overrepresented	123.393	4525.11	113.405	2586.76	99.7652	3209.64	112.188	3440.5	30.6673	2.15759e-34
Tb927.7.2780	hypothetical protein, conserved	overrepresented	214.597	80677.2	228.582	54432.7	235.446	83350.5	226.208	72820.2	321.916	2.82904e-86
Tb927.8.3340	hypothetical protein, conserved	overrepresented	114.004	1302.8	115.177	1137.18	139.671	2248.4	122.951	1562.79	12.7107	1.27791e-11
Tb927.5.2620	hypothetical protein, conserved	overrepresented	30.8483	477.885	17.1289	170.255	25.939	458.284	24.6387	368.808	14.9686	1.77733e-09
Tb927.1.3310	hypothetical protein, conserved	overrepresented	215.938	1742	177.786	1048.84	214.495	1833.96	202.74	1541.6	7.60384	2.2819e-09
Tb927.2.3780	translation initiation factor IF-2, putative	overrepresented	36.8838	180.913	37.2111	301.962	49.8826	280.43	41.3258	254.435	6.15681	1.12368e-11
Tb927.11.11435	dynein light chain lc6	overrepresented	209.902	32614.5	241.577	13021.3	227.465	35795.8	226.315	27143.9	119.939	1.30311e-26
Tb927.8.4200	hypothetical protein, conserved	overrepresented	91.2036	605.32	87.4165	587.863	104.753	895.059	94.4579	696.081	7.36922	7.02162e-19
Tb927.3.1610	protein kinase, putative	overrepresented	96.5685	1308.49	99.2295	1203.83	103.756	1732.21	99.8513	1414.85	14.1695	2.82332e-35
Tb927.10.390	hypothetical protein, conserved	overrepresented	43.5899	1001.28	37.8017	488.28	42.8991	281.257	41.4302	590.273	14.2474	2.78461e-12
Tb927.4.4810	hypothetical protein, conserved	overrepresented	76.4501	45585.6	68.5156	23094.5	89.7887	71584.1	78.2515	46754.7	597.493	3.77099e-42
Tb927.10.2830	hypothetical protein, conserved	overrepresented	293.729	7536.92	234.489	5249.81	220.481	10196.4	249.566	7661.04	30.6974	9.17117e-31
Tb927.9.5220	conserved protein	overrepresented	241.421	5462.68	287.648	4319.03	280.34	5695.46	269.803	5159.05	19.1216	2.60434e-21
Tb927.8.1930	hypothetical protein, conserved	overrepresented	12.0711	163.846	15.357	240.124	7.98122	179.508	11.8031	194.493	16.4782	8.35762e-27
Tb927.3.5250	Zinc finger CCCH domain-containing protein 8 (ZC3H8)	overrepresented	11.4004	233.253	12.9943	612.759	14.9648	1220.99	13.1199	689	52.5158	2.44869e-13
Tb927.2.2130	small GTP-binding protein RAB6, putative	overrepresented	51.6373	270.801	43.1176	322.04	41.9014	459.111	45.5521	350.651	7.69779	7.69961e-22
Tb927.3.4930	hypothetical protein, conserved	overrepresented	37.5544	782.82	40.755	770.968	37.9108	663.436	38.7401	739.075	19.0778	3.78627e-27
Tb927.4.890	small nuclear ribonucleoprotein SmD3, putative (SmD3)	overrepresented	92.5448	1383.59	112.224	949.254	113.732	1202.79	106.167	1178.54	11.1008	4.78212e-11
Tb927.11.3890	N(2), N(2)-dimethylguanosine tRNA methyltransferase, putative	overrepresented	210.573	1204.95	170.108	754.103	183.568	1051.41	188.083	1003.49	5.33534	1.78649e-14
Tb927.10.2620	hypothetical protein, conserved	overrepresented	45.6018	207.083	37.8017	172.665	43.8967	181.163	42.4334	186.97	4.4062	9.30498e-11
Tb927.7.5360	hypothetical protein, conserved	overrepresented	25.4834	223.013	24.8074	235.306	25.939	330.891	25.4099	263.07	10.353	8.31494e-27
Tb927.1.1500	conserved protein, unknown function	overrepresented	150.888	680.417	111.043	701.902	164.613	1138.26	142.181	840.194	5.90932	1.34235e-05
Tb927.11.12380	hypothetical protein, conserved	overrepresented	46.2724	4391.99	40.755	3766.5	56.8662	5836.91	47.9645	4665.13	97.2622	5.88799e-48
Tb927.6.3980	hypothetical protein, conserved	overrepresented	26.8246	252.596	32.4859	140.541	29.9296	127.393	29.7467	173.51	5.83292	3.88333e-10
Tb927.10.12780	Zinc finger CCCH domain-containing protein 37 (ZC3H37)	overrepresented	132.782	659.936	122.265	503.538	111.737	658.473	122.261	607.316	4.96736	2.191e-43
Tb927.10.6850	mitochondrial RNA binding complex 1 subunit,mitochondrial edited mRNA stability factor 1 subunit,kinteoplast poly(A) polymerase complex 1 subunit	overrepresented	46.2724	942.115	41.3456	370.225	43.8967	849.562	43.8382	720.634	16.4385	3.67696e-10
Tb927.7.5460	exosome-associated protein 3,3' exoribonuclease, putative (EAP3)	overrepresented	255.504	7285.46	258.115	4856.3	268.368	10048.3	260.663	7396.69	28.3765	9.5464e-27
Tb927.1.1020	leucine-rich repeat-containing protein	overrepresented	100.592	1190.16	103.364	746.072	101.761	466.556	101.906	800.929	7.85952	1.60689e-10
Tb927.7.770	hypothetical protein, conserved	overrepresented	99.251	5831.33	96.2763	2740.15	75.8216	4227.96	90.4496	4266.48	47.1697	7.13818e-27
Tb927.9.3480	U5Cwc21 small nuclear ribonucleoprotein (CWC21)	overrepresented	93.886	686.106	83.8726	387.09	85.7981	741.195	87.8522	604.797	6.88425	8.82566e-10
Tb927.9.2160	hypothetical protein, conserved	overrepresented	99.9216	687.244	81.51	353.36	88.7911	953.793	90.0742	664.799	7.38057	5.54446e-05
Tb927.6.1280	translation initiation factor EIF-2b alpha subunit, putative,eIF-2B GDP-GTP exchange factor	overrepresented	89.1917	8381.19	93.323	3921.5	81.8075	9228.54	88.1074	7177.07	81.4582	1.1379e-48
Tb927.9.4930	divalent cation transporter, putative	overrepresented	104.616	946.667	83.2819	794.258	98.7676	948.829	95.5551	896.584	9.3829	7.15768e-54
Tb927.5.3450	hypothetical protein, conserved	overrepresented	28.1658	4457.98	34.2578	1807.76	33.9202	5839.39	32.1146	4035.04	125.645	4.49672e-25
Tb927.11.2910	phosphoglycerate mutase, putative (iPGAM)	overrepresented	18.1066	129.712	16.5383	159.012	15.9624	852.044	16.8691	380.256	22.5416	6.79121e-05
Tb927.10.12370	gamma-glutamylcysteine synthetase (GCS)	overrepresented	51.6373	9211.79	52.568	5615.22	47.8873	14158.8	50.6976	9661.94	190.58	2.191e-43
Tb927.11.500	RNA-binding protein, UBP1 (UBP1)	overrepresented	10.0592	45.5128	7.08782	71.4752	15.9624	254.786	11.0365	123.925	11.2286	0.000606194
Tb927.10.9060	hypothetical protein, conserved	overrepresented	220.632	2195.99	194.325	1131.56	224.472	1817.42	213.143	1714.99	8.0462	5.86061e-10
Tb927.8.7790	hypothetical protein, conserved	overrepresented	52.3079	560.946	46.0709	493.901	61.8544	1022.45	53.4111	692.433	12.9642	7.88194e-22
Tb927.7.710	heat shock 70 kDa protein, putative (HSP70)	overrepresented	175.03	2396.25	174.833	1275.31	147.653	1443.51	165.839	1705.02	10.2812	3.15282e-26
Tb927.5.4150	hypothetical protein, conserved	overrepresented	16.0947	176.362	14.1756	66.6566	6.98357	234.105	12.418	159.041	12.8073	6.2916e-06
Tb927.9.7080	hypothetical protein, conserved	overrepresented	55.661	1010.38	60.2465	1086.58	65.8451	2018.43	60.5842	1371.8	22.6429	1.14294e-23
Tb927.7.6190	hypothetical protein, conserved	overrepresented	352.073	42260.9	374.473	23953	317.253	52151.7	347.933	39455.2	113.399	3.12552e-40
Tb927.10.1490	hypothetical protein, conserved	overrepresented	91.2036	826.058	90.3698	603.925	78.8145	1653.63	86.796	1027.87	11.8424	6.62109e-16
Tb927.9.10850	hypothetical protein, conserved	overrepresented	145.523	1755.66	161.839	1301.01	170.599	1207.75	159.32	1421.47	8.92211	1.8036e-49
Tb927.11.7475	hypothetical protein, conserved	overrepresented	183.748	4447.74	174.833	2973.05	182.57	3397.42	180.384	3606.07	19.9911	1.50114e-30
Tb927.4.4540	hypothetical protein, conserved	overrepresented	280.988	6683.56	238.623	4893.24	243.427	7636.13	254.346	6404.31	25.1795	8.84114e-47
Tb927.8.2391	hypothetical protein, conserved	overrepresented	278.976	1878.54	294.735	1635.9	334.214	2659.53	302.642	2057.99	6.8001	9.17555e-10

## Sheet: MEL1_GoF_L2_Multi
Gene Name	Description	Phenotype	No Mel 1	Wi Mel 1	No Mel 2	Wi Mel 2	No Mel 3	Wi Mel 3	No Mel	Wi Mel Average	fold change With Mel/No Mel	p adjusted from deseq test
Tb927.2.5210	3-oxoacyl-ACP reductase, putative	overrepresented	382.704	10505.4	448.699	6907.62	364.257	9603.7	398.553	9005.58	22.5957	2.05035e-34
Tb927.11.10230	RNA polymerase-associated protein CDC73, putative	overrepresented	4.68344	23.7807	5.29264	36.7342	8.95714	122.934	6.31107	61.1496	9.68926	0.000139081
Tb927.4.1910	hypothetical protein, conserved	overrepresented	48.1725	1768.83	33.5201	971.858	44.7857	1704.57	42.1594	1481.76	35.1465	1.07643e-22
Tb927.9.15020	hypothetical protein, conserved	overrepresented	42.82	1362.3	33.5201	693.158	31.8476	1271.42	36.0626	1108.96	30.7509	4.39358e-20
Tb927.9.7820	hypothetical protein, conserved	overrepresented	15.3884	502.793	14.1137	237.973	7.9619	711.202	12.488	483.989	38.7563	3.69186e-14
Tb927.11.1810	hypothetical protein, conserved	overrepresented	18.7338	464.291	28.2274	233.182	19.9048	344.875	22.2886	347.449	15.5886	1.46127e-18
Tb927.8.3820	hypothetical protein, conserved	overrepresented	11.3741	721.349	14.7018	697.15	15.9238	798.658	13.9999	739.053	52.7899	1.8495e-39
Tb927.11.290	phosphatase and tensin homologue, putative	overrepresented	19.4028	335.195	17.0541	159.714	10.9476	97.3571	15.8015	197.422	12.4939	1.12101e-05
Tb927.3.5190	hypothetical protein, conserved	overrepresented	96.3451	929.714	92.3272	554.207	84.5952	523.088	91.0892	669.003	7.34448	8.65897e-21
Tb927.4.1740	hypothetical protein, conserved	overrepresented	54.8632	608.107	47.0457	362.55	43.7905	193.889	48.5664	388.182	7.99281	4.97519e-09
Tb927.6.4380	hypothetical protein, conserved	overrepresented	10.705	81.534	9.99721	47.9141	6.96666	97.3571	9.22296	75.6017	8.19712	3.09096e-08
Tb927.5.4370	hypothetical protein, conserved	overrepresented	26.7625	663.596	28.8155	331.406	21.8952	896.015	25.8244	630.339	24.4086	3.50949e-12
Tb927.11.2350	hypothetical protein, conserved	overrepresented	13.3813	115.506	7.64493	72.6697	9.95238	227.717	10.3262	138.631	13.4252	2.08005e-05
Tb927.11.15280	tRNA-sepcific adenosine deaminase (ADAT3)	overrepresented	20.0719	825.531	14.7018	301.06	15.9238	722.753	16.8992	616.448	36.478	1.54457e-18
Tb927.11.590	hypothetical protein, conserved	overrepresented	139.165	56379.6	179.362	35054.8	154.262	73689.4	157.596	55041.3	349.255	1.57193e-39
Tb927.9.7200	hypothetical protein, conserved	overrepresented	224.136	5337.08	192.887	5706.57	190.09	7460.19	202.371	6167.95	30.4784	5.35897e-28
Tb927.11.5600	hypothetical protein, conserved	overrepresented	169.942	1998.71	199.944	995.815	187.105	1574.21	185.664	1522.91	8.20255	9.09135e-11
Tb927.9.10930	hypothetical protein, conserved	overrepresented	221.46	12818.9	171.129	4968.69	209.995	11559.9	200.861	9782.52	48.7029	1.92113e-18
Tb927.10.12050	hypothetical protein, conserved	overrepresented	123.108	4503.62	112.91	2572.19	99.5238	3201.23	111.847	3425.68	30.6283	2.05035e-34
Tb927.7.2780	hypothetical protein, conserved	overrepresented	214.1	80294	227.584	54126.2	234.876	83132.2	225.52	72517.5	321.557	3.06047e-86
Tb927.8.3340	hypothetical protein, conserved	overrepresented	113.741	1296.62	114.674	1130.77	139.333	2242.51	122.583	1556.63	12.6987	1.2592e-11
Tb927.5.2620	hypothetical protein, conserved	overrepresented	30.7769	475.615	17.0541	169.297	25.8762	457.083	24.569	367.332	14.951	1.75243e-09
Tb927.1.3310	hypothetical protein, conserved	overrepresented	215.438	1733.73	177.01	1042.93	213.976	1829.16	202.141	1535.27	7.59505	2.2651e-09
Tb927.2.3780	translation initiation factor IF-2, putative	overrepresented	36.7985	180.054	37.0485	300.262	49.7619	279.695	41.2029	253.337	6.14852	1.12829e-11
Tb927.11.11435	dynein light chain lc6	overrepresented	209.417	32459.6	240.521	12948	226.914	35702	225.617	27036.5	119.834	1.24145e-26
Tb927.8.4200	hypothetical protein, conserved	overrepresented	90.9926	602.445	87.0346	584.552	104.5	892.715	94.1757	693.238	7.36111	6.79087e-19
Tb927.3.1610	protein kinase, putative	overrepresented	96.3451	1302.28	98.796	1197.05	103.505	1727.68	99.5486	1409	14.1539	2.66806e-35
Tb927.10.390	hypothetical protein, conserved	overrepresented	43.4891	996.526	37.6366	485.53	42.7952	280.52	41.307	587.525	14.2234	2.74524e-12
Tb927.4.4810	hypothetical protein, conserved	overrepresented	76.2732	45369.1	68.2163	22964.4	89.5714	71396.6	78.0203	46576.7	596.982	3.16823e-42
Tb927.10.2830	hypothetical protein, conserved	overrepresented	293.05	7501.12	233.464	5220.24	219.948	10169.7	248.82	7630.35	30.6661	8.61813e-31
Tb927.9.5220	conserved protein	overrepresented	240.863	5436.73	286.391	4294.7	279.662	5680.54	268.972	5137.32	19.0999	2.64073e-21
Tb927.8.1930	hypothetical protein, conserved	overrepresented	12.0431	163.068	15.2899	238.772	7.9619	179.038	11.765	193.626	16.4578	8.22142e-27
Tb927.3.5250	Zinc finger CCCH domain-containing protein 8 (ZC3H8)	overrepresented	11.3741	232.145	12.9376	609.308	14.9286	1217.79	13.0801	686.414	52.4779	2.33727e-13
Tb927.2.2130	small GTP-binding protein RAB6, putative	overrepresented	51.5178	269.515	42.9292	320.226	41.8	457.908	45.4157	349.216	7.68934	7.71106e-22
Tb927.3.4930	hypothetical protein, conserved	overrepresented	37.4675	779.102	40.5769	766.626	37.819	661.698	38.6212	735.809	19.052	3.68116e-27
Tb927.4.890	small nuclear ribonucleoprotein SmD3, putative (SmD3)	overrepresented	92.3307	1377.02	111.734	943.908	113.457	1199.64	105.84	1173.52	11.0876	4.70992e-11
Tb927.11.3890	N(2), N(2)-dimethylguanosine tRNA methyltransferase, putative	overrepresented	210.086	1199.23	169.365	749.856	183.124	1048.65	187.525	999.245	5.32861	1.76268e-14
Tb927.10.2620	hypothetical protein, conserved	overrepresented	45.4963	206.1	37.6366	171.692	43.7905	180.688	42.3078	186.16	4.40014	9.35375e-11
Tb927.7.5360	hypothetical protein, conserved	overrepresented	25.4244	221.954	24.699	233.981	25.8762	330.024	25.3332	261.986	10.3416	8.1321e-27
Tb927.1.1500	conserved protein, unknown function	overrepresented	150.539	677.185	110.557	697.949	164.214	1135.28	141.77	836.806	5.90255	1.27856e-05
Tb927.11.12380	hypothetical protein, conserved	overrepresented	46.1653	4371.13	40.5769	3745.29	56.7286	5821.62	47.8236	4646.01	97.1489	4.45055e-48
Tb927.6.3980	hypothetical protein, conserved	overrepresented	26.7625	251.396	32.3439	139.75	29.8571	127.059	29.6545	172.735	5.82491	3.88359e-10
Tb927.10.12780	Zinc finger CCCH domain-containing protein 37 (ZC3H37)	overrepresented	132.474	661.331	122.319	502.3	111.467	656.748	122.087	606.793	4.97018	1.67088e-43
Tb927.10.6850	mitochondrial RNA binding complex 1 subunit,mitochondrial edited mRNA stability factor 1 subunit,kinteoplast poly(A) polymerase complex 1 subunit	overrepresented	46.1653	937.64	41.165	368.14	43.7905	847.337	43.7069	717.706	16.4209	3.60807e-10
Tb927.7.5460	exosome-associated protein 3,3' exoribonuclease, putative (EAP3)	overrepresented	254.913	7250.86	256.987	4828.94	267.719	10022.8	259.873	7367.54	28.3506	9.17498e-27
Tb927.1.1020	leucine-rich repeat-containing protein	overrepresented	100.359	1184.51	102.913	741.87	101.514	465.334	101.595	797.237	7.84718	1.60535e-10
Tb927.7.770	hypothetical protein, conserved	overrepresented	99.0213	5803.63	95.8556	2724.72	75.6381	4216.88	90.1717	4248.41	47.1147	6.82483e-27
Tb927.9.3480	U5Cwc21 small nuclear ribonucleoprotein (CWC21)	overrepresented	93.6688	682.847	83.5061	384.91	85.5904	739.254	87.5885	602.337	6.8769	8.73895e-10
Tb927.11.13090	elongation factor 1 gamma, putative	overrepresented	38.1366	2380.34	51.1622	2663.23	59.7143	3331.59	49.671	2791.72	56.2042	1.11335e-58
Tb927.9.2160	hypothetical protein, conserved	overrepresented	99.6904	683.979	81.1539	351.37	88.5762	951.294	89.8068	662.215	7.37377	5.3081e-05
Tb927.6.1280	translation initiation factor EIF-2b alpha subunit, putative,eIF-2B GDP-GTP exchange factor	overrepresented	88.9854	8341.38	92.9153	3899.41	81.6095	9204.37	87.8367	7148.39	81.3827	7.96569e-49
Tb927.9.4930	divalent cation transporter, putative	overrepresented	104.374	942.17	82.9181	789.784	98.5285	946.344	95.2735	892.766	9.37056	4.13625e-54
Tb927.5.3450	hypothetical protein, conserved	overrepresented	28.1006	4436.81	34.1081	1797.58	33.8381	5824.1	32.0156	4019.49	125.548	4.2878e-25
Tb927.11.2910	phosphoglycerate mutase, putative (iPGAM)	overrepresented	18.0647	129.095	16.466	158.117	15.9238	849.812	16.8182	379.008	22.5356	6.45713e-05
Tb927.10.12370	gamma-glutamylcysteine synthetase (GCS)	overrepresented	51.5178	9168.04	52.3384	5583.59	47.7714	14122.6	50.5425	9624.73	190.428	1.80852e-43
Tb927.11.500	RNA-binding protein, UBP1 (UBP1)	overrepresented	10.0359	45.2966	7.05686	71.0726	15.9238	254.119	11.0055	123.496	11.2213	0.000584389
Tb927.10.9060	hypothetical protein, conserved	overrepresented	220.122	2185.56	193.476	1125.18	223.928	1812.66	212.509	1707.8	8.03639	5.80911e-10
Tb927.8.7790	hypothetical protein, conserved	overrepresented	52.1869	558.281	45.8696	491.12	61.7047	1019.77	53.2537	689.725	12.9517	7.77592e-22
Tb927.7.710	heat shock 70 kDa protein, putative (HSP70)	overrepresented	174.625	2384.87	174.069	1268.13	147.295	1439.73	165.33	1697.58	10.2678	3.15321e-26
Tb927.5.4150	hypothetical protein, conserved	overrepresented	16.0575	175.524	14.1137	66.2812	6.96666	233.492	12.3793	158.433	12.7982	5.95275e-06
Tb927.9.7080	hypothetical protein, conserved	overrepresented	55.5322	1005.59	59.9833	1080.46	65.6857	2013.15	60.4004	1366.4	22.6223	1.10887e-23
Tb927.7.6190	hypothetical protein, conserved	overrepresented	351.258	42060.2	372.837	23818.1	316.486	52015.1	346.86	39297.8	113.296	2.70147e-40
Tb927.10.1490	hypothetical protein, conserved	overrepresented	90.9926	822.134	89.9749	600.524	78.6238	1649.3	86.5304	1023.98	11.8338	6.32414e-16
Tb927.9.10850	hypothetical protein, conserved	overrepresented	145.187	1747.32	161.132	1293.68	170.186	1204.59	158.835	1415.2	8.90987	1.25186e-49
Tb927.11.7475	hypothetical protein, conserved	overrepresented	183.323	4426.61	174.069	2956.3	182.129	3388.52	179.84	3590.48	19.9648	1.44647e-30
Tb927.4.4540	hypothetical protein, conserved	overrepresented	280.337	6651.81	237.581	4865.68	242.838	7616.13	253.585	6377.87	25.1508	7.16714e-47
Tb927.8.2391	hypothetical protein, conserved	overrepresented	278.33	1869.62	293.448	1626.68	333.405	2652.57	301.727	2049.62	6.79296	9.08597e-10

## Sheet: MEL2_GoF_L1_Unique
Gene Name	Description	Phenotype	No Mel 1	Wi Mel 1	No Mel 2	Wi Mel 2	No Mel 3	Wi Mel 3	No Mel	Wi Mel Average	fold change With Mel/No Mel	p adjusted from deseq test
Tb927.2.5210	3-oxoacyl-ACP reductase, putative	overrepresented	408.577	24814.9	391.13	32474	364.269	11527.3	387.992	22938.7	59.1217	3.03908e-59
Tb927.9.2290	hypothetical protein, conserved	overrepresented	67.6968	945.883	75.8909	554.282	68.7957	308.04	70.7945	602.735	8.51386	9.69923e-07
Tb927.11.10230	RNA polymerase-associated protein CDC73, putative	overrepresented	4.19361	17.3734	8.75664	69.2852	5.07249	31.7709	6.00758	39.4765	6.57111	0.00507164
Tb927.4.1910	hypothetical protein, conserved	overrepresented	40.7379	3501.7	40.8643	5182.53	40.897	1158.95	40.8331	3281.06	80.3529	3.82861e-35
Tb927.9.15020	hypothetical protein, conserved	overrepresented	37.1434	2690.94	36.486	4593.61	27.5817	1038.77	33.737	2774.44	82.2372	5.79367e-34
Tb927.9.7820	hypothetical protein, conserved	overrepresented	11.9817	1075.22	10.7026	2230.98	10.145	379.869	10.9431	1228.69	112.28	2.73772e-24
Tb927.11.1810	hypothetical protein, conserved	overrepresented	22.7653	627.371	22.3781	907.636	22.5092	331.522	22.5509	622.177	27.5899	4.39533e-28
Tb927.8.3820	hypothetical protein, conserved	overrepresented	10.7836	1113.83	11.189	2224.05	16.4856	824.662	12.8194	1387.51	108.235	2.95052e-58
Tb927.3.5190	hypothetical protein, conserved	overrepresented	98.2503	1550.09	107.999	1420.35	109.059	915.831	105.103	1295.42	12.3253	8.67789e-34
Tb927.4.1740	hypothetical protein, conserved	overrepresented	62.3051	801.105	55.4587	304.855	55.4804	432.36	57.7481	512.773	8.87949	4.65725e-10
Tb927.5.4370	hypothetical protein, conserved	overrepresented	37.1434	1127.34	20.9186	2743.69	24.0944	490.377	27.3855	1453.8	53.0867	4.22811e-19
Tb927.8.6570	hypothetical protein, conserved	overrepresented	49.1251	523.131	47.6751	478.068	42.7992	205.82	46.5331	402.34	8.64631	1.7451e-15
Tb927.11.2350	hypothetical protein, conserved	overrepresented	8.98631	111.962	13.6214	429.568	9.51093	42.8216	10.7062	194.784	18.1935	1.60398e-06
Tb927.11.15280	tRNA-sepcific adenosine deaminase (ADAT3)	overrepresented	23.3644	1469.01	22.8646	1399.56	19.0219	385.395	21.7503	1084.66	49.8686	6.44347e-23
Tb927.11.590	hypothetical protein, conserved	overrepresented	149.772	206932	127.944	433933	136.006	49499.1	137.907	230121	1668.67	9.38859e-64
Tb927.9.7200	hypothetical protein, conserved	overrepresented	233.644	14159.3	202.862	28303	209.557	7173.32	215.355	16545.2	76.8277	1.00197e-45
Tb927.11.5600	hypothetical protein, conserved	overrepresented	194.703	3640.68	171.728	4808.39	199.095	1395.16	188.509	3281.41	17.4072	1.15039e-19
Tb927.3.2110	TFIIF-stimulated CTD phosphatase, putative	overrepresented	11.3827	216.202	9.7296	62.3567	20.607	211.346	13.9064	163.301	11.7429	1.05173e-05
Tb927.9.10930	hypothetical protein, conserved	overrepresented	191.109	27749.1	227.673	69922.6	213.679	10415.3	210.82	36029	170.899	2.14764e-32
Tb927.10.12050	hypothetical protein, conserved	overrepresented	130.601	9341.07	100.701	10503.6	122.691	3771.07	117.998	7871.93	66.7125	1.02925e-52
Tb927.3.3370	hypothetical protein, conserved	overrepresented	49.1251	266.391	50.5939	318.712	40.897	473.801	46.872	352.968	7.53046	2.84251e-16
Tb927.7.2780	hypothetical protein, conserved	overrepresented	258.207	215592	247.618	342567	249.503	92556.9	251.776	216905	861.5	1.51086e-119
Tb927.8.3340	hypothetical protein, conserved	overrepresented	94.6558	1727.68	102.161	5847.67	111.912	1689.38	102.91	3088.25	30.0093	1.12564e-20
Tb927.5.2620	hypothetical protein, conserved	overrepresented	31.7516	627.371	26.7564	727.495	21.8751	162.999	26.7944	505.955	18.8829	3.30132e-11
Tb927.1.3310	hypothetical protein, conserved	overrepresented	185.717	3410.97	207.727	5293.39	207.972	1334.38	200.472	3346.25	16.6918	8.99596e-18
Tb927.4.410	CAF 40 (CAF40)	overrepresented	310.926	1897.56	333.239	2632.84	312.275	1324.71	318.814	1951.7	6.12176	6.53949e-13
Tb927.2.3780	translation initiation factor IF-2, putative	overrepresented	35.3461	202.689	43.7832	498.853	38.6778	296.989	39.269	332.844	8.47598	1.40425e-15
Tb927.11.11435	dynein light chain lc6	overrepresented	203.091	113599	224.754	223833	227.311	29940.6	218.385	122457	560.74	7.79613e-47
Tb927.10.7880	hypothetical protein, conserved	overrepresented	1.79726	272.183	8.75664	159.356	6.02359	87.0246	5.52583	172.854	31.2812	1.47619e-12
Tb927.8.4200	hypothetical protein, conserved	overrepresented	107.237	698.795	97.296	1475.77	103.986	837.094	102.84	1003.89	9.76169	1.6197e-24
Tb927.8.3970	oxidoreductase, putative	overrepresented	77.8813	741.263	82.2152	436.497	74.5023	388.157	78.1996	521.972	6.67488	8.63116e-14
Tb927.3.1610	protein kinase, putative	overrepresented	87.4667	2324.17	55.9452	2251.77	82.428	1254.26	75.28	1943.4	25.8156	2.28515e-53
Tb927.8.3090	hypothetical protein, conserved	overrepresented	59.9087	642.814	57.8911	3221.76	62.1381	248.642	59.9793	1371.07	22.8591	1.50189e-07
Tb927.10.390	hypothetical protein, conserved	overrepresented	45.5306	1600.28	46.7021	588.924	51.676	797.035	47.9696	995.413	20.7509	2.606e-16
Tb927.4.4810	hypothetical protein, conserved	overrepresented	92.2594	139662	82.7016	313266	77.9896	37660.9	84.3169	163530	1939.47	9.37952e-60
Tb927.10.12130	hypothetical protein, conserved	overrepresented	30.5534	274.113	35.0266	609.71	45.3354	185.1	36.9718	356.308	9.63728	1.38711e-05
Tb927.10.8400	legume-like lectin, putative	overrepresented	5.39178	28.9556	6.81072	117.785	3.48734	16.5761	5.22995	54.4388	10.4091	0.00158571
Tb927.10.2830	hypothetical protein, conserved	overrepresented	245.626	13493.3	264.645	23439.2	284.694	7488.26	264.988	14806.9	55.8776	5.43565e-43
Tb927.7.4050	hypothetical protein, conserved	overrepresented	68.895	758.637	83.6746	3554.33	98.5966	1125.79	83.7221	1812.92	21.654	1.0648e-09
Tb927.10.5150	zinc finger protein family member, putative (ZC3H31)	overrepresented	31.1525	422.752	24.324	214.784	27.8987	221.015	27.7918	286.184	10.2974	2.20066e-17
Tb927.9.5220	conserved protein	overrepresented	262.4	15863.8	185.835	19871	253.308	5276.73	233.848	13670.5	58.459	1.01492e-40
Tb927.8.1930	hypothetical protein, conserved	overrepresented	11.9817	247.088	15.0809	277.141	7.29171	198.913	11.4514	241.047	21.0495	7.6751e-35
Tb927.3.5250	Zinc finger CCCH domain-containing protein 8 (ZC3H8)	overrepresented	16.1754	664.048	8.27016	3214.83	7.29171	1087.12	10.5791	1655.33	156.472	4.97118e-22
Tb927.2.2130	small GTP-binding protein RAB6, putative	overrepresented	47.3279	281.834	53.0263	415.711	45.6525	229.303	48.6689	308.95	6.34799	2.68012e-17
Tb927.3.4930	hypothetical protein, conserved	overrepresented	52.1206	1185.25	32.1077	1752.92	32.9712	632.655	39.0665	1190.27	30.4679	8.93457e-38
Tb927.4.890	small nuclear ribonucleoprotein SmD3, putative (SmD3)	overrepresented	128.804	2443.85	112.377	4718.32	127.446	933.788	122.876	2698.65	21.9625	3.95098e-18
Tb927.11.3890	N(2), N(2)-dimethylguanosine tRNA methyltransferase, putative	overrepresented	215.072	1604.14	194.106	1302.56	182.927	779.078	197.368	1228.59	6.22488	2.83714e-17
Tb927.10.9720	RNA-editing-associated protein 1,RNA-binding protein,oligo (U) binding protein,RNA editing complex protein (REAP-1)	overrepresented	42.5352	264.461	53.0263	1011.56	57.3826	382.632	50.9814	552.886	10.8449	2.24743e-10
Tb927.7.5360	hypothetical protein, conserved	overrepresented	24.5626	355.189	29.6753	588.924	34.5564	350.861	29.5981	431.658	14.584	2.70915e-37
Tb927.1.1500	conserved protein, unknown function	overrepresented	168.343	824.269	134.755	3478.12	150.273	1069.16	151.124	1790.52	11.848	2.68578e-10
Tb927.11.12380	hypothetical protein, conserved	overrepresented	39.5397	11342.9	40.8643	22011.9	41.8481	6033.71	40.7507	13129.5	322.19	7.98586e-78
Tb927.6.3980	hypothetical protein, conserved	overrepresented	34.148	443.986	26.7564	401.854	25.9965	229.303	28.967	358.381	12.3721	6.44707e-21
Tb927.10.7150	hypothetical protein	overrepresented	5.39178	96.5186	8.27016	277.141	8.87687	46.9657	7.51294	140.208	18.6623	2.32131e-08
Tb927.10.12780	Zinc finger CCCH domain-containing protein 37 (ZC3H37)	overrepresented	156.961	806.896	147.404	713.637	140.445	683.765	148.27	734.766	4.95561	1.63815e-44
Tb927.10.6850	mitochondrial RNA binding complex 1 subunit,mitochondrial edited mRNA stability factor 1 subunit,kinteoplast poly(A) polymerase complex 1 subunit	overrepresented	50.9224	2024.96	42.8103	3062.41	40.58	494.521	44.7709	1860.63	41.5589	5.3522e-18
Tb927.7.5460	exosome-associated protein 3,3' exoribonuclease, putative (EAP3)	overrepresented	256.409	15647.6	263.672	23529.3	315.763	6812.79	278.615	15329.9	55.0218	9.46283e-39
Tb927.1.1020	leucine-rich repeat-containing protein	overrepresented	102.444	1930.37	119.188	692.852	102.718	1089.88	108.117	1237.7	11.4478	9.37376e-15
Tb927.3.2260	hypothetical protein, conserved	overrepresented	97.6512	397.657	71.5126	1884.56	68.1616	665.807	79.1085	982.674	12.4219	1.75768e-09
Tb927.7.770	hypothetical protein, conserved	overrepresented	110.831	15085.9	105.08	18402.1	96.6944	4329.13	104.202	12605.7	120.974	2.10444e-42
Tb927.9.3820	syntaxin, putative	overrepresented	270.188	5127.07	295.78	3436.55	290.717	1643.8	285.562	3402.47	11.915	1.19914e-17
Tb927.9.3480	U5Cwc21 small nuclear ribonucleoprotein (CWC21)	overrepresented	86.2685	1358.98	95.8366	1454.99	91.6219	488.996	91.2424	1100.99	12.0666	3.3606e-16
Tb927.9.2160	hypothetical protein, conserved	overrepresented	89.264	1355.12	97.296	3450.4	105.571	473.801	97.3771	1759.78	18.0718	7.41146e-10
Tb927.6.1280	translation initiation factor EIF-2b alpha subunit, putative,eIF-2B GDP-GTP exchange factor	overrepresented	80.8768	14168.9	88.0529	18228.9	89.0857	6699.51	86.0051	13032.5	151.531	1.3013e-64
Tb927.9.4930	divalent cation transporter, putative	overrepresented	91.0612	1575.18	93.4042	1891.49	96.3774	1189.34	93.6143	1552	16.5787	1.85193e-87
Tb927.7.6490	hypothetical protein, conserved	overrepresented	14.3781	86.8668	15.0809	297.926	15.5345	84.2619	14.9978	156.352	10.425	2.42245e-06
Tb927.5.3450	hypothetical protein, conserved	overrepresented	25.7607	9958.79	34.0536	21041.9	27.2647	3038.96	29.0263	11346.6	390.905	6.99867e-39
Tb927.11.2910	phosphoglycerate mutase, putative (iPGAM)	overrepresented	7.78813	320.442	17.5133	2639.77	22.8262	227.922	16.0425	1062.71	66.2432	1.96775e-08
Tb927.10.12370	gamma-glutamylcysteine synthetase (GCS)	overrepresented	63.5032	16159.2	40.3779	32023.6	43.4332	7464.78	49.1048	18549.2	377.747	1.30417e-56
Tb927.11.500	RNA-binding protein, UBP1 (UBP1)	overrepresented	7.18904	50.1897	9.24312	360.283	13.3153	63.5418	9.91582	158.005	15.9346	7.89815e-05
Tb927.10.9060	hypothetical protein, conserved	overrepresented	219.266	3839.51	197.024	5224.1	248.869	1404.83	221.72	3489.48	15.7382	2.92299e-17
Tb927.8.7790	hypothetical protein, conserved	overrepresented	68.2959	914.997	72.4856	1101.63	63.0892	533.199	67.9569	849.943	12.5071	1.38786e-21
Tb927.7.710	heat shock 70 kDa protein, putative (HSP70)	overrepresented	152.168	3038.41	175.619	2334.91	151.541	1690.76	159.776	2354.69	14.7375	2.26421e-35
Tb927.5.4150	hypothetical protein, conserved	overrepresented	8.98631	335.885	14.5944	685.923	14.2664	96.694	12.6157	372.834	29.5532	2.7892e-10
Tb927.9.7080	hypothetical protein, conserved	overrepresented	65.8996	2154.3	71.0261	4482.75	64.9913	1555.39	67.3057	2730.81	40.5733	4.19855e-34
Tb927.7.6190	hypothetical protein, conserved	overrepresented	379.222	88160.1	248.591	125143	237.456	30150.6	288.423	81151.2	281.362	1.21959e-57
Tb927.10.1490	hypothetical protein, conserved	overrepresented	91.0612	443.986	84.1611	893.779	82.7451	458.606	85.9891	598.79	6.96356	9.41336e-10
Tb927.9.10850	hypothetical protein, conserved	overrepresented	173.735	1982.49	169.782	1572.77	158.198	1367.53	167.238	1640.93	9.81193	3.63903e-55
Tb927.11.7475	hypothetical protein, conserved	overrepresented	210.879	9879.65	205.295	11515.2	194.657	4016.95	203.61	8470.6	41.6021	4.57897e-48
Tb927.4.4540	hypothetical protein, conserved	overrepresented	236.639	12130.5	246.159	14314.3	260.916	6193.94	247.905	10879.6	43.8861	6.78907e-65
Tb927.8.2391	hypothetical protein, conserved	overrepresented	339.083	3397.46	282.645	6124.81	285.645	1746.02	302.458	3756.1	12.4186	1.13285e-16

## Sheet: MEL2_GoF_L1_Multi
Gene Name	Description	Phenotype	No Mel 1	Wi Mel 1	No Mel 2	Wi Mel 2	No Mel 3	Wi Mel 3	No Mel	Wi Mel Average	fold change With Mel/No Mel	p adjusted from deseq test
Tb927.2.5210	3-oxoacyl-ACP reductase, putative	overrepresented	408.196	24724.5	390.143	32218.5	362.892	11501.3	387.077	22814.8	58.9412	3.10053e-59
Tb927.9.2290	hypothetical protein, conserved	overrepresented	67.6336	942.436	75.6995	549.922	68.5358	307.346	70.623	599.901	8.49442	9.70313e-07
Tb927.11.10230	RNA polymerase-associated protein CDC73, putative	overrepresented	4.18969	17.31	8.73455	68.7402	5.05333	31.6993	5.99253	39.2499	6.5498	0.00499871
Tb927.4.1910	hypothetical protein, conserved	overrepresented	40.6999	3488.94	40.7612	5141.77	40.7425	1156.34	40.7345	3262.35	80.088	4.19824e-35
Tb927.9.15020	hypothetical protein, conserved	overrepresented	37.1087	2681.13	36.394	4557.47	27.4775	1036.43	33.6601	2758.35	81.9472	6.40877e-34
Tb927.9.7820	hypothetical protein, conserved	overrepresented	11.9706	1071.3	10.6756	2213.43	10.1067	379.014	10.9176	1221.25	111.861	2.94718e-24
Tb927.11.1810	hypothetical protein, conserved	overrepresented	22.7441	625.085	22.3216	900.496	22.4241	330.776	22.4966	618.786	27.5057	4.84089e-28
Tb927.8.3820	hypothetical protein, conserved	overrepresented	10.7735	1109.77	11.1608	2206.56	16.4233	822.804	12.7859	1379.71	107.909	2.98744e-58
Tb927.3.5190	hypothetical protein, conserved	overrepresented	98.1586	1544.44	107.726	1409.17	108.647	913.767	104.844	1289.13	12.2957	9.78924e-34
Tb927.4.1740	hypothetical protein, conserved	overrepresented	62.2469	798.185	55.3188	302.457	55.2708	431.386	57.6122	510.676	8.86403	4.64483e-10
Tb927.5.4370	hypothetical protein, conserved	overrepresented	37.1087	1123.23	20.8659	2722.11	24.0033	489.272	27.326	1444.87	52.8754	4.59066e-19
Tb927.8.6570	hypothetical protein, conserved	overrepresented	49.0793	521.225	47.5548	474.307	42.6375	205.356	46.4238	400.296	8.62264	1.91042e-15
Tb927.11.2350	hypothetical protein, conserved	overrepresented	8.97792	111.554	13.5871	426.189	9.47499	42.7252	10.68	193.489	18.117	1.62576e-06
Tb927.11.15280	tRNA-sepcific adenosine deaminase (ADAT3)	overrepresented	23.3426	1463.66	22.8069	1388.55	18.95	384.527	21.6998	1078.91	49.7199	6.88558e-23
Tb927.11.590	hypothetical protein, conserved	overrepresented	149.632	206178	127.622	430520	135.492	49387.5	137.582	228695	1662.25	8.52369e-64
Tb927.9.7200	hypothetical protein, conserved	overrepresented	233.426	14107.7	202.35	28080.4	208.766	7157.16	214.847	16448.4	76.5586	1.11629e-45
Tb927.11.5600	hypothetical protein, conserved	overrepresented	194.522	3627.42	171.294	4770.57	198.343	1392.01	188.053	3263.33	17.3533	1.26144e-19
Tb927.3.2110	TFIIF-stimulated CTD phosphatase, putative	overrepresented	11.372	215.414	9.70506	61.8662	20.5291	210.869	13.8687	162.716	11.7326	1.03539e-05
Tb927.9.8100	nascent polypeptide associated complex subunit, putative	overrepresented	189.733	2986.94	214.482	2344.04	212.871	1048.83	205.696	2126.61	10.3386	1.50473e-14
Tb927.9.10930	hypothetical protein, conserved	overrepresented	190.93	27649.9	227.098	69372.6	212.871	10391.9	210.3	35804.8	170.256	2.34947e-32
Tb927.11.6565	hypothetical protein	overrepresented	144.844	1255.94	157.707	886.748	152.547	610.556	151.699	917.748	6.04978	5.01371e-13
Tb927.10.12050	hypothetical protein, conserved	overrepresented	130.479	9307.03	100.447	10421	122.227	3762.57	117.718	7830.21	66.5167	1.11703e-52
Tb927.3.3370	hypothetical protein, conserved	overrepresented	49.0793	265.421	50.4663	316.205	40.7425	472.733	46.7627	351.453	7.51567	3.04293e-16
Tb927.7.2780	hypothetical protein, conserved	overrepresented	257.965	214806	246.994	339872	248.561	92348.4	251.173	215676	858.672	2.05521e-119
Tb927.8.3340	hypothetical protein, conserved	overrepresented	94.5674	1721.39	101.903	5801.67	111.489	1685.58	102.653	3069.55	29.9021	1.23452e-20
Tb927.5.2620	hypothetical protein, conserved	overrepresented	31.722	625.085	26.6889	721.772	21.7925	162.631	26.7345	503.163	18.8208	3.46454e-11
Tb927.1.3310	hypothetical protein, conserved	overrepresented	185.544	3398.54	207.203	5258.62	207.186	1331.37	199.978	3329.51	16.6494	9.68478e-18
Tb927.4.410	CAF 40 (CAF40)	overrepresented	310.636	1890.64	332.398	2612.13	311.095	1321.72	318.043	1941.5	6.10451	7.07288e-13
Tb927.2.3780	translation initiation factor IF-2, putative	overrepresented	35.3131	201.951	43.6728	494.929	38.5316	296.32	39.1725	331.067	8.4515	1.54085e-15
Tb927.11.11435	dynein light chain lc6	overrepresented	202.901	113185	224.187	222072	226.452	29873.2	217.847	121710	558.695	8.2524e-47
Tb927.10.7880	hypothetical protein, conserved	overrepresented	1.79558	271.191	8.73455	158.102	6.00083	86.8286	5.51032	172.041	31.2215	1.5053e-12
Tb927.8.4200	hypothetical protein, conserved	overrepresented	107.136	696.248	97.0506	1464.17	103.593	835.208	102.593	998.541	9.73299	1.83206e-24
Tb927.8.3970	oxidoreductase, putative	overrepresented	77.8086	738.562	82.0078	433.063	74.2208	387.283	78.0124	519.636	6.66094	9.06127e-14
Tb927.3.1610	protein kinase, putative	overrepresented	87.3851	2315.7	55.8041	2234.06	82.1166	1251.43	75.1019	1933.73	25.7481	2.51279e-53
Tb927.8.3090	hypothetical protein, conserved	overrepresented	59.8528	640.472	57.7451	3196.42	61.9033	248.082	59.8337	1361.66	22.7574	1.51791e-07
Tb927.10.390	hypothetical protein, conserved	overrepresented	45.4881	1594.45	46.5843	584.292	51.4808	795.239	47.8511	991.326	20.7169	2.72555e-16
Tb927.4.4810	hypothetical protein, conserved	overrepresented	92.1733	139154	82.493	310802	77.6949	37576.1	84.1204	162511	1931.88	8.74127e-60
Tb927.10.12130	hypothetical protein, conserved	overrepresented	30.5249	273.114	34.9382	604.914	45.1641	184.683	36.8758	354.237	9.60623	1.40415e-05
Tb927.10.8400	legume-like lectin, putative	overrepresented	5.38675	28.8501	6.79354	116.858	3.47416	16.5388	5.21815	54.0824	10.3643	0.00159566
Tb927.10.2830	hypothetical protein, conserved	overrepresented	245.396	13444.1	263.978	23254.8	283.618	7471.39	264.331	14723.4	55.7009	6.02442e-43
Tb927.7.4050	hypothetical protein, conserved	overrepresented	68.8307	755.872	83.4635	3526.37	98.2241	1123.26	83.5061	1801.83	21.5773	1.08295e-09
Tb927.10.5150	zinc finger protein family member, putative (ZC3H31)	overrepresented	31.1234	421.211	24.2626	213.095	27.7933	220.517	27.7265	284.941	10.2769	2.34349e-17
Tb927.9.5220	conserved protein	overrepresented	262.155	15806	185.367	19714.7	252.351	5264.84	233.291	13595.2	58.2757	1.12054e-40
Tb927.8.1930	hypothetical protein, conserved	overrepresented	11.9706	246.187	15.0428	274.961	7.26416	198.465	11.4259	239.871	20.9937	8.29709e-35
Tb927.3.5250	Zinc finger CCCH domain-containing protein 8 (ZC3H8)	overrepresented	16.1603	661.628	8.2493	3189.54	7.26416	1084.67	10.5579	1645.28	155.834	5.32352e-22
Tb927.2.2130	small GTP-binding protein RAB6, putative	overrepresented	47.2837	280.807	52.8926	412.441	45.4799	228.786	48.5521	307.345	6.33021	2.97162e-17
Tb927.3.4930	hypothetical protein, conserved	overrepresented	52.0719	1180.93	32.0267	1739.13	32.8466	631.23	38.9817	1183.76	30.3671	1.01198e-37
Tb927.4.890	small nuclear ribonucleoprotein SmD3, putative (SmD3)	overrepresented	128.683	2434.95	112.093	4681.21	126.965	931.684	122.581	2682.61	21.8845	4.34166e-18
Tb927.11.3890	N(2), N(2)-dimethylguanosine tRNA methyltransferase, putative	overrepresented	214.871	1598.29	193.616	1292.32	182.236	777.322	196.908	1222.64	6.20922	3.16418e-17
Tb927.10.9720	RNA-editing-associated protein 1,RNA-binding protein,oligo (U) binding protein,RNA editing complex protein (REAP-1)	overrepresented	42.4955	263.497	52.8926	1003.61	57.1658	381.77	50.8513	549.625	10.8085	2.30066e-10
Tb927.7.5360	hypothetical protein, conserved	overrepresented	24.5396	353.894	29.6004	584.292	34.4258	350.071	29.522	429.419	14.5457	3.02414e-37
Tb927.1.1500	conserved protein, unknown function	overrepresented	168.186	821.265	134.415	3450.76	149.705	1066.75	150.769	1779.59	11.8035	2.7694e-10
Tb927.11.12380	hypothetical protein, conserved	overrepresented	39.5028	11301.5	40.7612	21838.8	41.69	6020.11	40.6513	13053.5	321.108	6.14491e-78
Tb927.6.3980	hypothetical protein, conserved	overrepresented	34.1161	442.368	26.6889	398.693	25.8983	228.786	28.9011	356.616	12.3392	6.9908e-21
Tb927.10.7150	hypothetical protein	overrepresented	5.38675	96.1669	8.2493	274.961	8.84332	46.8599	7.49312	139.329	18.5943	2.35809e-08
Tb927.10.12780	Zinc finger CCCH domain-containing protein 37 (ZC3H37)	overrepresented	156.814	803.955	147.517	708.024	139.914	682.225	148.082	731.401	4.93917	2.2032e-44
Tb927.10.6850	mitochondrial RNA binding complex 1 subunit,mitochondrial edited mRNA stability factor 1 subunit,kinteoplast poly(A) polymerase complex 1 subunit	overrepresented	50.8749	2017.58	42.7023	3038.32	40.4266	493.407	44.6679	1849.77	41.4116	5.78311e-18
Tb927.7.5460	exosome-associated protein 3,3' exoribonuclease, putative (EAP3)	overrepresented	256.17	15590.6	263.007	23344.2	314.57	6797.44	277.916	15244.1	54.8514	1.0446e-38
Tb927.1.1020	leucine-rich repeat-containing protein	overrepresented	102.348	1923.34	118.887	687.402	102.33	1087.42	107.855	1232.72	11.4294	9.8806e-15
Tb927.3.2260	hypothetical protein, conserved	overrepresented	97.56	396.208	71.3322	1869.73	67.9041	664.308	78.9321	976.749	12.3746	1.81607e-09
Tb927.7.770	hypothetical protein, conserved	overrepresented	110.728	15030.9	104.815	18257.4	96.3291	4319.38	103.957	12535.9	120.587	2.28172e-42
Tb927.9.3820	syntaxin, putative	overrepresented	269.936	5108.39	295.034	3409.51	289.619	1640.1	284.863	3386	11.8864	1.32244e-17
Tb927.9.3480	U5Cwc21 small nuclear ribonucleoprotein (CWC21)	overrepresented	86.188	1354.03	95.5948	1443.54	91.2757	487.894	91.0195	1095.16	12.0321	3.67879e-16
Tb927.11.13090	elongation factor 1 gamma, putative	overrepresented	42.4955	5498.82	53.8631	8977.47	46.1116	4439.28	47.4901	6305.19	132.769	2.4308e-89
Tb927.9.2160	hypothetical protein, conserved	overrepresented	89.1806	1350.18	97.0506	3423.26	105.172	472.733	97.1345	1748.73	18.0031	7.58982e-10
Tb927.6.1280	translation initiation factor EIF-2b alpha subunit, putative,eIF-2B GDP-GTP exchange factor	overrepresented	80.8013	14117.3	87.8308	18085.5	88.7491	6684.42	85.7937	12962.4	151.088	1.14953e-64
Tb927.9.4930	divalent cation transporter, putative	overrepresented	90.9762	1569.44	93.1686	1876.61	96.0132	1186.66	93.386	1544.24	16.5361	1.34795e-87
Tb927.7.6490	hypothetical protein, conserved	overrepresented	14.3647	86.5502	15.0428	295.583	15.4758	84.0721	14.9611	155.402	10.387	2.43488e-06
Tb927.5.3450	hypothetical protein, conserved	overrepresented	25.7367	9922.5	33.9677	20876.4	27.1616	3032.11	28.9553	11277	389.462	7.49737e-39
Tb927.11.2910	phosphoglycerate mutase, putative (iPGAM)	overrepresented	7.78086	319.274	17.4691	2619	22.74	227.408	15.9966	1055.23	65.9656	1.98449e-08
Tb927.10.12370	gamma-glutamylcysteine synthetase (GCS)	overrepresented	63.444	16100.3	40.276	31771.7	43.2691	7447.96	48.9964	18440	376.354	1.34727e-56
Tb927.11.500	RNA-binding protein, UBP1 (UBP1)	overrepresented	7.18233	50.0068	9.21981	357.449	13.265	63.3986	9.88904	156.951	15.8713	8.02762e-05
Tb927.10.9060	hypothetical protein, conserved	overrepresented	219.061	3825.52	196.527	5183.01	247.929	1401.66	221.173	3470.06	15.6894	3.21072e-17
Tb927.8.7790	hypothetical protein, conserved	overrepresented	68.2322	911.662	72.3027	1092.97	62.8508	531.997	67.7952	845.543	12.472	1.52707e-21
Tb927.7.710	heat shock 70 kDa protein, putative (HSP70)	overrepresented	152.026	3027.33	175.176	2316.54	150.968	1686.96	159.39	2343.61	14.7036	2.51337e-35
Tb927.5.4150	hypothetical protein, conserved	overrepresented	8.97792	334.661	14.5576	680.528	14.2125	96.4762	12.5827	370.555	29.4496	2.81124e-10
Tb927.9.7080	hypothetical protein, conserved	overrepresented	65.8381	2146.45	70.8469	4447.49	64.7458	1551.89	67.1436	2715.27	40.4398	4.70381e-34
Tb927.7.6190	hypothetical protein, conserved	overrepresented	378.868	87838.9	247.964	124159	236.559	30082.7	287.797	80693.3	280.383	1.24401e-57
Tb927.10.1490	hypothetical protein, conserved	overrepresented	90.9762	442.368	83.9488	886.748	82.4324	457.573	85.7858	595.563	6.94244	9.71975e-10
Tb927.9.10850	hypothetical protein, conserved	overrepresented	173.573	1975.27	169.353	1560.4	157.601	1364.45	166.842	1633.37	9.78992	4.12627e-55
Tb927.11.7475	hypothetical protein, conserved	overrepresented	210.682	9843.65	204.777	11424.6	193.921	4007.9	203.127	8425.39	41.4785	5.07441e-48
Tb927.4.4540	hypothetical protein, conserved	overrepresented	236.418	12086.3	245.538	14201.7	259.931	6179.99	247.296	10822.7	43.764	5.86461e-65
Tb927.8.2391	hypothetical protein, conserved	overrepresented	338.767	3385.08	281.932	6076.63	284.566	1742.08	301.755	3734.6	12.3763	1.26322e-16

## Sheet: MEL2_GoF_L2_Unique
Gene Name	Description	Phenotype	No Mel 1	Wi Mel 1	No Mel 2	Wi Mel 2	No Mel 3	Wi Mel 3	No Mel	Wi Mel Average	fold change With Mel/No Mel	p adjusted from deseq test
Tb927.2.5210	3-oxoacyl-ACP reductase, putative	overrepresented	383.592	24814.9	450.667	32474	365.141	11527.3	399.8	22938.7	57.3755	3.40718e-58
Tb927.4.1910	hypothetical protein, conserved	overrepresented	48.2842	3501.7	33.6672	5182.53	44.8944	1158.95	42.2819	3281.06	77.5996	5.12279e-34
Tb927.9.15020	hypothetical protein, conserved	overrepresented	42.9193	2690.94	33.6672	4593.61	31.9249	1038.77	36.1705	2774.44	76.7046	2.96783e-32
Tb927.7.5090	hypothetical protein, conserved	overrepresented	8.04737	42.4682	8.26913	228.641	5.98591	33.1522	7.43414	101.421	13.6425	0.000226953
Tb927.9.7820	hypothetical protein, conserved	overrepresented	15.4241	1075.22	14.1756	2230.98	7.98122	379.869	12.527	1228.69	98.0833	3.45521e-22
Tb927.11.1810	hypothetical protein, conserved	overrepresented	18.7772	627.371	28.3513	907.636	19.953	331.522	22.3605	622.177	27.8248	8.92895e-27
Tb927.8.3820	hypothetical protein, conserved	overrepresented	11.4004	1113.83	14.7663	2224.05	15.9624	824.662	14.0431	1387.51	98.8042	9.69828e-53
Tb927.3.5190	hypothetical protein, conserved	overrepresented	96.5685	1550.09	92.7324	1420.35	84.8004	915.831	91.3671	1295.42	14.1782	1.71643e-36
Tb927.4.1740	hypothetical protein, conserved	overrepresented	54.9904	801.105	47.2522	304.855	43.8967	432.36	48.7131	512.773	10.5264	2.38951e-11
Tb927.6.4380	hypothetical protein, conserved	overrepresented	10.7298	92.6579	10.0411	124.713	6.98357	41.4403	9.25149	86.2705	9.32504	3.47408e-08
Tb927.3.3780	tryparedoxin 1a, putative (TXN1a)	overrepresented	142.841	588.764	145.891	2584.34	129.695	816.374	139.476	1329.83	9.53446	1.25412e-08
Tb927.5.4370	hypothetical protein, conserved	overrepresented	26.8246	1127.34	28.9419	2743.69	21.9484	490.377	25.905	1453.8	56.1206	3.23583e-19
Tb927.11.2350	hypothetical protein, conserved	overrepresented	13.4123	111.962	7.67848	429.568	9.97652	42.8216	10.3558	194.784	18.8092	1.8392e-06
Tb927.11.15280	tRNA-sepcific adenosine deaminase (ADAT3)	overrepresented	20.1184	1469.01	14.7663	1399.56	15.9624	385.395	16.9491	1084.66	63.9951	1.16696e-24
Tb927.11.590	hypothetical protein, conserved	overrepresented	139.488	206932	180.149	433933	154.636	49499.1	158.091	230121	1455.63	3.00534e-61
Tb927.9.7200	hypothetical protein, conserved	overrepresented	224.656	14159.3	193.734	28303	190.552	7173.32	202.98	16545.2	81.5113	1.03962e-46
Tb927.10.13220	cyclophilin type peptidyl-prolyl cis-trans isomerase, putative (PPIase)	overrepresented	22.8009	137.056	27.17	117.785	23.9437	125.702	24.6382	126.848	5.14843	2.33685e-19
Tb927.11.5600	hypothetical protein, conserved	overrepresented	170.336	3640.68	200.822	4808.39	187.559	1395.16	186.239	3281.41	17.6194	9.79562e-20
Tb927.3.2110	TFIIF-stimulated CTD phosphatase, putative	overrepresented	15.4241	216.202	11.813	62.3567	30.9272	211.346	19.3881	163.301	8.42275	0.000181879
Tb927.9.10930	hypothetical protein, conserved	overrepresented	221.973	27749.1	171.88	69922.6	210.505	10415.3	201.453	36029	178.846	7.11028e-33
Tb927.10.12050	hypothetical protein, conserved	overrepresented	123.393	9341.07	113.405	10503.6	99.7652	3771.07	112.188	7871.93	70.1674	2.99963e-53
Tb927.3.3370	hypothetical protein, conserved	overrepresented	48.2842	266.391	40.755	318.712	36.9131	473.801	41.9841	352.968	8.40718	3.42363e-17
Tb927.7.2780	hypothetical protein, conserved	overrepresented	214.597	215592	228.582	342567	235.446	92556.9	226.208	216905	958.873	1.0727e-122
Tb927.8.3340	hypothetical protein, conserved	overrepresented	114.004	1727.68	115.177	5847.67	139.671	1689.38	122.951	3088.25	25.1177	1.52602e-18
Tb927.5.2620	hypothetical protein, conserved	overrepresented	30.8483	627.371	17.1289	727.495	25.939	162.999	24.6387	505.955	20.5349	1.48048e-11
Tb927.1.3310	hypothetical protein, conserved	overrepresented	215.938	3410.97	177.786	5293.39	214.495	1334.38	202.74	3346.25	16.5051	1.37559e-17
Tb927.4.410	CAF 40 (CAF40)	overrepresented	273.611	1897.56	254.571	2632.84	278.345	1324.71	268.842	1951.7	7.25965	2.49151e-15
Tb927.2.3780	translation initiation factor IF-2, putative	overrepresented	36.8838	202.689	37.2111	498.853	49.8826	296.989	41.3258	332.844	8.05413	1.8414e-14
Tb927.11.11435	dynein light chain lc6	overrepresented	209.902	113599	241.577	223833	227.465	29940.6	226.315	122457	541.093	3.05675e-46
Tb927.8.4200	hypothetical protein, conserved	overrepresented	91.2036	698.795	87.4165	1475.77	104.753	837.094	94.4579	1003.89	10.6279	8.2514e-26
Tb927.8.3970	oxidoreductase, putative	overrepresented	81.815	741.263	54.9306	436.497	69.8357	388.157	68.8604	521.972	7.58015	2.75691e-15
Tb927.3.1610	protein kinase, putative	overrepresented	96.5685	2324.17	99.2295	2251.77	103.756	1254.26	99.8513	1943.4	19.4629	4.10226e-44
Tb927.8.3090	hypothetical protein, conserved	overrepresented	53.6492	642.814	47.8428	3221.76	57.8638	248.642	53.1186	1371.07	25.8115	4.33423e-08
Tb927.10.390	hypothetical protein, conserved	overrepresented	43.5899	1600.28	37.8017	588.924	42.8991	797.035	41.4302	995.413	24.0262	1.50749e-17
Tb927.11.6690	protein kinase, putative	overrepresented	100.592	420.821	106.317	616.638	91.784	372.963	99.5645	470.141	4.72197	1.02698e-13
Tb927.4.4810	hypothetical protein, conserved	overrepresented	76.4501	139662	68.5156	313266	89.7887	37660.9	78.2515	163530	2089.8	1.4147e-60
Tb927.10.2830	hypothetical protein, conserved	overrepresented	293.729	13493.3	234.489	23439.2	220.481	7488.26	249.566	14806.9	59.3306	4.19629e-44
Tb927.7.4050	hypothetical protein, conserved	overrepresented	97.2391	758.637	85.6445	3554.33	78.8145	1125.79	87.2327	1812.92	20.7826	2.11826e-09
Tb927.10.5150	zinc finger protein family member, putative (ZC3H31)	overrepresented	21.4597	422.752	28.9419	214.784	37.9108	221.015	29.4375	286.184	9.72174	5.20724e-16
Tb927.9.5220	conserved protein	overrepresented	241.421	15863.8	287.648	19871	280.34	5276.73	269.803	13670.5	50.6685	8.66051e-38
Tb927.8.1930	hypothetical protein, conserved	overrepresented	12.0711	247.088	15.357	277.141	7.98122	198.913	11.8031	241.047	20.4224	1.1802e-29
Tb927.3.5250	Zinc finger CCCH domain-containing protein 8 (ZC3H8)	overrepresented	11.4004	664.048	12.9943	3214.83	14.9648	1087.12	13.1199	1655.33	126.17	8.13643e-20
Tb927.2.2130	small GTP-binding protein RAB6, putative	overrepresented	51.6373	281.834	43.1176	415.711	41.9014	229.303	45.5521	308.95	6.78233	1.4222e-17
Tb927.3.4930	hypothetical protein, conserved	overrepresented	37.5544	1185.25	40.755	1752.92	37.9108	632.655	38.7401	1190.27	30.7246	1.66045e-36
Tb927.4.890	small nuclear ribonucleoprotein SmD3, putative (SmD3)	overrepresented	92.5448	2443.85	112.224	4718.32	113.732	933.788	106.167	2698.65	25.4189	1.0291e-19
Tb927.11.3890	N(2), N(2)-dimethylguanosine tRNA methyltransferase, putative	overrepresented	210.573	1604.14	170.108	1302.56	183.568	779.078	188.083	1228.59	6.53219	6.20225e-18
Tb927.7.5360	hypothetical protein, conserved	overrepresented	25.4834	355.189	24.8074	588.924	25.939	350.861	25.4099	431.658	16.9878	9.58048e-38
Tb927.1.1500	conserved protein, unknown function	overrepresented	150.888	824.269	111.043	3478.12	164.613	1069.16	142.181	1790.52	12.5932	9.26289e-11
Tb927.10.9400	branch point binding protein, putative	overrepresented	59.6847	333.954	63.1998	575.067	53.8732	255.549	58.9192	388.19	6.58851	1.53894e-14
Tb927.11.12380	hypothetical protein, conserved	overrepresented	46.2724	11342.9	40.755	22011.9	56.8662	6033.71	47.9645	13129.5	273.733	2.11769e-72
Tb927.6.3980	hypothetical protein, conserved	overrepresented	26.8246	443.986	32.4859	401.854	29.9296	229.303	29.7467	358.381	12.0478	1.55376e-19
Tb927.10.7150	hypothetical protein	overrepresented	11.4004	96.5186	11.2224	277.141	6.98357	46.9657	9.8688	140.208	14.2072	8.80272e-07
Tb927.10.12780	Zinc finger CCCH domain-containing protein 37 (ZC3H37)	overrepresented	132.782	806.896	122.265	713.637	111.737	683.765	122.261	734.766	6.0098	1.63483e-51
Tb927.10.6850	mitochondrial RNA binding complex 1 subunit,mitochondrial edited mRNA stability factor 1 subunit,kinteoplast poly(A) polymerase complex 1 subunit	overrepresented	46.2724	2024.96	41.3456	3062.41	43.8967	494.521	43.8382	1860.63	42.4431	5.62081e-18
Tb927.7.5460	exosome-associated protein 3,3' exoribonuclease, putative (EAP3)	overrepresented	255.504	15647.6	258.115	23529.3	268.368	6812.79	260.663	15329.9	58.8112	7.1539e-40
Tb927.1.1020	leucine-rich repeat-containing protein	overrepresented	100.592	1930.37	103.364	692.852	101.761	1089.88	101.906	1237.7	12.1456	2.59342e-15
Tb927.3.2260	hypothetical protein, conserved	overrepresented	77.1207	397.657	60.2465	1884.56	80.8098	665.807	72.7257	982.674	13.5121	5.2537e-10
Tb927.7.770	hypothetical protein, conserved	overrepresented	99.251	15085.9	96.2763	18402.1	75.8216	4329.13	90.4496	12605.7	139.367	1.96242e-44
Tb927.9.3820	syntaxin, putative	overrepresented	306.471	5127.07	318.361	3436.55	331.221	1643.8	318.684	3402.47	10.6766	4.11194e-16
Tb927.9.3480	U5Cwc21 small nuclear ribonucleoprotein (CWC21)	overrepresented	93.886	1358.98	83.8726	1454.99	85.7981	488.996	87.8522	1100.99	12.5323	1.77496e-16
Tb927.9.2160	hypothetical protein, conserved	overrepresented	99.9216	1355.12	81.51	3450.4	88.7911	473.801	90.0742	1759.78	19.5369	2.61627e-10
Tb927.6.1280	translation initiation factor EIF-2b alpha subunit, putative,eIF-2B GDP-GTP exchange factor	overrepresented	89.1917	14168.9	93.323	18228.9	81.8075	6699.51	88.1074	13032.5	147.916	3.40965e-63
Tb927.9.4930	divalent cation transporter, putative	overrepresented	104.616	1575.18	83.2819	1891.49	98.7676	1189.34	95.5551	1552	16.242	3.22347e-82
Tb927.7.6490	hypothetical protein, conserved	overrepresented	13.4123	86.8668	15.9476	297.926	16.9601	84.2619	15.44	156.352	10.1264	4.87031e-06
Tb927.5.3450	hypothetical protein, conserved	overrepresented	28.1658	9958.79	34.2578	21041.9	33.9202	3038.96	32.1146	11346.6	353.314	3.77855e-37
Tb927.11.2910	phosphoglycerate mutase, putative (iPGAM)	overrepresented	18.1066	320.442	16.5383	2639.77	15.9624	227.922	16.8691	1062.71	62.9974	3.5968e-08
Tb927.10.12370	gamma-glutamylcysteine synthetase (GCS)	overrepresented	51.6373	16159.2	52.568	32023.6	47.8873	7464.78	50.6976	18549.2	365.879	3.14427e-55
Tb927.10.9060	hypothetical protein, conserved	overrepresented	220.632	3839.51	194.325	5224.1	224.472	1404.83	213.143	3489.48	16.3716	1.15836e-17
Tb927.8.7790	hypothetical protein, conserved	overrepresented	52.3079	914.997	46.0709	1101.63	61.8544	533.199	53.4111	849.943	15.9132	4.56861e-25
Tb927.7.710	heat shock 70 kDa protein, putative (HSP70)	overrepresented	175.03	3038.41	174.833	2334.91	147.653	1690.76	165.839	2354.69	14.1987	5.38578e-34
Tb927.11.155	hypothetical protein, Tb specific	overrepresented	313.177	1774.01	285.285	3138.62	307.277	1294.32	301.913	2068.98	6.85291	2.19435e-17
Tb927.5.4150	hypothetical protein, conserved	overrepresented	16.0947	335.885	14.1756	685.923	6.98357	96.694	12.418	372.834	30.0237	4.94565e-10
Tb927.2.4580	UNC119 (unc119)	overrepresented	33.5307	162.151	36.6204	415.711	26.9366	111.889	32.3626	229.917	7.10441	7.36133e-05
Tb927.9.7080	hypothetical protein, conserved	overrepresented	55.661	2154.3	60.2465	4482.75	65.8451	1555.39	60.5842	2730.81	45.0747	2.37818e-35
Tb927.7.6190	hypothetical protein, conserved	overrepresented	352.073	88160.1	374.473	125143	317.253	30150.6	347.933	81151.2	233.238	8.16665e-54
Tb927.10.1490	hypothetical protein, conserved	overrepresented	91.2036	443.986	90.3698	893.779	78.8145	458.606	86.796	598.79	6.89883	1.58876e-09
Tb927.9.10850	hypothetical protein, conserved	overrepresented	145.523	1982.49	161.839	1572.77	170.599	1367.53	159.32	1640.93	10.2996	1.0201e-55
Tb927.11.7475	hypothetical protein, conserved	overrepresented	183.748	9879.65	174.833	11515.2	182.57	4016.95	180.384	8470.6	46.9587	8.817e-51
Tb927.4.4540	hypothetical protein, conserved	overrepresented	280.988	12130.5	238.623	14314.3	243.427	6193.94	254.346	10879.6	42.7747	1.57296e-63
Tb927.8.2391	hypothetical protein, conserved	overrepresented	278.976	3397.46	294.735	6124.81	334.214	1746.02	302.642	3756.1	12.411	1.28656e-16

[truncated: 1 more sheets: MEL2_GoF_L2_Multi]
